# Supplementary material for: Screening and identification of lncRNAs in preadipocyte differentiation in sheep
Source: Sci Rep. 2024 Mar 4;14:5260. doi: 10.1038/s41598-024-56091-5 (PMC10912770; doi:10.1038/s41598-024-56091-5)
Supplement: Supplementary file 1 — Supplementary Information 1. [file 41598_2024_56091_MOESM1_ESM.xlsx]

## Sheet: Antisense
Supplementary Table S1. Functional annotation of the antisense target gene for differentially expressed lncRNAS
GO Classification	GO ID	Description	antisense_diff (9)	All (12643)	pvalue	p.adjust	Genes
Biological process	GO:0032571	response to vitamin K	1	1	0.000711856	0.0562026	ncbi_101120928(Gas6)
Biological process	GO:0034350	regulation of glial cell apoptotic process	1	1	0.000711856	0.0562026	ncbi_101120928(Gas6)
Biological process	GO:0034351	negative regulation of glial cell apoptotic process	1	1	0.000711856	0.0562026	ncbi_101120928(Gas6)
Biological process	GO:0035701	hematopoietic stem cell migration	1	1	0.000711856	0.0562026	ncbi_101120928(Gas6)
Biological process	GO:0051251	positive regulation of lymphocyte activation	2	64	0.000887587	0.0562026	ncbi_101120928(Gas6);ncbi_101123054(TNFSF13)
Biological process	GO:0002696	positive regulation of leukocyte activation	2	77	0.00128206	0.0562026	ncbi_101120928(Gas6);ncbi_101123054(TNFSF13)
Biological process	GO:0002440	production of molecular mediator of immune response	2	78	0.00131531	0.0562026	ncbi_101120928(Gas6);ncbi_101123054(TNFSF13)
Biological process	GO:0050867	positive regulation of cell activation	2	78	0.00131531	0.0562026	ncbi_101120928(Gas6);ncbi_101123054(TNFSF13)
Biological process	GO:0034349	glial cell apoptotic process	1	2	0.00142326	0.0562026	ncbi_101120928(Gas6)
Biological process	GO:0003093	regulation of glomerular filtration	1	3	0.00213422	0.0562026	ncbi_101120928(Gas6)
Biological process	GO:0003094	glomerular filtration	1	3	0.00213422	0.0562026	ncbi_101120928(Gas6)
Biological process	GO:0014854	response to inactivity	1	3	0.00213422	0.0562026	ncbi_101118652(CASQ1)
Biological process	GO:0014870	response to muscle inactivity	1	3	0.00213422	0.0562026	ncbi_101118652(CASQ1)
Biological process	GO:0014877	response to muscle inactivity involved in regulation of muscle adaptation	1	3	0.00213422	0.0562026	ncbi_101118652(CASQ1)
Biological process	GO:0032692	negative regulation of interleukin-1 production	1	3	0.00213422	0.0562026	ncbi_101120928(Gas6)
Biological process	GO:0039663	membrane fusion involved in viral entry into host cell	1	3	0.00213422	0.0562026	ncbi_101120928(Gas6)
Biological process	GO:0044800	multi-organism membrane fusion	1	3	0.00213422	0.0562026	ncbi_101120928(Gas6)
Biological process	GO:0046718	viral entry into host cell	1	3	0.00213422	0.0562026	ncbi_101120928(Gas6)
Biological process	GO:0097048	dendritic cell apoptotic process	1	3	0.00213422	0.0562026	ncbi_101120928(Gas6)
Biological process	GO:0002634	regulation of germinal center formation	1	4	0.00284472	0.0562026	ncbi_101123054(TNFSF13)
Biological process	GO:0014874	response to stimulus involved in regulation of muscle adaptation	1	4	0.00284472	0.0562026	ncbi_101118652(CASQ1)
Biological process	GO:0046164	alcohol catabolic process	1	4	0.00284472	0.0562026	ncbi_101120171(ENPP2)
Biological process	GO:0001977	renal system process involved in regulation of blood volume	1	5	0.00355478	0.0562026	ncbi_101120928(Gas6)
Biological process	GO:0019062	virion attachment to host cell	1	5	0.00355478	0.0562026	ncbi_101120928(Gas6)
Biological process	GO:0030260	entry into host cell	1	5	0.00355478	0.0562026	ncbi_101120928(Gas6)
Biological process	GO:0044406	adhesion of symbiont to host	1	5	0.00355478	0.0562026	ncbi_101120928(Gas6)
Biological process	GO:0044650	adhesion of symbiont to host cell	1	5	0.00355478	0.0562026	ncbi_101120928(Gas6)
Biological process	GO:0051806	entry into cell of other organism involved in symbiotic interaction	1	5	0.00355478	0.0562026	ncbi_101120928(Gas6)
Biological process	GO:0002467	germinal center formation	1	6	0.00426439	0.0562026	ncbi_101123054(TNFSF13)
Biological process	GO:0044409	entry into host	1	6	0.00426439	0.0562026	ncbi_101120928(Gas6)
Biological process	GO:0048247	lymphocyte chemotaxis	1	6	0.00426439	0.0562026	ncbi_101120928(Gas6)
Biological process	GO:0051828	entry into other organism involved in symbiotic interaction	1	6	0.00426439	0.0562026	ncbi_101120928(Gas6)
Biological process	GO:0052126	movement in host environment	1	6	0.00426439	0.0562026	ncbi_101120928(Gas6)
Biological process	GO:0052192	movement in environment of other organism involved in symbiotic interaction	1	6	0.00426439	0.0562026	ncbi_101120928(Gas6)
Biological process	GO:1901616	organic hydroxy compound catabolic process	1	6	0.00426439	0.0562026	ncbi_101120171(ENPP2)
Biological process	GO:0006816	calcium ion transport	2	153	0.00495375	0.0562026	ncbi_101118652(CASQ1);ncbi_101120928(Gas6)
Biological process	GO:0002407	dendritic cell chemotaxis	1	7	0.00497354	0.0562026	ncbi_101120928(Gas6)
Biological process	GO:0003071	renal system process involved in regulation of systemic arterial blood pressure	1	7	0.00497354	0.0562026	ncbi_101120928(Gas6)
Biological process	GO:0033273	response to vitamin	1	7	0.00497354	0.0562026	ncbi_101120928(Gas6)
Biological process	GO:0035455	response to interferon-alpha	1	7	0.00497354	0.0562026	ncbi_101120928(Gas6)
Biological process	GO:0036336	dendritic cell migration	1	7	0.00497354	0.0562026	ncbi_101120928(Gas6)
Biological process	GO:0098801	regulation of renal system process	1	7	0.00497354	0.0562026	ncbi_101120928(Gas6)
Biological process	GO:0006066	alcohol metabolic process	2	161	0.00547092	0.0562026	ncbi_101116511(ALDH2);ncbi_101120171(ENPP2)
Biological process	GO:0000060	protein import into nucleus, translocation	1	8	0.00568225	0.0562026	ncbi_101120928(Gas6)
Biological process	GO:0010880	regulation of release of sequestered calcium ion into cytosol by sarcoplasmic reticulum	1	8	0.00568225	0.0562026	ncbi_101118652(CASQ1)
Biological process	GO:0014808	release of sequestered calcium ion into cytosol by sarcoplasmic reticulum	1	8	0.00568225	0.0562026	ncbi_101118652(CASQ1)
Biological process	GO:0033158	regulation of protein import into nucleus, translocation	1	8	0.00568225	0.0562026	ncbi_101120928(Gas6)
Biological process	GO:0044803	multi-organism membrane organization	1	8	0.00568225	0.0562026	ncbi_101120928(Gas6)
Biological process	GO:0045830	positive regulation of isotype switching	1	8	0.00568225	0.0562026	ncbi_101123054(TNFSF13)
Biological process	GO:0045911	positive regulation of DNA recombination	1	8	0.00568225	0.0562026	ncbi_101123054(TNFSF13)
Biological process	GO:0050871	positive regulation of B cell activation	1	8	0.00568225	0.0562026	ncbi_101123054(TNFSF13)
Biological process	GO:0070296	sarcoplasmic reticulum calcium ion transport	1	8	0.00568225	0.0562026	ncbi_101118652(CASQ1)
Biological process	GO:0097205	renal filtration	1	8	0.00568225	0.0562026	ncbi_101120928(Gas6)
Biological process	GO:1903513	endoplasmic reticulum to cytosol transport	1	8	0.00568225	0.0562026	ncbi_101118652(CASQ1)
Biological process	GO:1903514	calcium ion transport from endoplasmic reticulum to cytosol	1	8	0.00568225	0.0562026	ncbi_101118652(CASQ1)
Biological process	GO:1903649	regulation of cytoplasmic transport	2	172	0.00622116	0.0604341	ncbi_101118652(CASQ1);ncbi_101120928(Gas6)
Biological process	GO:0019321	pentose metabolic process	1	10	0.00709832	0.0667618	ncbi_101120994(RBKS)
Biological process	GO:0044057	regulation of system process	2	186	0.00724071	0.0667618	ncbi_101118652(CASQ1);ncbi_101120928(Gas6)
Biological process	GO:0051249	regulation of lymphocyte activation	2	186	0.00724071	0.0667618	ncbi_101120928(Gas6);ncbi_101123054(TNFSF13)
Biological process	GO:0006067	ethanol metabolic process	1	11	0.00780569	0.0684886	ncbi_101116511(ALDH2)
Biological process	GO:0032816	positive regulation of natural killer cell activation	1	11	0.00780569	0.0684886	ncbi_101120928(Gas6)
Biological process	GO:0061082	myeloid leukocyte cytokine production	1	11	0.00780569	0.0684886	ncbi_101120928(Gas6)
Biological process	GO:0002891	positive regulation of immunoglobulin mediated immune response	1	12	0.0085126	0.0712439	ncbi_101123054(TNFSF13)
Biological process	GO:0034308	primary alcohol metabolic process	1	12	0.0085126	0.0712439	ncbi_101116511(ALDH2)
Biological process	GO:1901654	response to ketone	1	12	0.0085126	0.0712439	ncbi_101120928(Gas6)
Biological process	GO:0045191	regulation of isotype switching	1	13	0.00921907	0.0741689	ncbi_101123054(TNFSF13)
Biological process	GO:0002694	regulation of leukocyte activation	2	211	0.00923804	0.0741689	ncbi_101120928(Gas6);ncbi_101123054(TNFSF13)
Biological process	GO:0070838	divalent metal ion transport	2	213	0.00940745	0.0741689	ncbi_101118652(CASQ1);ncbi_101120928(Gas6)
Biological process	GO:0072511	divalent inorganic cation transport	2	213	0.00940745	0.0741689	ncbi_101118652(CASQ1);ncbi_101120928(Gas6)
Biological process	GO:0001678	cellular glucose homeostasis	1	14	0.00992509	0.0771321	ncbi_101120928(Gas6)
Biological process	GO:0050865	regulation of cell activation	2	224	0.0103643	0.0792203	ncbi_101120928(Gas6);ncbi_101123054(TNFSF13)
Biological process	GO:0032386	regulation of intracellular transport	2	226	0.0105428	0.0792203	ncbi_101118652(CASQ1);ncbi_101120928(Gas6)
Biological process	GO:0007584	response to nutrient	1	15	0.0106307	0.0792203	ncbi_101120928(Gas6)
Biological process	GO:0002714	positive regulation of B cell mediated immunity	1	16	0.0113358	0.081337	ncbi_101123054(TNFSF13)
Biological process	GO:0032814	regulation of natural killer cell activation	1	16	0.0113358	0.081337	ncbi_101120928(Gas6)
Biological process	GO:1901615	organic hydroxy compound metabolic process	2	235	0.0113633	0.081337	ncbi_101116511(ALDH2);ncbi_101120171(ENPP2)
Biological process	GO:0042593	glucose homeostasis	1	17	0.0120405	0.0818752	ncbi_101120928(Gas6)
Biological process	GO:0051054	positive regulation of DNA metabolic process	1	17	0.0120405	0.0818752	ncbi_101123054(TNFSF13)
Biological process	GO:0051279	regulation of release of sequestered calcium ion into cytosol	1	17	0.0120405	0.0818752	ncbi_101118652(CASQ1)
Biological process	GO:0090279	regulation of calcium ion import	1	17	0.0120405	0.0818752	ncbi_101118652(CASQ1)
Biological process	GO:0030101	natural killer cell activation	1	18	0.0127447	0.0845502	ncbi_101120928(Gas6)
Biological process	GO:0045190	isotype switching	1	18	0.0127447	0.0845502	ncbi_101123054(TNFSF13)
Biological process	GO:0001510	RNA methylation	1	20	0.0141518	0.0887553	ncbi_101121998(WDR4)
Biological process	GO:0001960	negative regulation of cytokine-mediated signaling pathway	1	20	0.0141518	0.0887553	ncbi_101120928(Gas6)
Biological process	GO:0002639	positive regulation of immunoglobulin production	1	20	0.0141518	0.0887553	ncbi_101123054(TNFSF13)
Biological process	GO:0060761	negative regulation of response to cytokine stimulus	1	20	0.0141518	0.0887553	ncbi_101120928(Gas6)
Biological process	GO:0006897	endocytosis	2	264	0.0141943	0.0887553	ncbi_101120171(ENPP2);ncbi_101120928(Gas6)
Biological process	GO:0070542	response to fatty acid	1	21	0.0148547	0.090255	ncbi_101116511(ALDH2)
Biological process	GO:0032635	interleukin-6 production	1	22	0.0155572	0.090255	ncbi_101120928(Gas6)
Biological process	GO:0032675	regulation of interleukin-6 production	1	22	0.0155572	0.090255	ncbi_101120928(Gas6)
Biological process	GO:0061025	membrane fusion	1	22	0.0155572	0.090255	ncbi_101120928(Gas6)
Biological process	GO:0006334	nucleosome assembly	1	23	0.0162592	0.090255	ncbi_101123293(ASF1B)
Biological process	GO:0008033	tRNA processing	1	23	0.0162592	0.090255	ncbi_101121998(WDR4)
Biological process	GO:0051209	release of sequestered calcium ion into cytosol	1	23	0.0162592	0.090255	ncbi_101118652(CASQ1)
Biological process	GO:0051701	interaction with host	1	23	0.0162592	0.090255	ncbi_101120928(Gas6)
Biological process	GO:0070509	calcium ion import	1	23	0.0162592	0.090255	ncbi_101118652(CASQ1)
Biological process	GO:0097553	calcium ion transmembrane import into cytosol	1	23	0.0162592	0.090255	ncbi_101118652(CASQ1)
Biological process	GO:1902656	calcium ion import into cytosol	1	23	0.0162592	0.090255	ncbi_101118652(CASQ1)
Biological process	GO:0055082	cellular chemical homeostasis	2	288	0.0167482	0.0920306	ncbi_101118652(CASQ1);ncbi_101120928(Gas6)
Biological process	GO:0002889	regulation of immunoglobulin mediated immune response	1	24	0.0169607	0.0922664	ncbi_101123054(TNFSF13)
Biological process	GO:0072676	lymphocyte migration	1	25	0.0176618	0.0951291	ncbi_101120928(Gas6)
Biological process	GO:0002312	B cell activation involved in immune response	1	26	0.0183625	0.0975546	ncbi_101123054(TNFSF13)
Biological process	GO:0002702	positive regulation of production of molecular mediator of immune response	1	27	0.0190627	0.0975546	ncbi_101123054(TNFSF13)
Biological process	GO:0031497	chromatin assembly	1	27	0.0190627	0.0975546	ncbi_101123293(ASF1B)
Biological process	GO:0032652	regulation of interleukin-1 production	1	27	0.0190627	0.0975546	ncbi_101120928(Gas6)
Biological process	GO:0072577	endothelial cell apoptotic process	1	27	0.0190627	0.0975546	ncbi_101120928(Gas6)
Biological process	GO:0002712	regulation of B cell mediated immunity	1	28	0.0197625	0.0975546	ncbi_101123054(TNFSF13)
Biological process	GO:0002204	somatic recombination of immunoglobulin genes involved in immune response	1	29	0.0204619	0.0975546	ncbi_101123054(TNFSF13)
Biological process	GO:0002208	somatic diversification of immunoglobulins involved in immune response	1	29	0.0204619	0.0975546	ncbi_101123054(TNFSF13)
Biological process	GO:0002367	cytokine production involved in immune response	1	29	0.0204619	0.0975546	ncbi_101120928(Gas6)
Biological process	GO:0002637	regulation of immunoglobulin production	1	29	0.0204619	0.0975546	ncbi_101123054(TNFSF13)
Biological process	GO:0006909	phagocytosis	1	29	0.0204619	0.0975546	ncbi_101120928(Gas6)
Biological process	GO:0032006	regulation of TOR signaling	1	29	0.0204619	0.0975546	ncbi_101120928(Gas6)
Biological process	GO:0043502	regulation of muscle adaptation	1	29	0.0204619	0.0975546	ncbi_101118652(CASQ1)
Biological process	GO:0002381	immunoglobulin production involved in immunoglobulin mediated immune response	1	30	0.0211607	0.0975546	ncbi_101123054(TNFSF13)
Biological process	GO:0016445	somatic diversification of immunoglobulins	1	30	0.0211607	0.0975546	ncbi_101123054(TNFSF13)
Biological process	GO:0016447	somatic recombination of immunoglobulin gene segments	1	30	0.0211607	0.0975546	ncbi_101123054(TNFSF13)
Biological process	GO:0031929	TOR signaling	1	30	0.0211607	0.0975546	ncbi_101120928(Gas6)
Biological process	GO:0003073	regulation of systemic arterial blood pressure	1	31	0.0218592	0.0999278	ncbi_101120928(Gas6)
Biological process	GO:0006333	chromatin assembly or disassembly	1	32	0.0225572	0.101205	ncbi_101123293(ASF1B)
Biological process	GO:0046649	lymphocyte activation	2	341	0.0230355	0.101205	ncbi_101120928(Gas6);ncbi_101123054(TNFSF13)
Biological process	GO:0006323	DNA packaging	1	33	0.0232548	0.101205	ncbi_101123293(ASF1B)
Biological process	GO:0031032	actomyosin structure organization	1	33	0.0232548	0.101205	ncbi_101118652(CASQ1)
Biological process	GO:0032612	interleukin-1 production	1	33	0.0232548	0.101205	ncbi_101120928(Gas6)
Biological process	GO:0065004	protein-DNA complex assembly	1	33	0.0232548	0.101205	ncbi_101123293(ASF1B)
Biological process	GO:0000018	regulation of DNA recombination	1	34	0.0239519	0.103411	ncbi_101123054(TNFSF13)
Biological process	GO:0002708	positive regulation of lymphocyte mediated immunity	1	35	0.0246486	0.105082	ncbi_101123054(TNFSF13)
Biological process	GO:0034622	cellular macromolecular complex assembly	2	358	0.0252335	0.105082	ncbi_101118652(CASQ1);ncbi_101123293(ASF1B)
Biological process	GO:0002821	positive regulation of adaptive immune response	1	36	0.0253448	0.105082	ncbi_101123054(TNFSF13)
Biological process	GO:0002824	positive regulation of adaptive immune response based on somatic recombination of immune receptors built from immunoglobulin superfamily domains	1	36	0.0253448	0.105082	ncbi_101123054(TNFSF13)
Biological process	GO:1903169	regulation of calcium ion transmembrane transport	1	36	0.0253448	0.105082	ncbi_101118652(CASQ1)
Biological process	GO:0019725	cellular homeostasis	2	360	0.0254978	0.105082	ncbi_101118652(CASQ1);ncbi_101120928(Gas6)
Biological process	GO:0043627	response to estrogen	1	37	0.0260406	0.106512	ncbi_101116511(ALDH2)
Biological process	GO:0044710	single-organism metabolic process	5	2720	0.0265234	0.106944	ncbi_101116511(ALDH2);ncbi_101120171(ENPP2);ncbi_101120928(Gas6);ncbi_101120994(RBKS);ncbi_101123054(TNFSF13)
Biological process	GO:0003014	renal system process	1	38	0.026736	0.106944	ncbi_101120928(Gas6)
Biological process	GO:0010522	regulation of calcium ion transport into cytosol	1	38	0.026736	0.106944	ncbi_101118652(CASQ1)
Biological process	GO:0060341	regulation of cellular localization	2	373	0.0272435	0.106994	ncbi_101118652(CASQ1);ncbi_101120928(Gas6)
Biological process	GO:0016482	cytoplasmic transport	2	374	0.0273798	0.106994	ncbi_101118652(CASQ1);ncbi_101120928(Gas6)
Biological process	GO:0045807	positive regulation of endocytosis	1	39	0.0274309	0.106994	ncbi_101120928(Gas6)
Biological process	GO:0002562	somatic diversification of immune receptors via germline recombination within a single locus	1	40	0.0281253	0.106994	ncbi_101123054(TNFSF13)
Biological process	GO:0016444	somatic cell DNA recombination	1	40	0.0281253	0.106994	ncbi_101123054(TNFSF13)
Biological process	GO:0046824	positive regulation of nucleocytoplasmic transport	1	40	0.0281253	0.106994	ncbi_101120928(Gas6)
Biological process	GO:0071887	leukocyte apoptotic process	1	40	0.0281253	0.106994	ncbi_101120928(Gas6)
Biological process	GO:0016064	immunoglobulin mediated immune response	1	42	0.029513	0.10848	ncbi_101123054(TNFSF13)
Biological process	GO:0051208	sequestering of calcium ion	1	42	0.029513	0.10848	ncbi_101118652(CASQ1)
Biological process	GO:0051282	regulation of sequestering of calcium ion	1	42	0.029513	0.10848	ncbi_101118652(CASQ1)
Biological process	GO:0051283	negative regulation of sequestering of calcium ion	1	42	0.029513	0.10848	ncbi_101118652(CASQ1)
Biological process	GO:0070588	calcium ion transmembrane transport	1	42	0.029513	0.10848	ncbi_101118652(CASQ1)
Biological process	GO:0043500	muscle adaptation	1	43	0.0302061	0.109149	ncbi_101118652(CASQ1)
Biological process	GO:0045321	leukocyte activation	2	397	0.0305937	0.109149	ncbi_101120928(Gas6);ncbi_101123054(TNFSF13)
Biological process	GO:0002200	somatic diversification of immune receptors	1	44	0.0308988	0.109149	ncbi_101123054(TNFSF13)
Biological process	GO:0051238	sequestering of metal ion	1	44	0.0308988	0.109149	ncbi_101118652(CASQ1)
Biological process	GO:0060401	cytosolic calcium ion transport	1	44	0.0308988	0.109149	ncbi_101118652(CASQ1)
Biological process	GO:0060402	calcium ion transport into cytosol	1	44	0.0308988	0.109149	ncbi_101118652(CASQ1)
Biological process	GO:0030001	metal ion transport	2	403	0.0314565	0.110402	ncbi_101118652(CASQ1);ncbi_101120928(Gas6)
Biological process	GO:0002684	positive regulation of immune system process	2	405	0.0317464	0.110705	ncbi_101120928(Gas6);ncbi_101123054(TNFSF13)
Biological process	GO:0042493	response to drug	1	46	0.0322829	0.111859	ncbi_101120928(Gas6)
Biological process	GO:0002700	regulation of production of molecular mediator of immune response	1	47	0.0329743	0.113532	ncbi_101123054(TNFSF13)
Biological process	GO:1901700	response to oxygen-containing compound	2	424	0.0345544	0.117109	ncbi_101116511(ALDH2);ncbi_101120928(Gas6)
Biological process	GO:0002377	immunoglobulin production	1	50	0.0350459	0.117109	ncbi_101123054(TNFSF13)
Biological process	GO:1904062	regulation of cation transmembrane transport	1	50	0.0350459	0.117109	ncbi_101118652(CASQ1)
Biological process	GO:0044281	small molecule metabolic process	3	1082	0.0354767	0.117109	ncbi_101116511(ALDH2);ncbi_101120171(ENPP2);ncbi_101120994(RBKS)
Biological process	GO:0051704	multi-organism process	3	1084	0.0356475	0.117109	ncbi_101116511(ALDH2);ncbi_101120928(Gas6);ncbi_101123293(ASF1B)
Biological process	GO:0002705	positive regulation of leukocyte mediated immunity	1	51	0.0357355	0.117109	ncbi_101123054(TNFSF13)
Biological process	GO:0002706	regulation of lymphocyte mediated immunity	1	51	0.0357355	0.117109	ncbi_101123054(TNFSF13)
Biological process	GO:0019724	B cell mediated immunity	1	51	0.0357355	0.117109	ncbi_101123054(TNFSF13)
Biological process	GO:0006955	immune response	2	436	0.036378	0.11751	ncbi_101120928(Gas6);ncbi_101123054(TNFSF13)
Biological process	GO:0009451	RNA modification	1	52	0.0364247	0.11751	ncbi_101121998(WDR4)
Biological process	GO:1903651	positive regulation of cytoplasmic transport	1	53	0.0371134	0.11751	ncbi_101120928(Gas6)
Biological process	GO:1904019	epithelial cell apoptotic process	1	53	0.0371134	0.11751	ncbi_101120928(Gas6)
Biological process	GO:0022607	cellular component assembly	3	1102	0.0372054	0.11751	ncbi_101118652(CASQ1);ncbi_101120928(Gas6);ncbi_101123293(ASF1B)
Biological process	GO:0001959	regulation of cytokine-mediated signaling pathway	1	54	0.0378018	0.11751	ncbi_101120928(Gas6)
Biological process	GO:0002285	lymphocyte activation involved in immune response	1	54	0.0378018	0.11751	ncbi_101123054(TNFSF13)
Biological process	GO:0007204	positive regulation of cytosolic calcium ion concentration	1	54	0.0378018	0.11751	ncbi_101118652(CASQ1)
Biological process	GO:0060759	regulation of response to cytokine stimulus	1	54	0.0378018	0.11751	ncbi_101120928(Gas6)
Biological process	GO:0071704	organic substance metabolic process	8	6943	0.0380535	0.11762	MSTRG.75255(--);ncbi_101116511(ALDH2);ncbi_101120171(ENPP2);ncbi_101120928(Gas6);ncbi_101120994(RBKS);ncbi_101121998(WDR4);ncbi_101123054(TNFSF13);ncbi_101123293(ASF1B)
Biological process	GO:0008217	regulation of blood pressure	1	56	0.0391771	0.12024	ncbi_101120928(Gas6)
Biological process	GO:0022603	regulation of anatomical structure morphogenesis	2	455	0.0393431	0.12024	ncbi_101120171(ENPP2);ncbi_101123054(TNFSF13)
Biological process	GO:0050793	regulation of developmental process	3	1130	0.0397018	0.120478	ncbi_101120171(ENPP2);ncbi_101120928(Gas6);ncbi_101123054(TNFSF13)
Biological process	GO:0051924	regulation of calcium ion transport	1	57	0.0398641	0.120478	ncbi_101118652(CASQ1)
Biological process	GO:0002822	regulation of adaptive immune response based on somatic recombination of immune receptors built from immunoglobulin superfamily domains	1	60	0.0419225	0.125763	ncbi_101123054(TNFSF13)
Biological process	GO:0002520	immune system development	2	472	0.0420751	0.125763	ncbi_101120928(Gas6);ncbi_101123054(TNFSF13)
Biological process	GO:0034470	ncRNA processing	1	63	0.043977	0.130019	ncbi_101121998(WDR4)
Biological process	GO:0050864	regulation of B cell activation	1	63	0.043977	0.130019	ncbi_101123054(TNFSF13)
Biological process	GO:0051239	regulation of multicellular organismal process	3	1182	0.0445738	0.131071	ncbi_101118652(CASQ1);ncbi_101120928(Gas6);ncbi_101123054(TNFSF13)
Biological process	GO:0032845	negative regulation of homeostatic process	1	66	0.0460276	0.134471	ncbi_101118652(CASQ1)
Biological process	GO:0001775	cell activation	2	497	0.0462243	0.134471	ncbi_101120928(Gas6);ncbi_101123054(TNFSF13)
Biological process	GO:0002819	regulation of adaptive immune response	1	67	0.0467102	0.135162	ncbi_101123054(TNFSF13)
Biological process	GO:0044085	cellular component biogenesis	3	1208	0.0471245	0.135639	ncbi_101118652(CASQ1);ncbi_101120928(Gas6);ncbi_101123293(ASF1B)
Biological process	GO:0031667	response to nutrient levels	1	70	0.0487556	0.138648	ncbi_101120928(Gas6)
Biological process	GO:0032640	tumor necrosis factor production	1	70	0.0487556	0.138648	ncbi_101120928(Gas6)
Biological process	GO:0002699	positive regulation of immune effector process	1	71	0.0494365	0.138648	ncbi_101123054(TNFSF13)
Biological process	GO:0032388	positive regulation of intracellular transport	1	71	0.0494365	0.138648	ncbi_101120928(Gas6)
Biological process	GO:0002376	immune system process	3	1231	0.0494444	0.138648	ncbi_101120171(ENPP2);ncbi_101120928(Gas6);ncbi_101123054(TNFSF13)
Biological process	GO:0071706	tumor necrosis factor superfamily cytokine production	1	72	0.050117	0.139814	ncbi_101120928(Gas6)
Biological process	GO:0002263	cell activation involved in immune response	1	75	0.0521559	0.143297	ncbi_101123054(TNFSF13)
Biological process	GO:0002366	leukocyte activation involved in immune response	1	75	0.0521559	0.143297	ncbi_101123054(TNFSF13)
Biological process	GO:0071103	DNA conformation change	1	75	0.0521559	0.143297	ncbi_101123293(ASF1B)
Biological process	GO:0002449	lymphocyte mediated immunity	1	77	0.053513	0.144888	ncbi_101123054(TNFSF13)
Biological process	GO:2000021	regulation of ion homeostasis	1	77	0.053513	0.144888	ncbi_101118652(CASQ1)
Biological process	GO:0006812	cation transport	2	539	0.0535341	0.144888	ncbi_101118652(CASQ1);ncbi_101120928(Gas6)
Biological process	GO:0002703	regulation of leukocyte mediated immunity	1	78	0.0541908	0.145221	ncbi_101123054(TNFSF13)
Biological process	GO:0009991	response to extracellular stimulus	1	78	0.0541908	0.145221	ncbi_101120928(Gas6)
Biological process	GO:0048878	chemical homeostasis	2	546	0.0547924	0.146113	ncbi_101118652(CASQ1);ncbi_101120928(Gas6)
Biological process	GO:0043491	protein kinase B signaling	1	82	0.0568981	0.150255	ncbi_101120928(Gas6)
Biological process	GO:0051896	regulation of protein kinase B signaling	1	82	0.0568981	0.150255	ncbi_101120928(Gas6)
Biological process	GO:0016192	vesicle-mediated transport	2	561	0.0575258	0.151179	ncbi_101120171(ENPP2);ncbi_101120928(Gas6)
Biological process	GO:0030100	regulation of endocytosis	1	87	0.0602725	0.156881	ncbi_101120928(Gas6)
Biological process	GO:0090257	regulation of muscle system process	1	87	0.0602725	0.156881	ncbi_101118652(CASQ1)
Biological process	GO:0006399	tRNA metabolic process	1	88	0.0609461	0.157879	ncbi_101121998(WDR4)
Biological process	GO:0032502	developmental process	5	3360	0.0621829	0.159093	ncbi_101118652(CASQ1);ncbi_101120171(ENPP2);ncbi_101120928(Gas6);ncbi_101123054(TNFSF13);ncbi_101123293(ASF1B)
Biological process	GO:0002460	adaptive immune response based on somatic recombination of immune receptors built from immunoglobulin superfamily domains	1	90	0.0622919	0.159093	ncbi_101123054(TNFSF13)
Biological process	GO:0044282	small molecule catabolic process	1	90	0.0622919	0.159093	ncbi_101120171(ENPP2)
Biological process	GO:0042113	B cell activation	1	91	0.0629642	0.15953	ncbi_101123054(TNFSF13)
Biological process	GO:0006310	DNA recombination	1	92	0.0636361	0.15953	ncbi_101123054(TNFSF13)
Biological process	GO:0098660	inorganic ion transmembrane transport	1	92	0.0636361	0.15953	ncbi_101118652(CASQ1)
Biological process	GO:0098662	inorganic cation transmembrane transport	1	92	0.0636361	0.15953	ncbi_101118652(CASQ1)
Biological process	GO:0019058	viral life cycle	1	93	0.0643076	0.159741	ncbi_101120928(Gas6)
Biological process	GO:0051480	regulation of cytosolic calcium ion concentration	1	93	0.0643076	0.159741	ncbi_101118652(CASQ1)
Biological process	GO:0098655	cation transmembrane transport	1	94	0.0649786	0.160674	ncbi_101118652(CASQ1)
Biological process	GO:0042221	response to chemical	4	2323	0.0656193	0.161524	ncbi_101116511(ALDH2);ncbi_101118652(CASQ1);ncbi_101120171(ENPP2);ncbi_101120928(Gas6)
Biological process	GO:0006461	protein complex assembly	2	610	0.0667965	0.162688	ncbi_101118652(CASQ1);ncbi_101123293(ASF1B)
Biological process	GO:0070271	protein complex biogenesis	2	610	0.0667965	0.162688	ncbi_101118652(CASQ1);ncbi_101123293(ASF1B)
Biological process	GO:0002250	adaptive immune response	1	97	0.066989	0.162688	ncbi_101123054(TNFSF13)
Biological process	GO:1902582	single-organism intracellular transport	2	617	0.0681621	0.164801	ncbi_101118652(CASQ1);ncbi_101120928(Gas6)
Biological process	GO:0030595	leukocyte chemotaxis	1	100	0.0689957	0.166078	ncbi_101120928(Gas6)
Biological process	GO:0032147	activation of protein kinase activity	1	101	0.0696637	0.166947	ncbi_101120928(Gas6)
Biological process	GO:0048584	positive regulation of response to stimulus	2	628	0.0703282	0.167801	ncbi_101120928(Gas6);ncbi_101123054(TNFSF13)
Biological process	GO:0002682	regulation of immune system process	2	637	0.0721184	0.170339	ncbi_101120928(Gas6);ncbi_101123054(TNFSF13)
Biological process	GO:0033500	carbohydrate homeostasis	1	105	0.0723315	0.170339	ncbi_101120928(Gas6)
Biological process	GO:0060326	cell chemotaxis	1	105	0.0723315	0.170339	ncbi_101120928(Gas6)
Biological process	GO:0016477	cell migration	2	644	0.0735219	0.170694	ncbi_101120171(ENPP2);ncbi_101120928(Gas6)
Biological process	GO:0034728	nucleosome organization	1	107	0.0736629	0.170694	ncbi_101123293(ASF1B)
Biological process	GO:0042306	regulation of protein import into nucleus	1	108	0.074328	0.170694	ncbi_101120928(Gas6)
Biological process	GO:1900180	regulation of protein localization to nucleus	1	108	0.074328	0.170694	ncbi_101120928(Gas6)
Biological process	GO:1904589	regulation of protein import	1	108	0.074328	0.170694	ncbi_101120928(Gas6)
Biological process	GO:0001818	negative regulation of cytokine production	1	109	0.0749926	0.170694	ncbi_101120928(Gas6)
Biological process	GO:0034765	regulation of ion transmembrane transport	1	109	0.0749926	0.170694	ncbi_101118652(CASQ1)
Biological process	GO:1903533	regulation of protein targeting	1	109	0.0749926	0.170694	ncbi_101120928(Gas6)
Biological process	GO:0042127	regulation of cell proliferation	2	665	0.0777894	0.176323	ncbi_101120928(Gas6);ncbi_101123054(TNFSF13)
Biological process	GO:0051049	regulation of transport	2	668	0.0784059	0.176983	ncbi_101118652(CASQ1);ncbi_101120928(Gas6)
Biological process	GO:0010959	regulation of metal ion transport	1	115	0.0789714	0.177523	ncbi_101118652(CASQ1)
Biological process	GO:0071824	protein-DNA complex subunit organization	1	117	0.0802943	0.179753	ncbi_101123293(ASF1B)
Biological process	GO:0007155	cell adhesion	2	679	0.0806808	0.179753	MSTRG.75255(--);ncbi_101120928(Gas6)
Biological process	GO:0034762	regulation of transmembrane transport	1	118	0.0809551	0.179753	ncbi_101118652(CASQ1)
Biological process	GO:0051235	maintenance of location	1	119	0.0816155	0.180483	ncbi_101118652(CASQ1)
Biological process	GO:0046822	regulation of nucleocytoplasmic transport	1	121	0.082935	0.182659	ncbi_101120928(Gas6)
Biological process	GO:0002443	leukocyte mediated immunity	1	122	0.0835942	0.183368	ncbi_101123054(TNFSF13)
Biological process	GO:0033157	regulation of intracellular protein transport	1	129	0.0881963	0.192686	ncbi_101120928(Gas6)
Biological process	GO:0097285	cell-type specific apoptotic process	1	131	0.0895074	0.194768	ncbi_101120928(Gas6)
Biological process	GO:0001101	response to acid chemical	1	132	0.0901623	0.195412	ncbi_101116511(ALDH2)
Biological process	GO:0090304	nucleic acid metabolic process	4	2584	0.0914679	0.19624	ncbi_101120171(ENPP2);ncbi_101120928(Gas6);ncbi_101121998(WDR4);ncbi_101123054(TNFSF13)
Biological process	GO:0002237	response to molecule of bacterial origin	1	134	0.0914709	0.19624	ncbi_101116511(ALDH2)
Biological process	GO:0008152	metabolic process	8	7898	0.0927449	0.19624	MSTRG.75255(--);ncbi_101116511(ALDH2);ncbi_101120171(ENPP2);ncbi_101120928(Gas6);ncbi_101120994(RBKS);ncbi_101121998(WDR4);ncbi_101123054(TNFSF13);ncbi_101123293(ASF1B)
Biological process	GO:0006606	protein import into nucleus	1	137	0.0934307	0.19624	ncbi_101120928(Gas6)
Biological process	GO:0017038	protein import	1	137	0.0934307	0.19624	ncbi_101120928(Gas6)
Biological process	GO:0044744	protein targeting to nucleus	1	137	0.0934307	0.19624	ncbi_101120928(Gas6)
Biological process	GO:0050900	leukocyte migration	1	137	0.0934307	0.19624	ncbi_101120928(Gas6)
Biological process	GO:1902593	single-organism nuclear import	1	137	0.0934307	0.19624	ncbi_101120928(Gas6)
Biological process	GO:0051170	nuclear import	1	138	0.0940831	0.196674	ncbi_101120928(Gas6)
Biological process	GO:0060627	regulation of vesicle-mediated transport	1	139	0.0947351	0.196674	ncbi_101120928(Gas6)
Biological process	GO:0006874	cellular calcium ion homeostasis	1	140	0.0953867	0.196674	ncbi_101118652(CASQ1)
Biological process	GO:0055074	calcium ion homeostasis	1	140	0.0953867	0.196674	ncbi_101118652(CASQ1)
Biological process	GO:0065003	macromolecular complex assembly	2	748	0.0954448	0.196674	ncbi_101118652(CASQ1);ncbi_101123293(ASF1B)
Biological process	GO:0034504	protein localization to nucleus	1	142	0.0966886	0.197609	ncbi_101120928(Gas6)
Biological process	GO:0042981	regulation of apoptotic process	2	754	0.0967671	0.197609	ncbi_101116511(ALDH2);ncbi_101120928(Gas6)
Biological process	GO:0010604	positive regulation of macromolecule metabolic process	2	755	0.096988	0.197609	ncbi_101120928(Gas6);ncbi_101123054(TNFSF13)
Biological process	GO:0043067	regulation of programmed cell death	2	764	0.0989838	0.200046	ncbi_101116511(ALDH2);ncbi_101120928(Gas6)
Biological process	GO:0032259	methylation	1	146	0.0992874	0.200046	ncbi_101121998(WDR4)
Biological process	GO:0043414	macromolecule methylation	1	146	0.0992874	0.200046	ncbi_101121998(WDR4)
Biological process	GO:0019221	cytokine-mediated signaling pathway	1	147	0.0999361	0.200256	ncbi_101120928(Gas6)
Biological process	GO:1903827	regulation of cellular protein localization	1	148	0.100584	0.200256	ncbi_101120928(Gas6)
Biological process	GO:0048870	cell motility	2	773	0.100993	0.200256	ncbi_101120171(ENPP2);ncbi_101120928(Gas6)
Biological process	GO:0051674	localization of cell	2	773	0.100993	0.200256	ncbi_101120171(ENPP2);ncbi_101120928(Gas6)
Biological process	GO:0005996	monosaccharide metabolic process	1	149	0.101232	0.200256	ncbi_101120994(RBKS)
Biological process	GO:0072503	cellular divalent inorganic cation homeostasis	1	150	0.10188	0.200806	ncbi_101118652(CASQ1)
Biological process	GO:0072507	divalent inorganic cation homeostasis	1	152	0.103173	0.202622	ncbi_101118652(CASQ1)
Biological process	GO:0051052	regulation of DNA metabolic process	1	153	0.103819	0.202961	ncbi_101123054(TNFSF13)
Biological process	GO:0044712	single-organism catabolic process	1	154	0.104465	0.202961	ncbi_101120171(ENPP2)
Biological process	GO:0071345	cellular response to cytokine stimulus	1	154	0.104465	0.202961	ncbi_101120928(Gas6)
Biological process	GO:0006612	protein targeting to membrane	1	155	0.10511	0.203488	ncbi_101120928(Gas6)
Biological process	GO:0002697	regulation of immune effector process	1	156	0.105755	0.203676	ncbi_101123054(TNFSF13)
Biological process	GO:0010941	regulation of cell death	2	795	0.105956	0.203676	ncbi_101116511(ALDH2);ncbi_101120928(Gas6)
Biological process	GO:0022610	biological adhesion	2	799	0.106867	0.204703	MSTRG.75255(--);ncbi_101120928(Gas6)
Biological process	GO:0042592	homeostatic process	2	802	0.107551	0.204833	ncbi_101118652(CASQ1);ncbi_101120928(Gas6)
Biological process	GO:0043410	positive regulation of MAPK cascade	1	159	0.107688	0.204833	ncbi_101120928(Gas6)
Biological process	GO:0006950	response to stress	3	1697	0.108796	0.20622	ncbi_101116511(ALDH2);ncbi_101118652(CASQ1);ncbi_101120928(Gas6)
Biological process	GO:0006796	phosphate-containing compound metabolic process	3	1706	0.110161	0.208083	ncbi_101120171(ENPP2);ncbi_101120928(Gas6);ncbi_101120994(RBKS)
Biological process	GO:0006644	phospholipid metabolic process	1	165	0.111541	0.20996	ncbi_101120171(ENPP2)
Biological process	GO:0006811	ion transport	2	823	0.11238	0.210509	ncbi_101118652(CASQ1);ncbi_101120928(Gas6)
Biological process	GO:0048583	regulation of response to stimulus	3	1722	0.112607	0.210509	ncbi_101118652(CASQ1);ncbi_101120928(Gas6);ncbi_101123054(TNFSF13)
Biological process	GO:0006793	phosphorus metabolic process	3	1734	0.114457	0.212529	ncbi_101120171(ENPP2);ncbi_101120928(Gas6);ncbi_101120994(RBKS)
Biological process	GO:0046907	intracellular transport	2	832	0.114469	0.212529	ncbi_101118652(CASQ1);ncbi_101120928(Gas6)
Biological process	GO:0032844	regulation of homeostatic process	1	172	0.116018	0.213946	ncbi_101118652(CASQ1)
Biological process	GO:0045860	positive regulation of protein kinase activity	1	172	0.116018	0.213946	ncbi_101120928(Gas6)
Biological process	GO:0014706	striated muscle tissue development	1	173	0.116656	0.21412	ncbi_101118652(CASQ1)
Biological process	GO:0048545	response to steroid hormone	1	174	0.117294	0.21412	ncbi_101116511(ALDH2)
Biological process	GO:1902533	positive regulation of intracellular signal transduction	1	174	0.117294	0.21412	ncbi_101120928(Gas6)
Biological process	GO:0007599	hemostasis	1	176	0.118568	0.215722	ncbi_101120928(Gas6)
Biological process	GO:0033674	positive regulation of kinase activity	1	179	0.120475	0.218462	ncbi_101120928(Gas6)
Biological process	GO:0008284	positive regulation of cell proliferation	1	180	0.121111	0.218884	ncbi_101120928(Gas6)
Biological process	GO:0043269	regulation of ion transport	1	181	0.121745	0.219303	ncbi_101118652(CASQ1)
Biological process	GO:0072594	establishment of protein localization to organelle	1	182	0.12238	0.219718	ncbi_101120928(Gas6)
Biological process	GO:0031325	positive regulation of cellular metabolic process	2	871	0.123651	0.22127	ncbi_101120928(Gas6);ncbi_101123054(TNFSF13)
Biological process	GO:0060537	muscle tissue development	1	187	0.125545	0.223922	ncbi_101118652(CASQ1)
Biological process	GO:0006139	nucleobase-containing compound metabolic process	4	2882	0.126957	0.225701	ncbi_101120171(ENPP2);ncbi_101120928(Gas6);ncbi_101121998(WDR4);ncbi_101123054(TNFSF13)
Biological process	GO:0048856	anatomical structure development	4	2888	0.127735	0.226345	ncbi_101118652(CASQ1);ncbi_101120171(ENPP2);ncbi_101120928(Gas6);ncbi_101123054(TNFSF13)
Biological process	GO:0009605	response to external stimulus	2	897	0.129885	0.229408	ncbi_101116511(ALDH2);ncbi_101120928(Gas6)
Biological process	GO:0008015	blood circulation	1	195	0.130588	0.229903	ncbi_101120928(Gas6)
Biological process	GO:0034660	ncRNA metabolic process	1	202	0.13498	0.235875	ncbi_101121998(WDR4)
Biological process	GO:0046483	heterocycle metabolic process	4	2945	0.135252	0.235875	ncbi_101120171(ENPP2);ncbi_101120928(Gas6);ncbi_101121998(WDR4);ncbi_101123054(TNFSF13)
Biological process	GO:0090150	establishment of protein localization to membrane	1	203	0.135606	0.235875	ncbi_101120928(Gas6)
Biological process	GO:0006915	apoptotic process	2	921	0.135715	0.235875	ncbi_101116511(ALDH2);ncbi_101120928(Gas6)
Biological process	GO:0003012	muscle system process	1	204	0.136231	0.236018	ncbi_101118652(CASQ1)
Biological process	GO:0043066	negative regulation of apoptotic process	1	208	0.138728	0.239582	ncbi_101120928(Gas6)
Biological process	GO:0016310	phosphorylation	2	937	0.13964	0.240393	ncbi_101120928(Gas6);ncbi_101120994(RBKS)
Biological process	GO:0051347	positive regulation of transferase activity	1	212	0.141219	0.242025	ncbi_101120928(Gas6)
Biological process	GO:0006725	cellular aromatic compound metabolic process	4	2991	0.141478	0.242025	ncbi_101120171(ENPP2);ncbi_101120928(Gas6);ncbi_101121998(WDR4);ncbi_101123054(TNFSF13)
Biological process	GO:0043069	negative regulation of programmed cell death	1	214	0.142462	0.242186	ncbi_101120928(Gas6)
Biological process	GO:0051050	positive regulation of transport	1	214	0.142462	0.242186	ncbi_101120928(Gas6)
Biological process	GO:0003013	circulatory system process	1	215	0.143083	0.242484	ncbi_101120928(Gas6)
Biological process	GO:0048232	male gamete generation	1	217	0.144324	0.243098	ncbi_101123293(ASF1B)
Biological process	GO:0071822	protein complex subunit organization	2	956	0.14434	0.243098	ncbi_101118652(CASQ1);ncbi_101123293(ASF1B)
Biological process	GO:0040011	locomotion	2	973	0.148578	0.249465	ncbi_101120171(ENPP2);ncbi_101120928(Gas6)
Biological process	GO:0032879	regulation of localization	2	976	0.14933	0.249955	ncbi_101118652(CASQ1);ncbi_101120928(Gas6)
Biological process	GO:0006913	nucleocytoplasmic transport	1	226	0.149888	0.250119	ncbi_101120928(Gas6)
Biological process	GO:0072657	protein localization to membrane	1	227	0.150504	0.250379	ncbi_101120928(Gas6)
Biological process	GO:0060548	negative regulation of cell death	1	229	0.151735	0.251658	ncbi_101120928(Gas6)
Biological process	GO:0051169	nuclear transport	1	230	0.15235	0.25191	ncbi_101120928(Gas6)
Biological process	GO:0034220	ion transmembrane transport	1	232	0.153579	0.25245	ncbi_101118652(CASQ1)
Biological process	GO:0008283	cell proliferation	2	993	0.153605	0.25245	ncbi_101120928(Gas6);ncbi_101123054(TNFSF13)
Biological process	GO:0006928	movement of cell or subcellular component	2	1000	0.155374	0.254588	ncbi_101120171(ENPP2);ncbi_101120928(Gas6)
Biological process	GO:0051223	regulation of protein transport	1	236	0.156031	0.254836	ncbi_101120928(Gas6)
Biological process	GO:0070848	response to growth factor	1	237	0.156644	0.254836	ncbi_101120928(Gas6)
Biological process	GO:1901360	organic cyclic compound metabolic process	4	3107	0.157797	0.254836	ncbi_101120171(ENPP2);ncbi_101120928(Gas6);ncbi_101121998(WDR4);ncbi_101123054(TNFSF13)
Biological process	GO:0043623	cellular protein complex assembly	1	239	0.157867	0.254836	ncbi_101118652(CASQ1)
Biological process	GO:0050878	regulation of body fluid levels	1	239	0.157867	0.254836	ncbi_101120928(Gas6)
Biological process	GO:0016032	viral process	1	241	0.159089	0.256048	ncbi_101120928(Gas6)
Biological process	GO:0006875	cellular metal ion homeostasis	1	243	0.160309	0.25725	ncbi_101118652(CASQ1)
Biological process	GO:0009617	response to bacterium	1	244	0.160918	0.257469	ncbi_101116511(ALDH2)
Biological process	GO:0009893	positive regulation of metabolic process	2	1030	0.16301	0.260051	ncbi_101120928(Gas6);ncbi_101123054(TNFSF13)
Biological process	GO:0044764	multi-organism cellular process	1	249	0.163959	0.260801	ncbi_101120928(Gas6)
Biological process	GO:0055085	transmembrane transport	1	250	0.164567	0.261004	ncbi_101118652(CASQ1)
Biological process	GO:0034641	cellular nitrogen compound metabolic process	4	3159	0.165393	0.261552	ncbi_101120171(ENPP2);ncbi_101120928(Gas6);ncbi_101121998(WDR4);ncbi_101123054(TNFSF13)
Biological process	GO:0010467	gene expression	4	3169	0.166873	0.263128	MSTRG.75255(--);ncbi_101120928(Gas6);ncbi_101121998(WDR4);ncbi_101123293(ASF1B)
Biological process	GO:0070201	regulation of establishment of protein localization	1	256	0.168201	0.264455	ncbi_101120928(Gas6)
Biological process	GO:0051093	negative regulation of developmental process	1	258	0.169409	0.265587	ncbi_101120928(Gas6)
Biological process	GO:0012501	programmed cell death	2	1058	0.170214	0.266082	ncbi_101116511(ALDH2);ncbi_101120928(Gas6)
Biological process	GO:0002521	leukocyte differentiation	1	262	0.171821	0.267825	ncbi_101120928(Gas6)
Biological process	GO:0050778	positive regulation of immune response	1	263	0.172423	0.267995	ncbi_101123054(TNFSF13)
Biological process	GO:0045935	positive regulation of nucleobase-containing compound metabolic process	1	264	0.173025	0.268164	ncbi_101123054(TNFSF13)
Biological process	GO:0030003	cellular cation homeostasis	1	265	0.173626	0.268331	ncbi_101118652(CASQ1)
Biological process	GO:0032880	regulation of protein localization	1	268	0.175428	0.270347	ncbi_101120928(Gas6)
Biological process	GO:0051173	positive regulation of nitrogen compound metabolic process	1	269	0.176027	0.270505	ncbi_101123054(TNFSF13)
Biological process	GO:0051649	establishment of localization in cell	2	1083	0.176705	0.270782	ncbi_101118652(CASQ1);ncbi_101120928(Gas6)
Biological process	GO:0006873	cellular ion homeostasis	1	272	0.177824	0.271731	ncbi_101118652(CASQ1)
Biological process	GO:0043408	regulation of MAPK cascade	1	276	0.180214	0.274612	ncbi_101120928(Gas6)
Biological process	GO:0007276	gamete generation	1	277	0.180811	0.274752	ncbi_101123293(ASF1B)
Biological process	GO:0051241	negative regulation of multicellular organismal process	1	281	0.183193	0.277597	ncbi_101120928(Gas6)
Biological process	GO:0008219	cell death	2	1114	0.184825	0.279292	ncbi_101116511(ALDH2);ncbi_101120928(Gas6)
Biological process	GO:0033993	response to lipid	1	287	0.186756	0.281427	ncbi_101116511(ALDH2)
Biological process	GO:0016265	death	2	1126	0.187989	0.282503	ncbi_101116511(ALDH2);ncbi_101120928(Gas6)
Biological process	GO:0055065	metal ion homeostasis	1	290	0.188531	0.282538	ncbi_101118652(CASQ1)
Biological process	GO:0034097	response to cytokine	1	292	0.189713	0.283528	ncbi_101120928(Gas6)
Biological process	GO:0043170	macromolecule metabolic process	6	5889	0.191259	0.285054	MSTRG.75255(--);ncbi_101120171(ENPP2);ncbi_101120928(Gas6);ncbi_101121998(WDR4);ncbi_101123054(TNFSF13);ncbi_101123293(ASF1B)
Biological process	GO:0033365	protein localization to organelle	1	298	0.19325	0.285181	ncbi_101120928(Gas6)
Biological process	GO:0045859	regulation of protein kinase activity	1	298	0.19325	0.285181	ncbi_101120928(Gas6)
Biological process	GO:0010033	response to organic substance	2	1148	0.193816	0.285181	ncbi_101116511(ALDH2);ncbi_101120928(Gas6)
Biological process	GO:0048609	multicellular organismal reproductive process	1	299	0.193839	0.285181	ncbi_101123293(ASF1B)
Biological process	GO:0060255	regulation of macromolecule metabolic process	4	3346	0.194078	0.285181	MSTRG.75255(--);ncbi_101120928(Gas6);ncbi_101123054(TNFSF13);ncbi_101123293(ASF1B)
Biological process	GO:0000165	MAPK cascade	1	301	0.195014	0.285181	ncbi_101120928(Gas6)
Biological process	GO:0023014	signal transduction by protein phosphorylation	1	301	0.195014	0.285181	ncbi_101120928(Gas6)
Biological process	GO:0050789	regulation of biological process	7	7353	0.198657	0.289731	MSTRG.75255(--);ncbi_101116511(ALDH2);ncbi_101118652(CASQ1);ncbi_101120171(ENPP2);ncbi_101120928(Gas6);ncbi_101123054(TNFSF13);ncbi_101123293(ASF1B)
Biological process	GO:0032504	multicellular organism reproduction	1	310	0.200283	0.291321	ncbi_101123293(ASF1B)
Biological process	GO:0044092	negative regulation of molecular function	1	316	0.203779	0.295205	ncbi_101120928(Gas6)
Biological process	GO:0006807	nitrogen compound metabolic process	4	3408	0.204039	0.295205	ncbi_101120171(ENPP2);ncbi_101120928(Gas6);ncbi_101121998(WDR4);ncbi_101123054(TNFSF13)
Biological process	GO:0030036	actin cytoskeleton organization	1	319	0.205522	0.296562	ncbi_101118652(CASQ1)
Biological process	GO:0001817	regulation of cytokine production	1	320	0.206102	0.296613	ncbi_101120928(Gas6)
Biological process	GO:0050776	regulation of immune response	1	323	0.20784	0.298325	ncbi_101123054(TNFSF13)
Biological process	GO:0014070	response to organic cyclic compound	1	328	0.21073	0.301677	ncbi_101116511(ALDH2)
Biological process	GO:0006396	RNA processing	1	331	0.212459	0.303354	ncbi_101121998(WDR4)
Biological process	GO:0043549	regulation of kinase activity	1	333	0.21361	0.303429	ncbi_101120928(Gas6)
Biological process	GO:0044723	single-organism carbohydrate metabolic process	1	334	0.214185	0.303429	ncbi_101120994(RBKS)
Biological process	GO:0055080	cation homeostasis	1	334	0.214185	0.303429	ncbi_101118652(CASQ1)
Biological process	GO:0002252	immune effector process	1	339	0.217054	0.306695	ncbi_101123054(TNFSF13)
Biological process	GO:0006605	protein targeting	1	343	0.219343	0.307532	ncbi_101120928(Gas6)
Biological process	GO:0051130	positive regulation of cellular component organization	1	343	0.219343	0.307532	ncbi_101120928(Gas6)
Biological process	GO:0098771	inorganic ion homeostasis	1	343	0.219343	0.307532	ncbi_101118652(CASQ1)
Biological process	GO:0006935	chemotaxis	1	348	0.222195	0.309141	ncbi_101120928(Gas6)
Biological process	GO:0019953	sexual reproduction	1	348	0.222195	0.309141	ncbi_101123293(ASF1B)
Biological process	GO:0042330	taxis	1	348	0.222195	0.309141	ncbi_101120928(Gas6)
Biological process	GO:0009968	negative regulation of signal transduction	1	354	0.225606	0.313023	ncbi_101120928(Gas6)
Biological process	GO:0009725	response to hormone	1	355	0.226173	0.313023	ncbi_101116511(ALDH2)
Biological process	GO:0009967	positive regulation of signal transduction	1	357	0.227306	0.313023	ncbi_101120928(Gas6)
Biological process	GO:0043085	positive regulation of catalytic activity	1	357	0.227306	0.313023	ncbi_101120928(Gas6)
Biological process	GO:0044237	cellular metabolic process	6	6153	0.228297	0.313023	ncbi_101120171(ENPP2);ncbi_101120928(Gas6);ncbi_101120994(RBKS);ncbi_101121998(WDR4);ncbi_101123054(TNFSF13);ncbi_101123293(ASF1B)
Biological process	GO:0023057	negative regulation of signaling	1	359	0.228438	0.313023	ncbi_101120928(Gas6)
Biological process	GO:0051707	response to other organism	1	361	0.229568	0.313782	ncbi_101116511(ALDH2)
Biological process	GO:0030029	actin filament-based process	1	365	0.231824	0.315259	ncbi_101118652(CASQ1)
Biological process	GO:0043207	response to external biotic stimulus	1	365	0.231824	0.315259	ncbi_101116511(ALDH2)
Biological process	GO:0050801	ion homeostasis	1	366	0.232387	0.315259	ncbi_101118652(CASQ1)
Biological process	GO:0001816	cytokine production	1	369	0.234074	0.315971	ncbi_101120928(Gas6)
Biological process	GO:0051094	positive regulation of developmental process	1	369	0.234074	0.315971	ncbi_101123054(TNFSF13)
Biological process	GO:0051338	regulation of transferase activity	1	371	0.235197	0.316701	ncbi_101120928(Gas6)
Biological process	GO:0010648	negative regulation of cell communication	1	373	0.236319	0.317063	ncbi_101120928(Gas6)
Biological process	GO:0023056	positive regulation of signaling	1	375	0.237439	0.317063	ncbi_101120928(Gas6)
Biological process	GO:0030097	hemopoiesis	1	375	0.237439	0.317063	ncbi_101120928(Gas6)
Biological process	GO:0051240	positive regulation of multicellular organismal process	1	376	0.237998	0.317063	ncbi_101123054(TNFSF13)
Biological process	GO:0044802	single-organism membrane organization	1	378	0.239116	0.317063	ncbi_101120928(Gas6)
Biological process	GO:0009607	response to biotic stimulus	1	380	0.240232	0.317063	ncbi_101116511(ALDH2)
Biological process	GO:0001934	positive regulation of protein phosphorylation	1	381	0.24079	0.317063	ncbi_101120928(Gas6)
Biological process	GO:0005975	carbohydrate metabolic process	1	382	0.241347	0.317063	ncbi_101120994(RBKS)
Biological process	GO:0044703	multi-organism reproductive process	1	382	0.241347	0.317063	ncbi_101123293(ASF1B)
Biological process	GO:0051641	cellular localization	2	1325	0.241752	0.317063	ncbi_101118652(CASQ1);ncbi_101120928(Gas6)
Biological process	GO:0044403	symbiosis, encompassing mutualism through parasitism	1	383	0.241904	0.317063	ncbi_101120928(Gas6)
Biological process	GO:0044419	interspecies interaction between organisms	1	384	0.24246	0.317063	ncbi_101120928(Gas6)
Biological process	GO:0010647	positive regulation of cell communication	1	388	0.244683	0.319202	ncbi_101120928(Gas6)
Biological process	GO:0065007	biological regulation	7	7683	0.246439	0.320724	MSTRG.75255(--);ncbi_101116511(ALDH2);ncbi_101118652(CASQ1);ncbi_101120171(ENPP2);ncbi_101120928(Gas6);ncbi_101123054(TNFSF13);ncbi_101123293(ASF1B)
Biological process	GO:0006810	transport	3	2484	0.252479	0.327801	ncbi_101118652(CASQ1);ncbi_101120171(ENPP2);ncbi_101120928(Gas6)
Biological process	GO:0010468	regulation of gene expression	3	2494	0.254552	0.329706	MSTRG.75255(--);ncbi_101120928(Gas6);ncbi_101123293(ASF1B)
Biological process	GO:0061024	membrane organization	1	423	0.263883	0.34098	ncbi_101120928(Gas6)
Biological process	GO:0042327	positive regulation of phosphorylation	1	427	0.26605	0.342849	ncbi_101120928(Gas6)
Biological process	GO:1902580	single-organism cellular localization	1	428	0.26659	0.342849	ncbi_101120928(Gas6)
Biological process	GO:0043933	macromolecular complex subunit organization	2	1425	0.269418	0.345668	ncbi_101118652(CASQ1);ncbi_101123293(ASF1B)
Biological process	GO:0048534	hematopoietic or lymphoid organ development	1	442	0.274123	0.350878	ncbi_101120928(Gas6)
Biological process	GO:0050896	response to stimulus	5	5119	0.276803	0.353167	ncbi_101116511(ALDH2);ncbi_101118652(CASQ1);ncbi_101120171(ENPP2);ncbi_101120928(Gas6);ncbi_101123054(TNFSF13)
Biological process	GO:0003008	system process	2	1453	0.27721	0.353167	ncbi_101118652(CASQ1);ncbi_101120928(Gas6)
Biological process	GO:0006325	chromatin organization	1	449	0.277864	0.353173	ncbi_101123293(ASF1B)
Biological process	GO:0006886	intracellular protein transport	1	456	0.281588	0.357072	ncbi_101120928(Gas6)
Biological process	GO:0019637	organophosphate metabolic process	1	464	0.285822	0.361598	ncbi_101120171(ENPP2)
Biological process	GO:0010562	positive regulation of phosphorus metabolic process	1	473	0.29056	0.36589	ncbi_101120928(Gas6)
Biological process	GO:0045937	positive regulation of phosphate metabolic process	1	473	0.29056	0.36589	ncbi_101120928(Gas6)
Biological process	GO:0031401	positive regulation of protein modification process	1	475	0.291609	0.366363	ncbi_101120928(Gas6)
Biological process	GO:0048585	negative regulation of response to stimulus	1	478	0.293179	0.367297	ncbi_101120928(Gas6)
Biological process	GO:0044255	cellular lipid metabolic process	1	479	0.293702	0.367297	ncbi_101120171(ENPP2)
Biological process	GO:0009653	anatomical structure morphogenesis	2	1550	0.304289	0.379663	ncbi_101120171(ENPP2);ncbi_101123054(TNFSF13)
Biological process	GO:0048523	negative regulation of cellular process	2	1553	0.305128	0.379839	ncbi_101118652(CASQ1);ncbi_101120928(Gas6)
Biological process	GO:0051234	establishment of localization	3	2772	0.313705	0.389196	ncbi_101118652(CASQ1);ncbi_101120171(ENPP2);ncbi_101120928(Gas6)
Biological process	GO:0065008	regulation of biological quality	2	1585	0.314075	0.389196	ncbi_101118652(CASQ1);ncbi_101120928(Gas6)
Biological process	GO:0019222	regulation of metabolic process	4	4077	0.323187	0.399577	MSTRG.75255(--);ncbi_101120928(Gas6);ncbi_101123054(TNFSF13);ncbi_101123293(ASF1B)
Biological process	GO:0044093	positive regulation of molecular function	1	538	0.323953	0.399615	ncbi_101120928(Gas6)
Biological process	GO:0032270	positive regulation of cellular protein metabolic process	1	543	0.326463	0.401248	ncbi_101120928(Gas6)
Biological process	GO:0044702	single organism reproductive process	1	544	0.326964	0.401248	ncbi_101123293(ASF1B)
Biological process	GO:0051247	positive regulation of protein metabolic process	1	547	0.328465	0.401248	ncbi_101120928(Gas6)
Biological process	GO:0048522	positive regulation of cellular process	2	1637	0.328612	0.401248	ncbi_101120928(Gas6);ncbi_101123054(TNFSF13)
Biological process	GO:0006259	DNA metabolic process	1	548	0.328964	0.401248	ncbi_101123054(TNFSF13)
Biological process	GO:0048646	anatomical structure formation involved in morphogenesis	1	552	0.33096	0.402779	ncbi_101123054(TNFSF13)
Biological process	GO:0071310	cellular response to organic substance	1	557	0.333446	0.404899	ncbi_101120928(Gas6)
Biological process	GO:0051276	chromosome organization	1	583	0.346245	0.419505	ncbi_101123293(ASF1B)
Biological process	GO:0007010	cytoskeleton organization	1	605	0.356904	0.431458	ncbi_101118652(CASQ1)
Biological process	GO:0006996	organelle organization	2	1747	0.359281	0.433368	ncbi_101118652(CASQ1);ncbi_101123293(ASF1B)
Biological process	GO:0032501	multicellular organismal process	4	4268	0.36013	0.433431	ncbi_101118652(CASQ1);ncbi_101120928(Gas6);ncbi_101123054(TNFSF13);ncbi_101123293(ASF1B)
Biological process	GO:0009719	response to endogenous stimulus	1	622	0.365035	0.438364	ncbi_101116511(ALDH2)
Biological process	GO:2000026	regulation of multicellular organismal development	1	628	0.367882	0.44081	ncbi_101123054(TNFSF13)
Biological process	GO:0019219	regulation of nucleobase-containing compound metabolic process	2	1783	0.369274	0.441506	ncbi_101120928(Gas6);ncbi_101123054(TNFSF13)
Biological process	GO:0001932	regulation of protein phosphorylation	1	667	0.386117	0.46063	ncbi_101120928(Gas6)
Biological process	GO:0034613	cellular protein localization	1	670	0.3875	0.461269	ncbi_101120928(Gas6)
Biological process	GO:0022414	reproductive process	1	674	0.389339	0.461439	ncbi_101123293(ASF1B)
Biological process	GO:0070727	cellular macromolecule localization	1	674	0.389339	0.461439	ncbi_101120928(Gas6)
Biological process	GO:0000003	reproduction	1	680	0.39209	0.463689	ncbi_101123293(ASF1B)
Biological process	GO:0006629	lipid metabolic process	1	685	0.394374	0.464963	ncbi_101120171(ENPP2)
Biological process	GO:0070887	cellular response to chemical stimulus	1	687	0.395285	0.464963	ncbi_101120928(Gas6)
Biological process	GO:0044765	single-organism transport	2	1881	0.396312	0.464963	ncbi_101118652(CASQ1);ncbi_101120928(Gas6)
Biological process	GO:0048519	negative regulation of biological process	2	1882	0.396586	0.464963	ncbi_101118652(CASQ1);ncbi_101120928(Gas6)
Biological process	GO:0044707	single-multicellular organism process	3	3153	0.397604	0.465154	ncbi_101120928(Gas6);ncbi_101123054(TNFSF13);ncbi_101123293(ASF1B)
Biological process	GO:0044767	single-organism developmental process	3	3162	0.3996	0.466486	ncbi_101120928(Gas6);ncbi_101123054(TNFSF13);ncbi_101123293(ASF1B)
Biological process	GO:1901575	organic substance catabolic process	1	699	0.400727	0.4668	ncbi_101120171(ENPP2)
Biological process	GO:0051171	regulation of nitrogen compound metabolic process	2	1906	0.403163	0.468634	ncbi_101120928(Gas6);ncbi_101123054(TNFSF13)
Biological process	GO:1902531	regulation of intracellular signal transduction	1	716	0.408363	0.473666	ncbi_101120928(Gas6)
Biological process	GO:0033554	cellular response to stress	1	724	0.411926	0.476782	ncbi_101120928(Gas6)
Biological process	GO:1902578	single-organism localization	2	1967	0.419784	0.484846	ncbi_101118652(CASQ1);ncbi_101120928(Gas6)
Biological process	GO:0015031	protein transport	1	751	0.423811	0.48846	ncbi_101120928(Gas6)
Biological process	GO:0042325	regulation of phosphorylation	1	768	0.431185	0.495908	ncbi_101120928(Gas6)
Biological process	GO:0048518	positive regulation of biological process	2	2018	0.433568	0.497597	ncbi_101120928(Gas6);ncbi_101123054(TNFSF13)
Biological process	GO:0006468	protein phosphorylation	1	802	0.44568	0.509649	ncbi_101120928(Gas6)
Biological process	GO:0045184	establishment of protein localization	1	803	0.446102	0.509649	ncbi_101120928(Gas6)
Biological process	GO:0044238	primary metabolic process	5	6048	0.44688	0.509649	ncbi_101120171(ENPP2);ncbi_101120928(Gas6);ncbi_101120994(RBKS);ncbi_101121998(WDR4);ncbi_101123054(TNFSF13)
Biological process	GO:0016043	cellular component organization	3	3397	0.451593	0.513947	ncbi_101118652(CASQ1);ncbi_101120928(Gas6);ncbi_101123293(ASF1B)
Biological process	GO:0048731	system development	2	2114	0.459195	0.521159	ncbi_101120928(Gas6);ncbi_101123054(TNFSF13)
Biological process	GO:0009888	tissue development	1	836	0.459846	0.521159	ncbi_101118652(CASQ1)
Biological process	GO:0071840	cellular component organization or biogenesis	3	3465	0.466532	0.52713	ncbi_101118652(CASQ1);ncbi_101120928(Gas6);ncbi_101123293(ASF1B)
Biological process	GO:0044260	cellular macromolecule metabolic process	4	4805	0.467053	0.52713	ncbi_101120928(Gas6);ncbi_101121998(WDR4);ncbi_101123054(TNFSF13);ncbi_101123293(ASF1B)
Biological process	GO:0016070	RNA metabolic process	2	2192	0.479675	0.539432	ncbi_101120928(Gas6);ncbi_101121998(WDR4)
Biological process	GO:0048869	cellular developmental process	2	2193	0.479936	0.539432	ncbi_101120928(Gas6);ncbi_101123293(ASF1B)
Biological process	GO:0019220	regulation of phosphate metabolic process	1	897	0.484458	0.542716	ncbi_101120928(Gas6)
Biological process	GO:0009056	catabolic process	1	898	0.484853	0.542716	ncbi_101120171(ENPP2)
Biological process	GO:0051174	regulation of phosphorus metabolic process	1	902	0.48643	0.543363	ncbi_101120928(Gas6)
Biological process	GO:0051179	localization	3	3585	0.492697	0.548979	ncbi_101118652(CASQ1);ncbi_101120171(ENPP2);ncbi_101120928(Gas6)
Biological process	GO:0031399	regulation of protein modification process	1	920	0.493475	0.548979	ncbi_101120928(Gas6)
Biological process	GO:0043412	macromolecule modification	2	2334	0.516073	0.572947	ncbi_101120928(Gas6);ncbi_101121998(WDR4)
Biological process	GO:0007275	multicellular organism development	2	2339	0.517333	0.573175	ncbi_101120928(Gas6);ncbi_101123054(TNFSF13)
Biological process	GO:0009987	cellular process	8	10462	0.523193	0.57849	ncbi_101116511(ALDH2);ncbi_101118652(CASQ1);ncbi_101120171(ENPP2);ncbi_101120928(Gas6);ncbi_101120994(RBKS);ncbi_101121998(WDR4);ncbi_101123054(TNFSF13);ncbi_101123293(ASF1B)
Biological process	GO:0050790	regulation of catalytic activity	1	1002	0.524495	0.578753	ncbi_101120928(Gas6)
Biological process	GO:1902589	single-organism organelle organization	1	1021	0.531437	0.585226	ncbi_101118652(CASQ1)
Biological process	GO:0051128	regulation of cellular component organization	1	1071	0.549277	0.603649	ncbi_101120928(Gas6)
Biological process	GO:0034645	cellular macromolecule biosynthetic process	2	2490	0.554589	0.608259	ncbi_101120928(Gas6);ncbi_101123293(ASF1B)
Biological process	GO:0044763	single-organism cellular process	6	7964	0.558212	0.611001	ncbi_101116511(ALDH2);ncbi_101118652(CASQ1);ncbi_101120171(ENPP2);ncbi_101120928(Gas6);ncbi_101123054(TNFSF13);ncbi_101123293(ASF1B)
Biological process	GO:0035556	intracellular signal transduction	1	1131	0.569885	0.622525	ncbi_101120928(Gas6)
Biological process	GO:0009059	macromolecule biosynthetic process	2	2580	0.57605	0.627998	ncbi_101120928(Gas6);ncbi_101123293(ASF1B)
Biological process	GO:0071702	organic substance transport	1	1172	0.583482	0.634828	ncbi_101120928(Gas6)
Biological process	GO:0044699	single-organism process	7	9423	0.587539	0.637966	ncbi_101116511(ALDH2);ncbi_101118652(CASQ1);ncbi_101120171(ENPP2);ncbi_101120928(Gas6);ncbi_101120994(RBKS);ncbi_101123054(TNFSF13);ncbi_101123293(ASF1B)
Biological process	GO:0008104	protein localization	1	1216	0.597647	0.647649	ncbi_101120928(Gas6)
Biological process	GO:0032268	regulation of cellular protein metabolic process	1	1235	0.60363	0.652833	ncbi_101120928(Gas6)
Biological process	GO:0080090	regulation of primary metabolic process	2	2734	0.611399	0.659923	ncbi_101120928(Gas6);ncbi_101123054(TNFSF13)
Biological process	GO:0051246	regulation of protein metabolic process	1	1276	0.616273	0.663866	ncbi_101120928(Gas6)
Biological process	GO:0009966	regulation of signal transduction	1	1342	0.635872	0.683626	ncbi_101120928(Gas6)
Biological process	GO:0044249	cellular biosynthetic process	2	2864	0.639836	0.68653	ncbi_101120928(Gas6);ncbi_101123293(ASF1B)
Biological process	GO:0065009	regulation of molecular function	1	1376	0.645617	0.69137	ncbi_101120928(Gas6)
Biological process	GO:0031323	regulation of cellular metabolic process	2	2904	0.648321	0.692901	ncbi_101120928(Gas6);ncbi_101123054(TNFSF13)
Biological process	GO:1901576	organic substance biosynthetic process	2	2929	0.65356	0.69713	ncbi_101120928(Gas6);ncbi_101123293(ASF1B)
Biological process	GO:0048513	animal organ development	1	1423	0.658707	0.701246	ncbi_101120928(Gas6)
Biological process	GO:0033036	macromolecule localization	1	1434	0.661708	0.703064	ncbi_101120928(Gas6)
Biological process	GO:0023051	regulation of signaling	1	1465	0.670038	0.709951	ncbi_101120928(Gas6)
Biological process	GO:0009058	biosynthetic process	2	3013	0.6708	0.709951	ncbi_101120928(Gas6);ncbi_101123293(ASF1B)
Biological process	GO:0010646	regulation of cell communication	1	1488	0.676101	0.714172	ncbi_101120928(Gas6)
Biological process	GO:0006355	regulation of transcription, DNA-templated	1	1504	0.68026	0.715786	ncbi_101120928(Gas6)
Biological process	GO:1903506	regulation of nucleic acid-templated transcription	1	1504	0.68026	0.715786	ncbi_101120928(Gas6)
Biological process	GO:2001141	regulation of RNA biosynthetic process	1	1546	0.690951	0.725632	ncbi_101120928(Gas6)
Biological process	GO:0051252	regulation of RNA metabolic process	1	1601	0.704472	0.736827	ncbi_101120928(Gas6)
Biological process	GO:0006351	transcription, DNA-templated	1	1606	0.705674	0.736827	ncbi_101120928(Gas6)
Biological process	GO:0097659	nucleic acid-templated transcription	1	1606	0.705674	0.736827	ncbi_101120928(Gas6)
Biological process	GO:2000112	regulation of cellular macromolecule biosynthetic process	1	1679	0.722744	0.753205	ncbi_101120928(Gas6)
Biological process	GO:0010556	regulation of macromolecule biosynthetic process	1	1753	0.739144	0.767677	ncbi_101120928(Gas6)
Biological process	GO:0050794	regulation of cellular process	4	6283	0.740139	0.767677	ncbi_101116511(ALDH2);ncbi_101118652(CASQ1);ncbi_101120928(Gas6);ncbi_101123054(TNFSF13)
Biological process	GO:0032774	RNA biosynthetic process	1	1761	0.740864	0.767677	ncbi_101120928(Gas6)
Biological process	GO:0031326	regulation of cellular biosynthetic process	1	1831	0.755492	0.781345	ncbi_101120928(Gas6)
Biological process	GO:0009889	regulation of biosynthetic process	1	1889	0.767051	0.791794	ncbi_101120928(Gas6)
Biological process	GO:0030154	cell differentiation	1	1908	0.77073	0.794085	ncbi_101120928(Gas6)
Biological process	GO:0034654	nucleobase-containing compound biosynthetic process	1	1926	0.774168	0.79612	ncbi_101120928(Gas6)
Biological process	GO:0019438	aromatic compound biosynthetic process	1	1944	0.77756	0.798099	ncbi_101120928(Gas6)
Biological process	GO:0018130	heterocycle biosynthetic process	1	1952	0.779053	0.798126	ncbi_101120928(Gas6)
Biological process	GO:1901362	organic cyclic compound biosynthetic process	1	2002	0.788184	0.805963	ncbi_101120928(Gas6)
Biological process	GO:0007166	cell surface receptor signaling pathway	1	2074	0.800744	0.81727	ncbi_101120928(Gas6)
Biological process	GO:0044271	cellular nitrogen compound biosynthetic process	1	2135	0.810862	0.826047	ncbi_101120928(Gas6)
Biological process	GO:0006464	cellular protein modification process	1	2241	0.827363	0.841072	ncbi_101120928(Gas6)
Biological process	GO:0036211	protein modification process	1	2250	0.828703	0.841072	ncbi_101120928(Gas6)
Biological process	GO:0044267	cellular protein metabolic process	1	2800	0.895011	0.906678	ncbi_101120928(Gas6)
Biological process	GO:0019538	protein metabolic process	1	3395	0.940114	0.950599	ncbi_101120928(Gas6)
Biological process	GO:0007165	signal transduction	1	3480	0.944892	0.953657	ncbi_101120928(Gas6)
Biological process	GO:0044700	single organism signaling	1	3650	0.953443	0.958964	ncbi_101120928(Gas6)
Biological process	GO:0023052	signaling	1	3655	0.953675	0.958964	ncbi_101120928(Gas6)
Biological process	GO:0007154	cell communication	1	3701	0.955767	0.959294	ncbi_101120928(Gas6)
Biological process	GO:0051716	cellular response to stimulus	1	3910	0.964251	0.966027	ncbi_101120928(Gas6)
Biological process	GO:0008150	biological_process	9	12643	1	1	MSTRG.75255(--);ncbi_101116511(ALDH2);ncbi_101118652(CASQ1);ncbi_101120171(ENPP2);ncbi_101120928(Gas6);ncbi_101120994(RBKS);ncbi_101121998(WDR4);ncbi_101123054(TNFSF13);ncbi_101123293(ASF1B)
Cellular component	GO:0033018	sarcoplasmic reticulum lumen	1	1	0.000820614	0.0426562	ncbi_101118652(CASQ1)
Cellular component	GO:0016529	sarcoplasmic reticulum	1	2	0.00164062	0.0426562	ncbi_101118652(CASQ1)
Cellular component	GO:0005788	endoplasmic reticulum lumen	1	6	0.0049146	0.0851235	ncbi_101118652(CASQ1)
Cellular component	GO:0016528	sarcoplasm	1	8	0.00654796	0.0851235	ncbi_101118652(CASQ1)
Cellular component	GO:0044421	extracellular region part	3	760	0.0208353	0.139263	ncbi_101120171(ENPP2);ncbi_101120928(Gas6);ncbi_101123054(TNFSF13)
Cellular component	GO:0044429	mitochondrial part	2	282	0.0212422	0.139263	ncbi_101116511(ALDH2);ncbi_101118652(CASQ1)
Cellular component	GO:0005739	mitochondrion	2	283	0.021384	0.139263	ncbi_101116511(ALDH2);ncbi_101118652(CASQ1)
Cellular component	GO:0005576	extracellular region	3	768	0.0214251	0.139263	ncbi_101120171(ENPP2);ncbi_101120928(Gas6);ncbi_101123054(TNFSF13)
Cellular component	GO:0070013	intracellular organelle lumen	3	981	0.0406558	0.215531	ncbi_101118652(CASQ1);ncbi_101121998(WDR4);ncbi_101123293(ASF1B)
Cellular component	GO:0043233	organelle lumen	3	995	0.0421593	0.215531	ncbi_101118652(CASQ1);ncbi_101121998(WDR4);ncbi_101123293(ASF1B)
Cellular component	GO:0031974	membrane-enclosed lumen	3	1026	0.0455932	0.215531	ncbi_101118652(CASQ1);ncbi_101121998(WDR4);ncbi_101123293(ASF1B)
Cellular component	GO:0005789	endoplasmic reticulum membrane	1	86	0.0683977	0.271175	ncbi_101118652(CASQ1)
Cellular component	GO:0042175	nuclear outer membrane-endoplasmic reticulum membrane network	1	86	0.0683977	0.271175	ncbi_101118652(CASQ1)
Cellular component	GO:0031984	organelle subcompartment	1	92	0.0730086	0.271175	ncbi_101118652(CASQ1)
Cellular component	GO:0044459	plasma membrane part	2	604	0.0847756	0.277175	ncbi_101118652(CASQ1);ncbi_101123054(TNFSF13)
Cellular component	GO:0044446	intracellular organelle part	5	3120	0.0852846	0.277175	ncbi_101116511(ALDH2);ncbi_101118652(CASQ1);ncbi_101121998(WDR4);ncbi_101123293(ASF1B);ncbi_105608840(FAM110B)
Cellular component	GO:0044449	contractile fiber part	1	116	0.0912477	0.27911	ncbi_101118652(CASQ1)
Cellular component	GO:0043292	contractile fiber	1	143	0.11138	0.309974	ncbi_101118652(CASQ1)
Cellular component	GO:0044432	endoplasmic reticulum part	1	153	0.118734	0.309974	ncbi_101118652(CASQ1)
Cellular component	GO:0005886	plasma membrane	2	767	0.127322	0.309974	ncbi_101118652(CASQ1);ncbi_101123054(TNFSF13)
Cellular component	GO:0031988	membrane-bounded vesicle	4	2510	0.131545	0.309974	ncbi_101116511(ALDH2);ncbi_101120928(Gas6);ncbi_101120994(RBKS);ncbi_101123054(TNFSF13)
Cellular component	GO:0071944	cell periphery	2	787	0.132883	0.309974	ncbi_101118652(CASQ1);ncbi_101123054(TNFSF13)
Cellular component	GO:0031982	vesicle	4	2597	0.145005	0.309974	ncbi_101116511(ALDH2);ncbi_101120928(Gas6);ncbi_101120994(RBKS);ncbi_101123054(TNFSF13)
Cellular component	GO:0005783	endoplasmic reticulum	1	192	0.146894	0.309974	ncbi_101118652(CASQ1)
Cellular component	GO:0000785	chromatin	1	195	0.149026	0.309974	ncbi_101123293(ASF1B)
Cellular component	GO:0044422	organelle part	5	3697	0.156037	0.312074	ncbi_101116511(ALDH2);ncbi_101118652(CASQ1);ncbi_101121998(WDR4);ncbi_101123293(ASF1B);ncbi_105608840(FAM110B)
Cellular component	GO:0031981	nuclear lumen	2	963	0.184243	0.354839	ncbi_101121998(WDR4);ncbi_101123293(ASF1B)
Cellular component	GO:0044428	nuclear part	2	1140	0.238996	0.437027	ncbi_101121998(WDR4);ncbi_101123293(ASF1B)
Cellular component	GO:0005634	nucleus	2	1155	0.243727	0.437027	ncbi_101121998(WDR4);ncbi_101123293(ASF1B)
Cellular component	GO:0044427	chromosomal part	1	372	0.266657	0.462205	ncbi_101123293(ASF1B)
Cellular component	GO:0005694	chromosome	1	389	0.277145	0.464889	ncbi_101123293(ASF1B)
Cellular component	GO:0098588	bounding membrane of organelle	1	440	0.307806	0.500184	ncbi_101118652(CASQ1)
Cellular component	GO:0043228	non-membrane-bounded organelle	3	2476	0.331813	0.507478	ncbi_101118652(CASQ1);ncbi_101123293(ASF1B);ncbi_105608840(FAM110B)
Cellular component	GO:0043232	intracellular non-membrane-bounded organelle	3	2476	0.331813	0.507478	ncbi_101118652(CASQ1);ncbi_101123293(ASF1B);ncbi_105608840(FAM110B)
Cellular component	GO:0043226	organelle	8	8349	0.344038	0.511143	ncbi_101116511(ALDH2);ncbi_101118652(CASQ1);ncbi_101120928(Gas6);ncbi_101120994(RBKS);ncbi_101121998(WDR4);ncbi_101123054(TNFSF13);ncbi_101123293(ASF1B);ncbi_105608840(FAM110B)
Cellular component	GO:0044430	cytoskeletal part	1	659	0.426598	0.616197	ncbi_105608840(FAM110B)
Cellular component	GO:0043227	membrane-bounded organelle	7	7586	0.44016	0.618603	ncbi_101116511(ALDH2);ncbi_101118652(CASQ1);ncbi_101120928(Gas6);ncbi_101120994(RBKS);ncbi_101121998(WDR4);ncbi_101123054(TNFSF13);ncbi_101123293(ASF1B)
Cellular component	GO:0012505	endomembrane system	1	746	0.46845	0.641037	ncbi_101118652(CASQ1)
Cellular component	GO:0005623	cell	8	9290	0.562932	0.731812	MSTRG.75255(--);ncbi_101116511(ALDH2);ncbi_101118652(CASQ1);ncbi_101120928(Gas6);ncbi_101121998(WDR4);ncbi_101123054(TNFSF13);ncbi_101123293(ASF1B);ncbi_105608840(FAM110B)
Cellular component	GO:0044464	cell part	8	9290	0.562932	0.731812	MSTRG.75255(--);ncbi_101116511(ALDH2);ncbi_101118652(CASQ1);ncbi_101120928(Gas6);ncbi_101121998(WDR4);ncbi_101123054(TNFSF13);ncbi_101123293(ASF1B);ncbi_105608840(FAM110B)
Cellular component	GO:0005856	cytoskeleton	1	1082	0.605519	0.750088	ncbi_105608840(FAM110B)
Cellular component	GO:0044424	intracellular part	7	8389	0.618489	0.750088	ncbi_101116511(ALDH2);ncbi_101118652(CASQ1);ncbi_101120928(Gas6);ncbi_101121998(WDR4);ncbi_101123054(TNFSF13);ncbi_101123293(ASF1B);ncbi_105608840(FAM110B)
Cellular component	GO:0005622	intracellular	7	8397	0.620265	0.750088	ncbi_101116511(ALDH2);ncbi_101118652(CASQ1);ncbi_101120928(Gas6);ncbi_101121998(WDR4);ncbi_101123054(TNFSF13);ncbi_101123293(ASF1B);ncbi_105608840(FAM110B)
Cellular component	GO:0031090	organelle membrane	1	1418	0.709914	0.822635	ncbi_101118652(CASQ1)
Cellular component	GO:0044444	cytoplasmic part	2	2890	0.725912	0.822635	ncbi_101116511(ALDH2);ncbi_101118652(CASQ1)
Cellular component	GO:0005737	cytoplasm	2	2899	0.727715	0.822635	ncbi_101116511(ALDH2);ncbi_101118652(CASQ1)
Cellular component	GO:0043229	intracellular organelle	5	7242	0.824148	0.911823	ncbi_101116511(ALDH2);ncbi_101118652(CASQ1);ncbi_101121998(WDR4);ncbi_101123293(ASF1B);ncbi_105608840(FAM110B)
Cellular component	GO:0043231	intracellular membrane-bounded organelle	4	6330	0.858274	0.929797	ncbi_101116511(ALDH2);ncbi_101118652(CASQ1);ncbi_101121998(WDR4);ncbi_101123293(ASF1B)
Cellular component	GO:0044425	membrane part	2	4068	0.896622	0.951517	ncbi_101118652(CASQ1);ncbi_101123054(TNFSF13)
Cellular component	GO:0032991	macromolecular complex	1	2887	0.933127	0.970452	ncbi_101123293(ASF1B)
Cellular component	GO:0016020	membrane	2	5319	0.971809	0.990864	ncbi_101118652(CASQ1);ncbi_101123054(TNFSF13)
Cellular component	GO:0005575	cellular_component	10	12186	1	1	MSTRG.75255(--);ncbi_101116511(ALDH2);ncbi_101118652(CASQ1);ncbi_101120171(ENPP2);ncbi_101120928(Gas6);ncbi_101120994(RBKS);ncbi_101121998(WDR4);ncbi_101123054(TNFSF13);ncbi_101123293(ASF1B);ncbi_105608840(FAM110B)
Molecular function	GO:0016423	tRNA (guanine) methyltransferase activity	1	4	0.00350769	0.110828	ncbi_101121998(WDR4)
Molecular function	GO:0008175	tRNA methyltransferase activity	1	7	0.00613119	0.110828	ncbi_101121998(WDR4)
Molecular function	GO:0016620	oxidoreductase activity, acting on the aldehyde or oxo group of donors, NAD or NADP as acceptor	1	12	0.0104899	0.110828	ncbi_101116511(ALDH2)
Molecular function	GO:0004869	cysteine-type endopeptidase inhibitor activity	1	13	0.0113595	0.110828	ncbi_101120928(Gas6)
Molecular function	GO:0001871	pattern binding	1	17	0.0148313	0.110828	ncbi_101120171(ENPP2)
Molecular function	GO:0005262	calcium channel activity	1	19	0.0165631	0.110828	ncbi_101120928(Gas6)
Molecular function	GO:0008173	RNA methyltransferase activity	1	19	0.0165631	0.110828	ncbi_101121998(WDR4)
Molecular function	GO:0019209	kinase activator activity	1	19	0.0165631	0.110828	ncbi_101120928(Gas6)
Molecular function	GO:0030295	protein kinase activator activity	1	19	0.0165631	0.110828	ncbi_101120928(Gas6)
Molecular function	GO:0015085	calcium ion transmembrane transporter activity	1	21	0.0182922	0.110828	ncbi_101120928(Gas6)
Molecular function	GO:0072509	divalent inorganic cation transmembrane transporter activity	1	21	0.0182922	0.110828	ncbi_101120928(Gas6)
Molecular function	GO:0042578	phosphoric ester hydrolase activity	2	260	0.0206989	0.110828	ncbi_101116550(PLCXD1);ncbi_101120171(ENPP2)
Molecular function	GO:0016903	oxidoreductase activity, acting on the aldehyde or oxo group of donors	1	24	0.0208806	0.110828	ncbi_101116511(ALDH2)
Molecular function	GO:0032813	tumor necrosis factor receptor superfamily binding	1	27	0.0234629	0.115639	ncbi_101123054(TNFSF13)
Molecular function	GO:0038024	cargo receptor activity	1	34	0.0294644	0.129611	ncbi_101120171(ENPP2)
Molecular function	GO:0004527	exonuclease activity	1	36	0.031173	0.129611	ncbi_101120171(ENPP2)
Molecular function	GO:0043168	anion binding	2	328	0.0319332	0.129611	ncbi_101116511(ALDH2);ncbi_101120928(Gas6)
Molecular function	GO:0004620	phospholipase activity	1	40	0.0345822	0.131033	ncbi_101120171(ENPP2)
Molecular function	GO:0004866	endopeptidase inhibitor activity	1	43	0.0371319	0.131033	ncbi_101120928(Gas6)
Molecular function	GO:0030414	peptidase inhibitor activity	1	44	0.0379805	0.131033	ncbi_101120928(Gas6)
Molecular function	GO:0008081	phosphoric diester hydrolase activity	1	51	0.0439016	0.140336	ncbi_101120171(ENPP2)
Molecular function	GO:0016298	lipase activity	1	52	0.0447448	0.140336	ncbi_101120171(ENPP2)
Molecular function	GO:0061135	endopeptidase regulator activity	1	55	0.0472704	0.141811	ncbi_101120928(Gas6)
Molecular function	GO:0008757	S-adenosylmethionine-dependent methyltransferase activity	1	62	0.05314	0.152778	ncbi_101121998(WDR4)
Molecular function	GO:0061134	peptidase regulator activity	1	68	0.0581452	0.160481	ncbi_101120928(Gas6)
Molecular function	GO:0016788	hydrolase activity, acting on ester bonds	2	490	0.0661171	0.175465	ncbi_101116550(PLCXD1);ncbi_101120171(ENPP2)
Molecular function	GO:0019887	protein kinase regulator activity	1	83	0.0705542	0.180305	ncbi_101120928(Gas6)
Molecular function	GO:0019207	kinase regulator activity	1	93	0.0787449	0.19405	ncbi_101120928(Gas6)
Molecular function	GO:0005261	cation channel activity	1	99	0.0836281	0.195158	ncbi_101120928(Gas6)
Molecular function	GO:0005126	cytokine receptor binding	1	101	0.0852506	0.195158	ncbi_101123054(TNFSF13)
Molecular function	GO:0046873	metal ion transmembrane transporter activity	1	104	0.0876796	0.195158	ncbi_101120928(Gas6)
Molecular function	GO:0008168	methyltransferase activity	1	113	0.0949317	0.204696	ncbi_101121998(WDR4)
Molecular function	GO:0004518	nuclease activity	1	124	0.103725	0.211184	ncbi_101120171(ENPP2)
Molecular function	GO:0005102	receptor binding	2	636	0.104061	0.211184	ncbi_101120928(Gas6);ncbi_101123054(TNFSF13)
Molecular function	GO:0008047	enzyme activator activity	1	136	0.11323	0.223224	ncbi_101120928(Gas6)
Molecular function	GO:0005543	phospholipid binding	1	154	0.127317	0.243216	ncbi_101120928(Gas6)
Molecular function	GO:0004857	enzyme inhibitor activity	1	158	0.13042	0.243216	ncbi_101120928(Gas6)
Molecular function	GO:0016741	transferase activity, transferring one-carbon groups	1	169	0.138902	0.24575	ncbi_101121998(WDR4)
Molecular function	GO:0022890	inorganic cation transmembrane transporter activity	1	169	0.138902	0.24575	ncbi_101120928(Gas6)
Molecular function	GO:0046872	metal ion binding	3	1572	0.149608	0.247621	ncbi_101118652(CASQ1);ncbi_101120171(ENPP2);ncbi_101120928(Gas6)
Molecular function	GO:0005216	ion channel activity	1	191	0.155643	0.247621	ncbi_101120928(Gas6)
Molecular function	GO:0022838	substrate-specific channel activity	1	191	0.155643	0.247621	ncbi_101120928(Gas6)
Molecular function	GO:0015267	channel activity	1	194	0.157903	0.247621	ncbi_101120928(Gas6)
Molecular function	GO:0022803	passive transmembrane transporter activity	1	194	0.157903	0.247621	ncbi_101120928(Gas6)
Molecular function	GO:0008324	cation transmembrane transporter activity	1	258	0.204839	0.314087	ncbi_101120928(Gas6)
Molecular function	GO:0005515	protein binding	5	3859	0.224387	0.336581	MSTRG.75255(--);ncbi_101116511(ALDH2);ncbi_101120928(Gas6);ncbi_101123054(TNFSF13);ncbi_101123293(ASF1B)
Molecular function	GO:0008289	lipid binding	1	293	0.229499	0.336924	ncbi_101120928(Gas6)
Molecular function	GO:0043167	ion binding	4	3010	0.258286	0.371287	ncbi_101116511(ALDH2);ncbi_101118652(CASQ1);ncbi_101120171(ENPP2);ncbi_101120928(Gas6)
Molecular function	GO:0003824	catalytic activity	5	4221	0.295239	0.415745	ncbi_101116511(ALDH2);ncbi_101116550(PLCXD1);ncbi_101120171(ENPP2);ncbi_101120994(RBKS);ncbi_101121998(WDR4)
Molecular function	GO:0030234	enzyme regulator activity	1	420	0.313306	0.432362	ncbi_101120928(Gas6)
Molecular function	GO:0015075	ion transmembrane transporter activity	1	453	0.333694	0.451468	ncbi_101120928(Gas6)
Molecular function	GO:0016491	oxidoreductase activity	1	490	0.355904	0.463653	ncbi_101116511(ALDH2)
Molecular function	GO:0022891	substrate-specific transmembrane transporter activity	1	496	0.359442	0.463653	ncbi_101120928(Gas6)
Molecular function	GO:0016462	pyrophosphatase activity	1	519	0.372844	0.463653	ncbi_101120171(ENPP2)
Molecular function	GO:0016818	hydrolase activity, acting on acid anhydrides, in phosphorus-containing anhydrides	1	524	0.375724	0.463653	ncbi_101120171(ENPP2)
Molecular function	GO:0016817	hydrolase activity, acting on acid anhydrides	1	525	0.376298	0.463653	ncbi_101120171(ENPP2)
Molecular function	GO:0098772	molecular function regulator	1	543	0.386558	0.467939	ncbi_101120928(Gas6)
Molecular function	GO:0022857	transmembrane transporter activity	1	567	0.400003	0.475865	ncbi_101120928(Gas6)
Molecular function	GO:0016740	transferase activity	2	1574	0.411649	0.48142	ncbi_101120994(RBKS);ncbi_101121998(WDR4)
Molecular function	GO:0022892	substrate-specific transporter activity	1	603	0.419672	0.482623	ncbi_101120928(Gas6)
Molecular function	GO:0043169	cation binding	3	2769	0.453645	0.506519	ncbi_101118652(CASQ1);ncbi_101120171(ENPP2);ncbi_101120928(Gas6)
Molecular function	GO:0016787	hydrolase activity	2	1716	0.458178	0.506519	ncbi_101116550(PLCXD1);ncbi_101120171(ENPP2)
Molecular function	GO:0016772	transferase activity, transferring phosphorus-containing groups	1	687	0.463329	0.506519	ncbi_101120994(RBKS)
Molecular function	GO:0005215	transporter activity	1	700	0.469815	0.506519	ncbi_101120928(Gas6)
Molecular function	GO:0046914	transition metal ion binding	1	1178	0.664515	0.705409	ncbi_101120171(ENPP2)
Molecular function	GO:0004872	receptor activity	1	1306	0.704288	0.736301	ncbi_101120171(ENPP2)
Molecular function	GO:0060089	molecular transducer activity	1	1517	0.760674	0.775275	ncbi_101120171(ENPP2)
Molecular function	GO:0005488	binding	7	8485	0.764039	0.775275	MSTRG.75255(--);ncbi_101116511(ALDH2);ncbi_101118652(CASQ1);ncbi_101120171(ENPP2);ncbi_101120928(Gas6);ncbi_101123054(TNFSF13);ncbi_101123293(ASF1B)
Molecular function	GO:0003674	molecular_function	10	11390	1	1	MSTRG.75255(--);ncbi_101116511(ALDH2);ncbi_101116550(PLCXD1);ncbi_101118652(CASQ1);ncbi_101120171(ENPP2);ncbi_101120928(Gas6);ncbi_101120994(RBKS);ncbi_101121998(WDR4);ncbi_101123054(TNFSF13);ncbi_101123293(ASF1B)

## Sheet: CIS
Supplementary Table S2. Functional annotation of the cis target gene for differentially expressed lncRNAS
GO Classification	GO ID	Description	cis_diff (56)	All (12643)	pvalue	p.adjust	Genes
Biological process	GO:0034694	response to prostaglandin	2	11	0.00103303	0.39779	ncbi_101120217(Ccl19);ncbi_494431(Yy1)
Biological process	GO:0070542	response to fatty acid	2	21	0.00383385	0.39779	ncbi_101120217(Ccl19);ncbi_494431(Yy1)
Biological process	GO:0009157	deoxyribonucleoside monophosphate biosynthetic process	1	1	0.00442933	0.39779	ncbi_100037674(TYMS)
Biological process	GO:0009177	pyrimidine deoxyribonucleoside monophosphate biosynthetic process	1	1	0.00442933	0.39779	ncbi_100037674(TYMS)
Biological process	GO:0060080	inhibitory postsynaptic potential	1	1	0.00442933	0.39779	ncbi_101119518(IGSF9B)
Biological process	GO:0099565	chemical synaptic transmission, postsynaptic	1	1	0.00442933	0.39779	ncbi_101119518(IGSF9B)
Biological process	GO:0009063	cellular amino acid catabolic process	2	32	0.00877751	0.39779	ncbi_101111161(HIBCH);ncbi_101123646(AFMID)
Biological process	GO:0006569	tryptophan catabolic process	1	2	0.00883939	0.39779	ncbi_101123646(AFMID)
Biological process	GO:0009074	aromatic amino acid family catabolic process	1	2	0.00883939	0.39779	ncbi_101123646(AFMID)
Biological process	GO:0009162	deoxyribonucleoside monophosphate metabolic process	1	2	0.00883939	0.39779	ncbi_100037674(TYMS)
Biological process	GO:0009176	pyrimidine deoxyribonucleoside monophosphate metabolic process	1	2	0.00883939	0.39779	ncbi_100037674(TYMS)
Biological process	GO:0009202	deoxyribonucleoside triphosphate biosynthetic process	1	2	0.00883939	0.39779	ncbi_100037674(TYMS)
Biological process	GO:0009212	pyrimidine deoxyribonucleoside triphosphate biosynthetic process	1	2	0.00883939	0.39779	ncbi_100037674(TYMS)
Biological process	GO:0019336	phenol-containing compound catabolic process	1	2	0.00883939	0.39779	ncbi_100142657(DIO3)
Biological process	GO:0030502	negative regulation of bone mineralization	1	2	0.00883939	0.39779	ncbi_101102253(Rflnb)
Biological process	GO:0042436	indole-containing compound catabolic process	1	2	0.00883939	0.39779	ncbi_101123646(AFMID)
Biological process	GO:0046218	indolalkylamine catabolic process	1	2	0.00883939	0.39779	ncbi_101123646(AFMID)
Biological process	GO:0070168	negative regulation of biomineral tissue development	1	2	0.00883939	0.39779	ncbi_101102253(Rflnb)
Biological process	GO:0002690	positive regulation of leukocyte chemotaxis	2	39	0.0128565	0.39779	ncbi_101103843(CMLKR1);ncbi_101120217(Ccl19)
Biological process	GO:0002638	negative regulation of immunoglobulin production	1	3	0.0132303	0.39779	ncbi_101110557(BCL6)
Biological process	GO:0002829	negative regulation of type 2 immune response	1	3	0.0132303	0.39779	ncbi_101110557(BCL6)
Biological process	GO:0006573	valine metabolic process	1	3	0.0132303	0.39779	ncbi_101111161(HIBCH)
Biological process	GO:0009200	deoxyribonucleoside triphosphate metabolic process	1	3	0.0132303	0.39779	ncbi_100037674(TYMS)
Biological process	GO:0009211	pyrimidine deoxyribonucleoside triphosphate metabolic process	1	3	0.0132303	0.39779	ncbi_100037674(TYMS)
Biological process	GO:0009435	NAD biosynthetic process	1	3	0.0132303	0.39779	ncbi_101123646(AFMID)
Biological process	GO:0034627	'de novo' NAD biosynthetic process	1	3	0.0132303	0.39779	ncbi_101123646(AFMID)
Biological process	GO:0035019	somatic stem cell population maintenance	1	3	0.0132303	0.39779	ncbi_101110829(Six2)
Biological process	GO:0036119	response to platelet-derived growth factor	1	3	0.0132303	0.39779	ncbi_101104362(YES1)
Biological process	GO:0045829	negative regulation of isotype switching	1	3	0.0132303	0.39779	ncbi_101110557(BCL6)
Biological process	GO:0050869	negative regulation of B cell activation	1	3	0.0132303	0.39779	ncbi_101110557(BCL6)
Biological process	GO:0006047	UDP-N-acetylglucosamine metabolic process	1	4	0.017602	0.447892	ncbi_101120570(GFPT2)
Biological process	GO:0006568	tryptophan metabolic process	1	4	0.017602	0.447892	ncbi_101123646(AFMID)
Biological process	GO:0030500	regulation of bone mineralization	1	4	0.017602	0.447892	ncbi_101102253(Rflnb)
Biological process	GO:0045910	negative regulation of DNA recombination	1	4	0.017602	0.447892	ncbi_101110557(BCL6)
Biological process	GO:0070167	regulation of biomineral tissue development	1	4	0.017602	0.447892	ncbi_101102253(Rflnb)
Biological process	GO:1901605	alpha-amino acid metabolic process	3	125	0.0178759	0.447892	ncbi_101111161(HIBCH);ncbi_101120570(GFPT2);ncbi_101123646(AFMID)
Biological process	GO:0002687	positive regulation of leukocyte migration	2	49	0.0198374	0.460539	ncbi_101103843(CMLKR1);ncbi_101120217(Ccl19)
Biological process	GO:0002688	regulation of leukocyte chemotaxis	2	49	0.0198374	0.460539	ncbi_101103843(CMLKR1);ncbi_101120217(Ccl19)
Biological process	GO:0048520	positive regulation of behavior	2	51	0.0213868	0.460539	ncbi_101103843(CMLKR1);ncbi_101120217(Ccl19)
Biological process	GO:0050921	positive regulation of chemotaxis	2	51	0.0213868	0.460539	ncbi_101103843(CMLKR1);ncbi_101120217(Ccl19)
Biological process	GO:0002719	negative regulation of cytokine production involved in immune response	1	5	0.0219548	0.460539	ncbi_101110557(BCL6)
Biological process	GO:0009130	pyrimidine nucleoside monophosphate biosynthetic process	1	5	0.0219548	0.460539	ncbi_100037674(TYMS)
Biological process	GO:0019674	NAD metabolic process	1	5	0.0219548	0.460539	ncbi_101123646(AFMID)
Biological process	GO:0050900	leukocyte migration	3	137	0.0227272	0.465908	ncbi_101103843(CMLKR1);ncbi_101114605(MYO1G);ncbi_101120217(Ccl19)
Biological process	GO:0007183	SMAD protein complex assembly	1	6	0.0262886	0.492935	ncbi_101107751(LDLRAD4)
Biological process	GO:0009129	pyrimidine nucleoside monophosphate metabolic process	1	6	0.0262886	0.492935	ncbi_100037674(TYMS)
Biological process	GO:0010990	regulation of SMAD protein complex assembly	1	6	0.0262886	0.492935	ncbi_101107751(LDLRAD4)
Biological process	GO:1901616	organic hydroxy compound catabolic process	1	6	0.0262886	0.492935	ncbi_100142657(DIO3)
Biological process	GO:0072593	reactive oxygen species metabolic process	2	60	0.0289496	0.492935	MSTRG.42599(Pol);ncbi_101104397(GPX3)
Biological process	GO:0002407	dendritic cell chemotaxis	1	7	0.0306035	0.492935	ncbi_101120217(Ccl19)
Biological process	GO:0002701	negative regulation of production of molecular mediator of immune response	1	7	0.0306035	0.492935	ncbi_101110557(BCL6)
Biological process	GO:0002713	negative regulation of B cell mediated immunity	1	7	0.0306035	0.492935	ncbi_101110557(BCL6)
Biological process	GO:0002890	negative regulation of immunoglobulin mediated immune response	1	7	0.0306035	0.492935	ncbi_101110557(BCL6)
Biological process	GO:0036336	dendritic cell migration	1	7	0.0306035	0.492935	ncbi_101120217(Ccl19)
Biological process	GO:0060078	regulation of postsynaptic membrane potential	1	7	0.0306035	0.492935	ncbi_101119518(IGSF9B)
Biological process	GO:0060231	mesenchymal to epithelial transition	1	7	0.0306035	0.492935	ncbi_101110829(Six2)
Biological process	GO:0032103	positive regulation of response to external stimulus	2	65	0.033547	0.516057	ncbi_101103843(CMLKR1);ncbi_101120217(Ccl19)
Biological process	GO:0002685	regulation of leukocyte migration	2	66	0.0344987	0.516057	ncbi_101103843(CMLKR1);ncbi_101120217(Ccl19)
Biological process	GO:0002707	negative regulation of lymphocyte mediated immunity	1	8	0.0348996	0.516057	ncbi_101110557(BCL6)
Biological process	GO:0009081	branched-chain amino acid metabolic process	1	8	0.0348996	0.516057	ncbi_101111161(HIBCH)
Biological process	GO:0010508	positive regulation of autophagy	1	8	0.0348996	0.516057	ncbi_101118367(TRIM13)
Biological process	GO:0050920	regulation of chemotaxis	2	70	0.0384094	0.543339	ncbi_101103843(CMLKR1);ncbi_101120217(Ccl19)
Biological process	GO:0006586	indolalkylamine metabolic process	1	9	0.0391771	0.543339	ncbi_101123646(AFMID)
Biological process	GO:0009148	pyrimidine nucleoside triphosphate biosynthetic process	1	9	0.0391771	0.543339	ncbi_100037674(TYMS)
Biological process	GO:0042402	cellular biogenic amine catabolic process	1	9	0.0391771	0.543339	ncbi_101123646(AFMID)
Biological process	GO:0046395	carboxylic acid catabolic process	2	73	0.0414486	0.543339	ncbi_101111161(HIBCH);ncbi_101123646(AFMID)
Biological process	GO:0015909	long-chain fatty acid transport	1	10	0.0434359	0.543339	ncbi_101120689(SLC27A5)
Biological process	GO:0019359	nicotinamide nucleotide biosynthetic process	1	10	0.0434359	0.543339	ncbi_101123646(AFMID)
Biological process	GO:0019363	pyridine nucleotide biosynthetic process	1	10	0.0434359	0.543339	ncbi_101123646(AFMID)
Biological process	GO:0016054	organic acid catabolic process	2	75	0.0435236	0.543339	ncbi_101111161(HIBCH);ncbi_101123646(AFMID)
Biological process	GO:0030335	positive regulation of cell migration	2	75	0.0435236	0.543339	ncbi_101103843(CMLKR1);ncbi_101120217(Ccl19)
Biological process	GO:2000147	positive regulation of cell motility	2	75	0.0435236	0.543339	ncbi_101103843(CMLKR1);ncbi_101120217(Ccl19)
Biological process	GO:0050795	regulation of behavior	2	76	0.0445755	0.543339	ncbi_101103843(CMLKR1);ncbi_101120217(Ccl19)
Biological process	GO:0051272	positive regulation of cellular component movement	2	76	0.0445755	0.543339	ncbi_101103843(CMLKR1);ncbi_101120217(Ccl19)
Biological process	GO:0002449	lymphocyte mediated immunity	2	77	0.0456368	0.547312	ncbi_101110557(BCL6);ncbi_101114605(MYO1G)
Biological process	GO:0006636	unsaturated fatty acid biosynthetic process	1	11	0.0476762	0.547312	ncbi_101112423(GGT5)
Biological process	GO:0009147	pyrimidine nucleoside triphosphate metabolic process	1	11	0.0476762	0.547312	ncbi_100037674(TYMS)
Biological process	GO:0072525	pyridine-containing compound biosynthetic process	1	11	0.0476762	0.547312	ncbi_101123646(AFMID)
Biological process	GO:0006520	cellular amino acid metabolic process	3	184	0.0479353	0.547312	ncbi_101111161(HIBCH);ncbi_101120570(GFPT2);ncbi_101123646(AFMID)
Biological process	GO:0035588	G-protein coupled purinergic receptor signaling pathway	1	12	0.0518981	0.562262	ncbi_114118433(P2ry2)
Biological process	GO:0042430	indole-containing compound metabolic process	1	12	0.0518981	0.562262	ncbi_101123646(AFMID)
Biological process	GO:0060688	regulation of morphogenesis of a branching structure	1	12	0.0518981	0.562262	ncbi_101110829(Six2)
Biological process	GO:0071624	positive regulation of granulocyte chemotaxis	1	12	0.0518981	0.562262	ncbi_101120217(Ccl19)
Biological process	GO:0044711	single-organism biosynthetic process	5	463	0.0534973	0.562262	ncbi_100037674(TYMS);ncbi_101112423(GGT5);ncbi_101120570(GFPT2);ncbi_101120689(SLC27A5);ncbi_101123646(AFMID)
Biological process	GO:0002820	negative regulation of adaptive immune response	1	13	0.0561015	0.562262	ncbi_101110557(BCL6)
Biological process	GO:0002823	negative regulation of adaptive immune response based on somatic recombination of immune receptors built from immunoglobulin superfamily domains	1	13	0.0561015	0.562262	ncbi_101110557(BCL6)
Biological process	GO:0009072	aromatic amino acid family metabolic process	1	13	0.0561015	0.562262	ncbi_101123646(AFMID)
Biological process	GO:0030279	negative regulation of ossification	1	13	0.0561015	0.562262	ncbi_101102253(Rflnb)
Biological process	GO:0035587	purinergic receptor signaling pathway	1	13	0.0561015	0.562262	ncbi_114118433(P2ry2)
Biological process	GO:0045191	regulation of isotype switching	1	13	0.0561015	0.562262	ncbi_101110557(BCL6)
Biological process	GO:1901565	organonitrogen compound catabolic process	2	87	0.0567476	0.562487	ncbi_101111161(HIBCH);ncbi_101123646(AFMID)
Biological process	GO:0044255	cellular lipid metabolic process	5	479	0.0601989	0.566443	MSTRG.42599(Pol);ncbi_101112423(GGT5);ncbi_101113511(PGS1);ncbi_101120217(Ccl19);ncbi_101120689(SLC27A5)
Biological process	GO:0044282	small molecule catabolic process	2	90	0.0602485	0.566443	ncbi_101111161(HIBCH);ncbi_101123646(AFMID)
Biological process	GO:0009310	amine catabolic process	1	14	0.0602866	0.566443	ncbi_101123646(AFMID)
Biological process	GO:0033762	response to glucagon	1	14	0.0602866	0.566443	ncbi_100192421(GNG11)
Biological process	GO:0034453	microtubule anchoring	1	14	0.0602866	0.566443	ncbi_114116929(TEX14)
Biological process	GO:0006310	DNA recombination	2	92	0.062623	0.581371	ncbi_101110557(BCL6);ncbi_494431(Yy1)
Biological process	GO:0019752	carboxylic acid metabolic process	5	487	0.0637238	0.581371	ncbi_101111161(HIBCH);ncbi_101112423(GGT5);ncbi_101120570(GFPT2);ncbi_101120689(SLC27A5);ncbi_101123646(AFMID)
Biological process	GO:0040017	positive regulation of locomotion	2	93	0.0638221	0.581371	ncbi_101103843(CMLKR1);ncbi_101120217(Ccl19)
Biological process	GO:0014904	myotube cell development	1	15	0.0644536	0.581371	ncbi_101119589(Klhl40)
Biological process	GO:0006935	chemotaxis	4	348	0.0678486	0.589327	ncbi_101103843(CMLKR1);ncbi_101120217(Ccl19);ncbi_101123150(SEMA5A);ncbi_443380(CXCL1)
Biological process	GO:0042330	taxis	4	348	0.0678486	0.589327	ncbi_101103843(CMLKR1);ncbi_101120217(Ccl19);ncbi_101123150(SEMA5A);ncbi_443380(CXCL1)
Biological process	GO:0003382	epithelial cell morphogenesis	1	16	0.0686023	0.589327	ncbi_101110829(Six2)
Biological process	GO:0071173	spindle assembly checkpoint	1	16	0.0686023	0.589327	ncbi_114116929(TEX14)
Biological process	GO:2000377	regulation of reactive oxygen species metabolic process	1	16	0.0686023	0.589327	MSTRG.42599(Pol)
Biological process	GO:0043436	oxoacid metabolic process	5	503	0.071121	0.591038	ncbi_101111161(HIBCH);ncbi_101112423(GGT5);ncbi_101120570(GFPT2);ncbi_101120689(SLC27A5);ncbi_101123646(AFMID)
Biological process	GO:0030595	leukocyte chemotaxis	2	100	0.0724302	0.591038	ncbi_101103843(CMLKR1);ncbi_101120217(Ccl19)
Biological process	GO:0002704	negative regulation of leukocyte mediated immunity	1	17	0.072733	0.591038	ncbi_101110557(BCL6)
Biological process	GO:0051053	negative regulation of DNA metabolic process	1	17	0.072733	0.591038	ncbi_101110557(BCL6)
Biological process	GO:0051693	actin filament capping	1	17	0.072733	0.591038	ncbi_114117265(Lmod1)
Biological process	GO:0071622	regulation of granulocyte chemotaxis	1	17	0.072733	0.591038	ncbi_101120217(Ccl19)
Biological process	GO:0006082	organic acid metabolic process	5	513	0.0759783	0.608403	ncbi_101111161(HIBCH);ncbi_101112423(GGT5);ncbi_101120570(GFPT2);ncbi_101120689(SLC27A5);ncbi_101123646(AFMID)
Biological process	GO:0045190	isotype switching	1	18	0.0768457	0.608403	ncbi_101110557(BCL6)
Biological process	GO:0060326	cell chemotaxis	2	105	0.0787967	0.608403	ncbi_101103843(CMLKR1);ncbi_101120217(Ccl19)
Biological process	GO:0002718	regulation of cytokine production involved in immune response	1	19	0.0809405	0.608403	ncbi_101110557(BCL6)
Biological process	GO:0009225	nucleotide-sugar metabolic process	1	19	0.0809405	0.608403	ncbi_101120570(GFPT2)
Biological process	GO:0035023	regulation of Rho protein signal transduction	1	19	0.0809405	0.608403	ncbi_101110557(BCL6)
Biological process	GO:0043551	regulation of phosphatidylinositol 3-kinase activity	1	19	0.0809405	0.608403	ncbi_101120217(Ccl19)
Biological process	GO:0050777	negative regulation of immune response	1	19	0.0809405	0.608403	ncbi_101110557(BCL6)
Biological process	GO:0051250	negative regulation of lymphocyte activation	1	19	0.0809405	0.608403	ncbi_101110557(BCL6)
Biological process	GO:0001818	negative regulation of cytokine production	2	109	0.0840124	0.613337	ncbi_101103843(CMLKR1);ncbi_101110557(BCL6)
Biological process	GO:0001510	RNA methylation	1	20	0.0850174	0.613337	ncbi_101121998(WDR4)
Biological process	GO:0007266	Rho protein signal transduction	1	20	0.0850174	0.613337	ncbi_101110557(BCL6)
Biological process	GO:0048546	digestive tract morphogenesis	1	20	0.0850174	0.613337	ncbi_101110829(Six2)
Biological process	GO:0019076	viral release from host cell	1	21	0.0890766	0.613337	ncbi_101118367(TRIM13)
Biological process	GO:0030835	negative regulation of actin filament depolymerization	1	21	0.0890766	0.613337	ncbi_114117265(Lmod1)
Biological process	GO:0031577	spindle checkpoint	1	21	0.0890766	0.613337	ncbi_114116929(TEX14)
Biological process	GO:0043242	negative regulation of protein complex disassembly	1	21	0.0890766	0.613337	ncbi_114117265(Lmod1)
Biological process	GO:1901606	alpha-amino acid catabolic process	1	21	0.0890766	0.613337	ncbi_101123646(AFMID)
Biological process	GO:1901880	negative regulation of protein depolymerization	1	21	0.0890766	0.613337	ncbi_114117265(Lmod1)
Biological process	GO:1902186	regulation of viral release from host cell	1	21	0.0890766	0.613337	ncbi_101118367(TRIM13)
Biological process	GO:0002828	regulation of type 2 immune response	1	23	0.097142	0.64428	ncbi_101110557(BCL6)
Biological process	GO:0006040	amino sugar metabolic process	1	23	0.097142	0.64428	ncbi_101120570(GFPT2)
Biological process	GO:0008033	tRNA processing	1	23	0.097142	0.64428	ncbi_101121998(WDR4)
Biological process	GO:0015908	fatty acid transport	1	23	0.097142	0.64428	ncbi_101120689(SLC27A5)
Biological process	GO:0061005	cell differentiation involved in kidney development	1	23	0.097142	0.64428	ncbi_101110829(Six2)
Biological process	GO:0002889	regulation of immunoglobulin mediated immune response	1	24	0.101148	0.650274	ncbi_101110557(BCL6)
Biological process	GO:0030837	negative regulation of actin filament polymerization	1	24	0.101148	0.650274	ncbi_114117265(Lmod1)
Biological process	GO:0032272	negative regulation of protein polymerization	1	24	0.101148	0.650274	ncbi_114117265(Lmod1)
Biological process	GO:0042092	type 2 immune response	1	24	0.101148	0.650274	ncbi_101110557(BCL6)
Biological process	GO:0002443	leukocyte mediated immunity	2	122	0.10165	0.650274	ncbi_101110557(BCL6);ncbi_101114605(MYO1G)
Biological process	GO:0002431	Fc receptor mediated stimulatory signaling pathway	1	25	0.105137	0.654026	ncbi_101114605(MYO1G)
Biological process	GO:0042743	hydrogen peroxide metabolic process	1	25	0.105137	0.654026	ncbi_101104397(GPX3)
Biological process	GO:0072676	lymphocyte migration	1	25	0.105137	0.654026	ncbi_101114605(MYO1G)
Biological process	GO:1903725	regulation of phospholipid metabolic process	1	25	0.105137	0.654026	ncbi_101120217(Ccl19)
Biological process	GO:0002312	B cell activation involved in immune response	1	26	0.109109	0.670333	ncbi_101110557(BCL6)
Biological process	GO:0010605	negative regulation of macromolecule metabolic process	5	578	0.11183	0.670333	ncbi_101103843(CMLKR1);ncbi_101107751(LDLRAD4);ncbi_101110557(BCL6);ncbi_101117452(HHATL);ncbi_101118367(TRIM13)
Biological process	GO:0030282	bone mineralization	1	27	0.113063	0.670333	ncbi_101102253(Rflnb)
Biological process	GO:0042345	regulation of NF-kappaB import into nucleus	1	27	0.113063	0.670333	ncbi_101120217(Ccl19)
Biological process	GO:0042348	NF-kappaB import into nucleus	1	27	0.113063	0.670333	ncbi_101120217(Ccl19)
Biological process	GO:0043550	regulation of lipid kinase activity	1	27	0.113063	0.670333	ncbi_101120217(Ccl19)
Biological process	GO:0001101	response to acid chemical	2	132	0.115854	0.670333	ncbi_101120217(Ccl19);ncbi_494431(Yy1)
Biological process	GO:0000070	mitotic sister chromatid segregation	1	28	0.117	0.670333	ncbi_114116929(TEX14)
Biological process	GO:0002712	regulation of B cell mediated immunity	1	28	0.117	0.670333	ncbi_101110557(BCL6)
Biological process	GO:0009142	nucleoside triphosphate biosynthetic process	1	28	0.117	0.670333	ncbi_100037674(TYMS)
Biological process	GO:1901700	response to oxygen-containing compound	4	424	0.117864	0.670333	MSTRG.42599(Pol);ncbi_100192421(GNG11);ncbi_101120217(Ccl19);ncbi_494431(Yy1)
Biological process	GO:0002204	somatic recombination of immunoglobulin genes involved in immune response	1	29	0.12092	0.670333	ncbi_101110557(BCL6)
Biological process	GO:0002208	somatic diversification of immunoglobulins involved in immune response	1	29	0.12092	0.670333	ncbi_101110557(BCL6)
Biological process	GO:0002367	cytokine production involved in immune response	1	29	0.12092	0.670333	ncbi_101110557(BCL6)
Biological process	GO:0002637	regulation of immunoglobulin production	1	29	0.12092	0.670333	ncbi_101110557(BCL6)
Biological process	GO:0002695	negative regulation of leukocyte activation	1	29	0.12092	0.670333	ncbi_101110557(BCL6)
Biological process	GO:0033559	unsaturated fatty acid metabolic process	1	29	0.12092	0.670333	ncbi_101112423(GGT5)
Biological process	GO:0002381	immunoglobulin production involved in immunoglobulin mediated immune response	1	30	0.124822	0.670333	ncbi_101110557(BCL6)
Biological process	GO:0016445	somatic diversification of immunoglobulins	1	30	0.124822	0.670333	ncbi_101110557(BCL6)
Biological process	GO:0016447	somatic recombination of immunoglobulin gene segments	1	30	0.124822	0.670333	ncbi_101110557(BCL6)
Biological process	GO:0061515	myeloid cell development	1	30	0.124822	0.670333	ncbi_101110557(BCL6)
Biological process	GO:0031589	cell-substrate adhesion	2	140	0.127562	0.670333	ncbi_101107101(NID2);ncbi_101110557(BCL6)
Biological process	GO:0051090	regulation of sequence-specific DNA binding transcription factor activity	2	140	0.127562	0.670333	ncbi_101103843(CMLKR1);ncbi_101118367(TRIM13)
Biological process	GO:0051241	negative regulation of multicellular organismal process	3	281	0.128032	0.670333	ncbi_101102253(Rflnb);ncbi_101103843(CMLKR1);ncbi_101110557(BCL6)
Biological process	GO:0030834	regulation of actin filament depolymerization	1	31	0.128708	0.670333	ncbi_114117265(Lmod1)
Biological process	GO:1901879	regulation of protein depolymerization	1	31	0.128708	0.670333	ncbi_114117265(Lmod1)
Biological process	GO:0044087	regulation of cellular component biogenesis	3	283	0.130014	0.670333	ncbi_101107751(LDLRAD4);ncbi_101112017(Cbln2);ncbi_114117265(Lmod1)
Biological process	GO:0009892	negative regulation of metabolic process	6	781	0.130109	0.670333	ncbi_101103843(CMLKR1);ncbi_101107751(LDLRAD4);ncbi_101110557(BCL6);ncbi_101117452(HHATL);ncbi_101118367(TRIM13);ncbi_101119589(Klhl40)
Biological process	GO:0044710	single-organism metabolic process	16	2720	0.131461	0.670333	MSTRG.42599(Pol);ncbi_100037674(TYMS);ncbi_100142657(DIO3);ncbi_100192421(GNG11);ncbi_101104397(GPX3);ncbi_101107484(PC);ncbi_101110557(BCL6);ncbi_101111161(HIBCH);ncbi_101112423(GGT5);ncbi_101112424(LOXL1);ncbi_101113511(PGS1);ncbi_101120217(Ccl19);ncbi_101120570(GFPT2);ncbi_101120689(SLC27A5);ncbi_101123646(AFMID);ncbi_494431(Yy1)
Biological process	GO:0010033	response to organic substance	8	1148	0.131868	0.670333	MSTRG.42599(Pol);ncbi_100037674(TYMS);ncbi_100192421(GNG11);ncbi_101103843(CMLKR1);ncbi_101104362(YES1);ncbi_101107751(LDLRAD4);ncbi_101120217(Ccl19);ncbi_494431(Yy1)
Biological process	GO:0030042	actin filament depolymerization	1	32	0.132577	0.670333	ncbi_114117265(Lmod1)
Biological process	GO:0030307	positive regulation of cell growth	1	32	0.132577	0.670333	ncbi_101117259(TRPV2)
Biological process	GO:0007389	pattern specification process	3	286	0.133009	0.670333	ncbi_101110829(Six2);ncbi_105610628(EN1);ncbi_494431(Yy1)
Biological process	GO:0000725	recombinational repair	1	33	0.136429	0.670333	ncbi_494431(Yy1)
Biological process	GO:0048704	embryonic skeletal system morphogenesis	1	33	0.136429	0.670333	ncbi_101110829(Six2)
Biological process	GO:0040011	locomotion	7	973	0.136649	0.670333	ncbi_101103843(CMLKR1);ncbi_101107751(LDLRAD4);ncbi_101110829(Six2);ncbi_101114605(MYO1G);ncbi_101120217(Ccl19);ncbi_101123150(SEMA5A);ncbi_443380(CXCL1)
Biological process	GO:0009719	response to endogenous stimulus	5	622	0.140075	0.670333	ncbi_100192421(GNG11);ncbi_101104362(YES1);ncbi_101107751(LDLRAD4);ncbi_101120217(Ccl19);ncbi_494431(Yy1)
Biological process	GO:0000018	regulation of DNA recombination	1	34	0.140264	0.670333	ncbi_101110557(BCL6)
Biological process	GO:0015718	monocarboxylic acid transport	1	34	0.140264	0.670333	ncbi_101120689(SLC27A5)
Biological process	GO:0034767	positive regulation of ion transmembrane transport	1	34	0.140264	0.670333	ncbi_101117259(TRPV2)
Biological process	GO:0006886	intracellular protein transport	4	456	0.142719	0.670333	ncbi_101110557(BCL6);ncbi_101110829(Six2);ncbi_101113949(TIMM17A);ncbi_101120217(Ccl19)
Biological process	GO:0048565	digestive tract development	1	35	0.144082	0.670333	ncbi_101110829(Six2)
Biological process	GO:0048706	embryonic skeletal system development	1	35	0.144082	0.670333	ncbi_101110829(Six2)
Biological process	GO:0050866	negative regulation of cell activation	1	35	0.144082	0.670333	ncbi_101110557(BCL6)
Biological process	GO:0051261	protein depolymerization	1	35	0.144082	0.670333	ncbi_114117265(Lmod1)
Biological process	GO:0055123	digestive system development	1	35	0.144082	0.670333	ncbi_101110829(Six2)
Biological process	GO:0008610	lipid biosynthetic process	2	152	0.145618	0.670333	ncbi_101112423(GGT5);ncbi_101120689(SLC27A5)
Biological process	GO:0006633	fatty acid biosynthetic process	1	36	0.147884	0.670333	ncbi_101112423(GGT5)
Biological process	GO:0030888	regulation of B cell proliferation	1	36	0.147884	0.670333	ncbi_101110557(BCL6)
Biological process	GO:0051239	regulation of multicellular organismal process	8	1182	0.148517	0.670333	MSTRG.42599(Pol);ncbi_100142657(DIO3);ncbi_101102253(Rflnb);ncbi_101103843(CMLKR1);ncbi_101104467(TNNT3);ncbi_101110557(BCL6);ncbi_101110829(Six2);ncbi_114118433(P2ry2)
Biological process	GO:0044712	single-organism catabolic process	2	154	0.148679	0.670333	ncbi_101111161(HIBCH);ncbi_101123646(AFMID)
Biological process	GO:0019637	organophosphate metabolic process	4	464	0.149242	0.670333	ncbi_100037674(TYMS);ncbi_101113511(PGS1);ncbi_101120217(Ccl19);ncbi_101123646(AFMID)
Biological process	GO:0042100	B cell proliferation	1	37	0.151669	0.670333	ncbi_101110557(BCL6)
Biological process	GO:0043244	regulation of protein complex disassembly	1	37	0.151669	0.670333	ncbi_114117265(Lmod1)
Biological process	GO:0072330	monocarboxylic acid biosynthetic process	1	37	0.151669	0.670333	ncbi_101112423(GGT5)
Biological process	GO:0043122	regulation of I-kappaB kinase/NF-kappaB signaling	2	158	0.15484	0.670333	ncbi_101118367(TRIM13);ncbi_101120217(Ccl19)
Biological process	GO:0031333	negative regulation of protein complex assembly	1	38	0.155437	0.670333	ncbi_114117265(Lmod1)
Biological process	GO:0034764	positive regulation of transmembrane transport	1	38	0.155437	0.670333	ncbi_101117259(TRPV2)
Biological process	GO:0051047	positive regulation of secretion	1	38	0.155437	0.670333	ncbi_114118433(P2ry2)
Biological process	GO:0035264	multicellular organism growth	1	39	0.159189	0.670333	ncbi_100142657(DIO3)
Biological process	GO:0040014	regulation of multicellular organism growth	1	39	0.159189	0.670333	ncbi_100142657(DIO3)
Biological process	GO:0007249	I-kappaB kinase/NF-kappaB signaling	2	162	0.161051	0.670333	ncbi_101118367(TRIM13);ncbi_101120217(Ccl19)
Biological process	GO:0002562	somatic diversification of immune receptors via germline recombination within a single locus	1	40	0.162925	0.670333	ncbi_101110557(BCL6)
Biological process	GO:0006641	triglyceride metabolic process	1	40	0.162925	0.670333	ncbi_101120689(SLC27A5)
Biological process	GO:0016444	somatic cell DNA recombination	1	40	0.162925	0.670333	ncbi_101110557(BCL6)
Biological process	GO:0046496	nicotinamide nucleotide metabolic process	1	40	0.162925	0.670333	ncbi_101123646(AFMID)
Biological process	GO:0006644	phospholipid metabolic process	2	165	0.165739	0.670333	ncbi_101113511(PGS1);ncbi_101120217(Ccl19)
Biological process	GO:0001708	cell fate specification	1	41	0.166645	0.670333	ncbi_101110829(Six2)
Biological process	GO:0019362	pyridine nucleotide metabolic process	1	41	0.166645	0.670333	ncbi_101123646(AFMID)
Biological process	GO:0031058	positive regulation of histone modification	1	41	0.166645	0.670333	ncbi_101110557(BCL6)
Biological process	GO:1903310	positive regulation of chromatin modification	1	41	0.166645	0.670333	ncbi_101110557(BCL6)
Biological process	GO:0002698	negative regulation of immune effector process	1	42	0.170348	0.670333	ncbi_101110557(BCL6)
Biological process	GO:0008593	regulation of Notch signaling pathway	1	42	0.170348	0.670333	ncbi_101110557(BCL6)
Biological process	GO:0009108	coenzyme biosynthetic process	1	42	0.170348	0.670333	ncbi_101123646(AFMID)
Biological process	GO:0009124	nucleoside monophosphate biosynthetic process	1	42	0.170348	0.670333	ncbi_100037674(TYMS)
Biological process	GO:0009411	response to UV	1	42	0.170348	0.670333	ncbi_494431(Yy1)
Biological process	GO:0010948	negative regulation of cell cycle process	1	42	0.170348	0.670333	ncbi_114116929(TEX14)
Biological process	GO:0016064	immunoglobulin mediated immune response	1	42	0.170348	0.670333	ncbi_101110557(BCL6)
Biological process	GO:0031330	negative regulation of cellular catabolic process	1	42	0.170348	0.670333	ncbi_101119589(Klhl40)
Biological process	GO:0051208	sequestering of calcium ion	1	42	0.170348	0.670333	ncbi_101120217(Ccl19)
Biological process	GO:0051282	regulation of sequestering of calcium ion	1	42	0.170348	0.670333	ncbi_101120217(Ccl19)
Biological process	GO:0051283	negative regulation of sequestering of calcium ion	1	42	0.170348	0.670333	ncbi_101120217(Ccl19)
Biological process	GO:0072524	pyridine-containing compound metabolic process	1	42	0.170348	0.670333	ncbi_101123646(AFMID)
Biological process	GO:1901293	nucleoside phosphate biosynthetic process	2	169	0.172029	0.670333	ncbi_100037674(TYMS);ncbi_101123646(AFMID)
Biological process	GO:0040008	regulation of growth	3	324	0.172896	0.670333	ncbi_100142657(DIO3);ncbi_101110557(BCL6);ncbi_101117259(TRPV2)
Biological process	GO:0001952	regulation of cell-matrix adhesion	1	43	0.174035	0.670333	ncbi_101110557(BCL6)
Biological process	GO:0014902	myotube differentiation	1	43	0.174035	0.670333	ncbi_101119589(Klhl40)
Biological process	GO:0031503	protein complex localization	1	43	0.174035	0.670333	ncbi_101120217(Ccl19)
Biological process	GO:0042990	regulation of transcription factor import into nucleus	1	43	0.174035	0.670333	ncbi_101120217(Ccl19)
Biological process	GO:0006631	fatty acid metabolic process	2	172	0.176773	0.670333	ncbi_101112423(GGT5);ncbi_101120689(SLC27A5)
Biological process	GO:0030334	regulation of cell migration	3	328	0.177284	0.670333	ncbi_101103843(CMLKR1);ncbi_101107751(LDLRAD4);ncbi_101120217(Ccl19)
Biological process	GO:0002200	somatic diversification of immune receptors	1	44	0.177706	0.670333	ncbi_101110557(BCL6)
Biological process	GO:0042991	transcription factor import into nucleus	1	44	0.177706	0.670333	ncbi_101120217(Ccl19)
Biological process	GO:0051238	sequestering of metal ion	1	44	0.177706	0.670333	ncbi_101120217(Ccl19)
Biological process	GO:0043254	regulation of protein complex assembly	2	173	0.178359	0.670333	ncbi_101107751(LDLRAD4);ncbi_114117265(Lmod1)
Biological process	GO:0007155	cell adhesion	5	679	0.180884	0.675981	MSTRG.11339(--);MSTRG.75255(--);ncbi_101107101(NID2);ncbi_101110557(BCL6);ncbi_101114605(MYO1G)
Biological process	GO:0009064	glutamine family amino acid metabolic process	1	45	0.181361	0.675981	ncbi_101120570(GFPT2)
Biological process	GO:2000145	regulation of cell motility	3	333	0.182814	0.678593	ncbi_101103843(CMLKR1);ncbi_101107751(LDLRAD4);ncbi_101120217(Ccl19)
Biological process	GO:2001252	positive regulation of chromosome organization	1	46	0.185	0.682678	ncbi_101110557(BCL6)
Biological process	GO:0006629	lipid metabolic process	5	685	0.185428	0.682678	MSTRG.42599(Pol);ncbi_101112423(GGT5);ncbi_101113511(PGS1);ncbi_101120217(Ccl19);ncbi_101120689(SLC27A5)
Biological process	GO:0002700	regulation of production of molecular mediator of immune response	1	47	0.188623	0.684258	ncbi_101110557(BCL6)
Biological process	GO:0006733	oxidoreduction coenzyme metabolic process	1	47	0.188623	0.684258	ncbi_101123646(AFMID)
Biological process	GO:0072089	stem cell proliferation	1	47	0.188623	0.684258	ncbi_101110829(Six2)
Biological process	GO:0051270	regulation of cellular component movement	3	340	0.190635	0.684258	ncbi_101103843(CMLKR1);ncbi_101107751(LDLRAD4);ncbi_101120217(Ccl19)
Biological process	GO:0032874	positive regulation of stress-activated MAPK cascade	1	48	0.19223	0.684258	ncbi_101120217(Ccl19)
Biological process	GO:0043433	negative regulation of sequence-specific DNA binding transcription factor activity	1	48	0.19223	0.684258	ncbi_101103843(CMLKR1)
Biological process	GO:0045927	positive regulation of growth	1	48	0.19223	0.684258	ncbi_101117259(TRPV2)
Biological process	GO:0070304	positive regulation of stress-activated protein kinase signaling cascade	1	48	0.19223	0.684258	ncbi_101120217(Ccl19)
Biological process	GO:0010558	negative regulation of macromolecule biosynthetic process	2	183	0.194339	0.684258	ncbi_101103843(CMLKR1);ncbi_101117452(HHATL)
Biological process	GO:0007219	Notch signaling pathway	1	49	0.195822	0.684258	ncbi_101110557(BCL6)
Biological process	GO:0001558	regulation of cell growth	2	185	0.197558	0.684258	ncbi_101110557(BCL6);ncbi_101117259(TRPV2)
Biological process	GO:0001503	ossification	2	186	0.199171	0.684258	ncbi_101102253(Rflnb);ncbi_101110829(Six2)
Biological process	GO:0044057	regulation of system process	2	186	0.199171	0.684258	ncbi_101104467(TNNT3);ncbi_114118433(P2ry2)
Biological process	GO:0000819	sister chromatid segregation	1	50	0.199397	0.684258	ncbi_114116929(TEX14)
Biological process	GO:0002377	immunoglobulin production	1	50	0.199397	0.684258	ncbi_101110557(BCL6)
Biological process	GO:0007160	cell-matrix adhesion	1	50	0.199397	0.684258	ncbi_101110557(BCL6)
Biological process	GO:0010212	response to ionizing radiation	1	50	0.199397	0.684258	ncbi_101118367(TRIM13)
Biological process	GO:0044281	small molecule metabolic process	7	1082	0.199959	0.684258	ncbi_100037674(TYMS);ncbi_101107484(PC);ncbi_101111161(HIBCH);ncbi_101112423(GGT5);ncbi_101120570(GFPT2);ncbi_101120689(SLC27A5);ncbi_101123646(AFMID)
Biological process	GO:0002706	regulation of lymphocyte mediated immunity	1	51	0.202958	0.684258	ncbi_101110557(BCL6)
Biological process	GO:0006576	cellular biogenic amine metabolic process	1	51	0.202958	0.684258	ncbi_101123646(AFMID)
Biological process	GO:0019724	B cell mediated immunity	1	51	0.202958	0.684258	ncbi_101110557(BCL6)
Biological process	GO:0030278	regulation of ossification	1	51	0.202958	0.684258	ncbi_101102253(Rflnb)
Biological process	GO:0048519	negative regulation of biological process	11	1882	0.203305	0.684258	MSTRG.42599(Pol);ncbi_101102253(Rflnb);ncbi_101103843(CMLKR1);ncbi_101107751(LDLRAD4);ncbi_101110557(BCL6);ncbi_101117452(HHATL);ncbi_101118367(TRIM13);ncbi_101119589(Klhl40);ncbi_101120217(Ccl19);ncbi_114116929(TEX14);ncbi_114117265(Lmod1)
Biological process	GO:0006937	regulation of muscle contraction	1	52	0.206502	0.687325	ncbi_101104467(TNNT3)
Biological process	GO:0009141	nucleoside triphosphate metabolic process	1	52	0.206502	0.687325	ncbi_100037674(TYMS)
Biological process	GO:0009451	RNA modification	1	52	0.206502	0.687325	ncbi_101121998(WDR4)
Biological process	GO:0009725	response to hormone	3	355	0.207679	0.688701	ncbi_100192421(GNG11);ncbi_101120217(Ccl19);ncbi_494431(Yy1)
Biological process	GO:0046578	regulation of Ras protein signal transduction	1	53	0.210031	0.688903	ncbi_101110557(BCL6)
Biological process	GO:0051260	protein homooligomerization	1	53	0.210031	0.688903	ncbi_101104397(GPX3)
Biological process	GO:0071621	granulocyte chemotaxis	1	53	0.210031	0.688903	ncbi_101120217(Ccl19)
Biological process	GO:0002285	lymphocyte activation involved in immune response	1	54	0.213545	0.691779	ncbi_101110557(BCL6)
Biological process	GO:0043270	positive regulation of ion transport	1	54	0.213545	0.691779	ncbi_101117259(TRPV2)
Biological process	GO:0048705	skeletal system morphogenesis	1	54	0.213545	0.691779	ncbi_101110829(Six2)
Biological process	GO:0045934	negative regulation of nucleobase-containing compound metabolic process	2	196	0.21538	0.691779	ncbi_101103843(CMLKR1);ncbi_101110557(BCL6)
Biological process	GO:0009798	axis specification	1	55	0.217044	0.691779	ncbi_101110829(Six2)
Biological process	GO:0097529	myeloid leukocyte migration	1	55	0.217044	0.691779	ncbi_101120217(Ccl19)
Biological process	GO:0097530	granulocyte migration	1	55	0.217044	0.691779	ncbi_101120217(Ccl19)
Biological process	GO:0098813	nuclear chromosome segregation	1	55	0.217044	0.691779	ncbi_114116929(TEX14)
Biological process	GO:0043412	macromolecule modification	13	2334	0.222904	0.697964	ncbi_101103326(MAN1A1);ncbi_101104362(YES1);ncbi_101104977(ST3GAL5);ncbi_101106841(MARCH3);ncbi_101107478(ICK);ncbi_101107490(CEP192);ncbi_101107751(LDLRAD4);ncbi_101110557(BCL6);ncbi_101118367(TRIM13);ncbi_101119589(Klhl40);ncbi_101120217(Ccl19);ncbi_101121998(WDR4);ncbi_114116929(TEX14)
Biological process	GO:0090407	organophosphate biosynthetic process	2	201	0.223534	0.697964	ncbi_100037674(TYMS);ncbi_101123646(AFMID)
Biological process	GO:0009123	nucleoside monophosphate metabolic process	1	57	0.223995	0.697964	ncbi_100037674(TYMS)
Biological process	GO:0051056	regulation of small GTPase mediated signal transduction	1	57	0.223995	0.697964	ncbi_101110557(BCL6)
Biological process	GO:0051188	cofactor biosynthetic process	1	57	0.223995	0.697964	ncbi_101123646(AFMID)
Biological process	GO:0040007	growth	4	549	0.22491	0.697964	ncbi_100142657(DIO3);ncbi_101110557(BCL6);ncbi_101117259(TRPV2);ncbi_105610628(EN1)
Biological process	GO:0032101	regulation of response to external stimulus	2	205	0.230076	0.697964	ncbi_101103843(CMLKR1);ncbi_101120217(Ccl19)
Biological process	GO:0031214	biomineral tissue development	1	59	0.230885	0.697964	ncbi_101102253(Rflnb)
Biological process	GO:0007015	actin filament organization	2	206	0.231714	0.697964	ncbi_101102253(Rflnb);ncbi_114117265(Lmod1)
Biological process	GO:0035239	tube morphogenesis	2	207	0.233352	0.697964	ncbi_101110829(Six2);ncbi_101123150(SEMA5A)
Biological process	GO:0002822	regulation of adaptive immune response based on somatic recombination of immune receptors built from immunoglobulin superfamily domains	1	60	0.234308	0.697964	ncbi_101110557(BCL6)
Biological process	GO:0040012	regulation of locomotion	3	378	0.234462	0.697964	ncbi_101103843(CMLKR1);ncbi_101107751(LDLRAD4);ncbi_101120217(Ccl19)
Biological process	GO:0007067	mitotic nuclear division	1	61	0.237715	0.697964	ncbi_114116929(TEX14)
Biological process	GO:0010506	regulation of autophagy	1	61	0.237715	0.697964	ncbi_101118367(TRIM13)
Biological process	GO:0055002	striated muscle cell development	1	62	0.241108	0.697964	ncbi_101119589(Klhl40)
Biological process	GO:0009314	response to radiation	2	212	0.241557	0.697964	ncbi_101118367(TRIM13);ncbi_494431(Yy1)
Biological process	GO:0034470	ncRNA processing	1	63	0.244486	0.697964	ncbi_101121998(WDR4)
Biological process	GO:0050864	regulation of B cell activation	1	63	0.244486	0.697964	ncbi_101110557(BCL6)
Biological process	GO:0051050	positive regulation of transport	2	214	0.244844	0.697964	ncbi_101117259(TRPV2);ncbi_114118433(P2ry2)
Biological process	GO:0006639	acylglycerol metabolic process	1	64	0.247849	0.697964	ncbi_101120689(SLC27A5)
Biological process	GO:0018958	phenol-containing compound metabolic process	1	64	0.247849	0.697964	ncbi_100142657(DIO3)
Biological process	GO:0031329	regulation of cellular catabolic process	2	216	0.248132	0.697964	ncbi_101118367(TRIM13);ncbi_101119589(Klhl40)
Biological process	GO:0048232	male gamete generation	2	217	0.249778	0.697964	ncbi_101110557(BCL6);ncbi_494431(Yy1)
Biological process	GO:0006638	neutral lipid metabolic process	1	65	0.251198	0.697964	ncbi_101120689(SLC27A5)
Biological process	GO:0007126	meiotic nuclear division	1	65	0.251198	0.697964	ncbi_114116929(TEX14)
Biological process	GO:0044248	cellular catabolic process	5	768	0.252251	0.697964	ncbi_100142657(DIO3);ncbi_101111161(HIBCH);ncbi_101118367(TRIM13);ncbi_101119589(Klhl40);ncbi_101123646(AFMID)
Biological process	GO:0006941	striated muscle contraction	1	66	0.254532	0.697964	ncbi_101104467(TNNT3)
Biological process	GO:0007179	transforming growth factor beta receptor signaling pathway	1	66	0.254532	0.697964	ncbi_101107751(LDLRAD4)
Biological process	GO:0017015	regulation of transforming growth factor beta receptor signaling pathway	1	66	0.254532	0.697964	ncbi_101107751(LDLRAD4)
Biological process	GO:0032845	negative regulation of homeostatic process	1	66	0.254532	0.697964	ncbi_101120217(Ccl19)
Biological process	GO:0055001	muscle cell development	1	66	0.254532	0.697964	ncbi_101119589(Klhl40)
Biological process	GO:0071559	response to transforming growth factor beta	1	66	0.254532	0.697964	ncbi_101107751(LDLRAD4)
Biological process	GO:0071560	cellular response to transforming growth factor beta stimulus	1	66	0.254532	0.697964	ncbi_101107751(LDLRAD4)
Biological process	GO:0097305	response to alcohol	1	66	0.254532	0.697964	MSTRG.42599(Pol)
Biological process	GO:1903844	regulation of cellular response to transforming growth factor beta stimulus	1	66	0.254532	0.697964	ncbi_101107751(LDLRAD4)
Biological process	GO:0016049	cell growth	2	221	0.256362	0.697964	ncbi_101110557(BCL6);ncbi_101117259(TRPV2)
Biological process	GO:0051172	negative regulation of nitrogen compound metabolic process	2	221	0.256362	0.697964	ncbi_101103843(CMLKR1);ncbi_101110557(BCL6)
Biological process	GO:0048870	cell motility	5	773	0.256477	0.697964	ncbi_101103843(CMLKR1);ncbi_101107751(LDLRAD4);ncbi_101110829(Six2);ncbi_101114605(MYO1G);ncbi_101120217(Ccl19)
Biological process	GO:0051674	localization of cell	5	773	0.256477	0.697964	ncbi_101103843(CMLKR1);ncbi_101107751(LDLRAD4);ncbi_101110829(Six2);ncbi_101114605(MYO1G);ncbi_101120217(Ccl19)
Biological process	GO:0002819	regulation of adaptive immune response	1	67	0.257851	0.697964	ncbi_101110557(BCL6)
Biological process	GO:0019827	stem cell population maintenance	1	67	0.257851	0.697964	ncbi_101110829(Six2)
Biological process	GO:0051494	negative regulation of cytoskeleton organization	1	67	0.257851	0.697964	ncbi_114117265(Lmod1)
Biological process	GO:0098727	maintenance of cell number	1	67	0.257851	0.697964	ncbi_101110829(Six2)
Biological process	GO:0071702	organic substance transport	7	1172	0.259731	0.697964	MSTRG.42599(Pol);ncbi_101104362(YES1);ncbi_101110557(BCL6);ncbi_101110829(Six2);ncbi_101113949(TIMM17A);ncbi_101120217(Ccl19);ncbi_101120689(SLC27A5)
Biological process	GO:0006821	chloride transport	1	68	0.261156	0.697964	ncbi_101112110(Ttyh3)
Biological process	GO:0030326	embryonic limb morphogenesis	1	68	0.261156	0.697964	ncbi_105610628(EN1)
Biological process	GO:0022411	cellular component disassembly	2	224	0.261303	0.697964	ncbi_100037680(LMNB1);ncbi_114117265(Lmod1)
Biological process	GO:0003002	regionalization	2	225	0.262951	0.697964	ncbi_105610628(EN1);ncbi_494431(Yy1)
Biological process	GO:0006006	glucose metabolic process	1	69	0.264446	0.697964	ncbi_101107484(PC)
Biological process	GO:0006694	steroid biosynthetic process	1	69	0.264446	0.697964	ncbi_101120689(SLC27A5)
Biological process	GO:0009895	negative regulation of catabolic process	1	69	0.264446	0.697964	ncbi_101119589(Klhl40)
Biological process	GO:0035113	embryonic appendage morphogenesis	1	69	0.264446	0.697964	ncbi_105610628(EN1)
Biological process	GO:0043583	ear development	1	69	0.264446	0.697964	ncbi_105607467(CYS1)
Biological process	GO:0002684	positive regulation of immune system process	3	405	0.266664	0.697964	ncbi_101103843(CMLKR1);ncbi_101114605(MYO1G);ncbi_101120217(Ccl19)
Biological process	GO:0007610	behavior	3	405	0.266664	0.697964	ncbi_101103843(CMLKR1);ncbi_101114392(Nova1);ncbi_101120217(Ccl19)
Biological process	GO:0010629	negative regulation of gene expression	2	228	0.267894	0.697964	ncbi_101103843(CMLKR1);ncbi_101118367(TRIM13)
Biological process	GO:0008645	hexose transport	1	71	0.270983	0.697964	ncbi_101104362(YES1)
Biological process	GO:0009308	amine metabolic process	1	71	0.270983	0.697964	ncbi_101123646(AFMID)
Biological process	GO:0016053	organic acid biosynthetic process	1	71	0.270983	0.697964	ncbi_101112423(GGT5)
Biological process	GO:0031331	positive regulation of cellular catabolic process	1	71	0.270983	0.697964	ncbi_101118367(TRIM13)
Biological process	GO:0044106	cellular amine metabolic process	1	71	0.270983	0.697964	ncbi_101123646(AFMID)
Biological process	GO:0046394	carboxylic acid biosynthetic process	1	71	0.270983	0.697964	ncbi_101112423(GGT5)
Biological process	GO:0007423	sensory organ development	2	230	0.27119	0.697964	ncbi_105607467(CYS1);ncbi_494431(Yy1)
Biological process	GO:0044237	cellular metabolic process	30	6153	0.27356	0.697964	MSTRG.42599(Pol);ncbi_100037674(TYMS);ncbi_100142657(DIO3);ncbi_100192421(GNG11);ncbi_101103326(MAN1A1);ncbi_101103843(CMLKR1);ncbi_101104362(YES1);ncbi_101104397(GPX3);ncbi_101104977(ST3GAL5);ncbi_101106841(MARCH3);ncbi_101107478(ICK);ncbi_101107490(CEP192);ncbi_101107751(LDLRAD4);ncbi_101110557(BCL6);ncbi_101110829(Six2);ncbi_101111161(HIBCH);ncbi_101112423(GGT5);ncbi_101113511(PGS1);ncbi_10111…
Biological process	GO:1903900	regulation of viral life cycle	1	72	0.274231	0.697964	ncbi_101118367(TRIM13)
Biological process	GO:0006914	autophagy	1	73	0.277464	0.697964	ncbi_101118367(TRIM13)
Biological process	GO:0008643	carbohydrate transport	1	73	0.277464	0.697964	ncbi_101104362(YES1)
Biological process	GO:0010921	regulation of phosphatase activity	1	73	0.277464	0.697964	ncbi_101107490(CEP192)
Biological process	GO:0015749	monosaccharide transport	1	73	0.277464	0.697964	ncbi_101104362(YES1)
Biological process	GO:0031324	negative regulation of cellular metabolic process	4	603	0.277474	0.697964	ncbi_101103843(CMLKR1);ncbi_101107751(LDLRAD4);ncbi_101110557(BCL6);ncbi_101119589(Klhl40)
Biological process	GO:0022610	biological adhesion	5	799	0.278739	0.697964	MSTRG.11339(--);MSTRG.75255(--);ncbi_101107101(NID2);ncbi_101110557(BCL6);ncbi_101114605(MYO1G)
Biological process	GO:0007010	cytoskeleton organization	4	605	0.279465	0.697964	ncbi_101102253(Rflnb);ncbi_101110557(BCL6);ncbi_114116929(TEX14);ncbi_114117265(Lmod1)
Biological process	GO:0006928	movement of cell or subcellular component	6	1000	0.280622	0.697964	ncbi_101103843(CMLKR1);ncbi_101107751(LDLRAD4);ncbi_101110829(Six2);ncbi_101114605(MYO1G);ncbi_101120217(Ccl19);ncbi_101123150(SEMA5A)
Biological process	GO:0010810	regulation of cell-substrate adhesion	1	74	0.280683	0.697964	ncbi_101110557(BCL6)
Biological process	GO:0031056	regulation of histone modification	1	74	0.280683	0.697964	ncbi_101110557(BCL6)
Biological process	GO:0035304	regulation of protein dephosphorylation	1	74	0.280683	0.697964	ncbi_101107490(CEP192)
Biological process	GO:0006464	cellular protein modification process	12	2241	0.281751	0.697964	ncbi_101103326(MAN1A1);ncbi_101104362(YES1);ncbi_101104977(ST3GAL5);ncbi_101106841(MARCH3);ncbi_101107478(ICK);ncbi_101107490(CEP192);ncbi_101107751(LDLRAD4);ncbi_101110557(BCL6);ncbi_101118367(TRIM13);ncbi_101119589(Klhl40);ncbi_101120217(Ccl19);ncbi_114116929(TEX14)
Biological process	GO:0070848	response to growth factor	2	237	0.282724	0.697964	ncbi_101104362(YES1);ncbi_101107751(LDLRAD4)
Biological process	GO:0000302	response to reactive oxygen species	1	75	0.283887	0.697964	ncbi_101120217(Ccl19)
Biological process	GO:0002263	cell activation involved in immune response	1	75	0.283887	0.697964	ncbi_101110557(BCL6)
Biological process	GO:0002366	leukocyte activation involved in immune response	1	75	0.283887	0.697964	ncbi_101110557(BCL6)
Biological process	GO:0006461	protein complex assembly	4	610	0.284455	0.697964	ncbi_101104397(GPX3);ncbi_101107490(CEP192);ncbi_101107751(LDLRAD4);ncbi_114117265(Lmod1)
Biological process	GO:0070271	protein complex biogenesis	4	610	0.284455	0.697964	ncbi_101104397(GPX3);ncbi_101107490(CEP192);ncbi_101107751(LDLRAD4);ncbi_114117265(Lmod1)
Biological process	GO:0009890	negative regulation of biosynthetic process	2	239	0.286018	0.697964	ncbi_101103843(CMLKR1);ncbi_101117452(HHATL)
Biological process	GO:0043623	cellular protein complex assembly	2	239	0.286018	0.697964	ncbi_101107751(LDLRAD4);ncbi_114117265(Lmod1)
Biological process	GO:0036211	protein modification process	12	2250	0.286613	0.697964	ncbi_101103326(MAN1A1);ncbi_101104362(YES1);ncbi_101104977(ST3GAL5);ncbi_101106841(MARCH3);ncbi_101107478(ICK);ncbi_101107490(CEP192);ncbi_101107751(LDLRAD4);ncbi_101110557(BCL6);ncbi_101118367(TRIM13);ncbi_101119589(Klhl40);ncbi_101120217(Ccl19);ncbi_114116929(TEX14)
Biological process	GO:0035303	regulation of dephosphorylation	1	76	0.287078	0.697964	ncbi_101107490(CEP192)
Biological process	GO:0050792	regulation of viral process	1	76	0.287078	0.697964	ncbi_101118367(TRIM13)
Biological process	GO:2000021	regulation of ion homeostasis	1	77	0.290255	0.703172	ncbi_101120217(Ccl19)
Biological process	GO:0019439	aromatic compound catabolic process	2	243	0.292603	0.703172	ncbi_100142657(DIO3);ncbi_101123646(AFMID)
Biological process	GO:0002440	production of molecular mediator of immune response	1	78	0.293418	0.703172	ncbi_101110557(BCL6)
Biological process	GO:0002703	regulation of leukocyte mediated immunity	1	78	0.293418	0.703172	ncbi_101110557(BCL6)
Biological process	GO:0048638	regulation of developmental growth	1	78	0.293418	0.703172	ncbi_100142657(DIO3)
Biological process	GO:0048468	cell development	6	1017	0.293898	0.703172	ncbi_101102253(Rflnb);ncbi_101110557(BCL6);ncbi_101110829(Six2);ncbi_101119589(Klhl40);ncbi_101123150(SEMA5A);ncbi_105610628(EN1)
Biological process	GO:0009628	response to abiotic stimulus	3	429	0.295749	0.703865	ncbi_101117259(TRPV2);ncbi_101118367(TRIM13);ncbi_494431(Yy1)
Biological process	GO:0006810	transport	13	2484	0.298203	0.703865	MSTRG.42599(Pol);ncbi_101104362(YES1);ncbi_101106841(MARCH3);ncbi_101110557(BCL6);ncbi_101110829(Six2);ncbi_101112110(Ttyh3);ncbi_101113949(TIMM17A);ncbi_101114605(MYO1G);ncbi_101116936(Bicdl1);ncbi_101117259(TRPV2);ncbi_101120217(Ccl19);ncbi_101120689(SLC27A5);ncbi_114118433(P2ry2)
Biological process	GO:0006952	defense response	4	624	0.298504	0.703865	ncbi_101110557(BCL6);ncbi_101112423(GGT5);ncbi_101118367(TRIM13);ncbi_443380(CXCL1)
Biological process	GO:1901361	organic cyclic compound catabolic process	2	247	0.299181	0.703865	ncbi_100142657(DIO3);ncbi_101123646(AFMID)
Biological process	GO:0001822	kidney development	1	80	0.299703	0.703865	ncbi_101110829(Six2)
Biological process	GO:0007059	chromosome segregation	1	80	0.299703	0.703865	ncbi_114116929(TEX14)
Biological process	GO:0043010	camera-type eye development	1	80	0.299703	0.703865	ncbi_494431(Yy1)
Biological process	GO:0044699	single-organism process	44	9423	0.30043	0.703865	MSTRG.11339(--);MSTRG.18163(--);MSTRG.42599(Pol);ncbi_100037674(TYMS);ncbi_100037680(LMNB1);ncbi_100142657(DIO3);ncbi_100192421(GNG11);ncbi_100302307(ARFIP2);ncbi_101102253(Rflnb);ncbi_101103843(CMLKR1);ncbi_101104362(YES1);ncbi_101104397(GPX3);ncbi_101107478(ICK);ncbi_101107484(PC);ncbi_101107490(CEP192);ncbi_101107751(LDLRAD4);ncbi_101110557(BCL6);ncbi_101110829(Six2);ncbi_101111161(HIBCH);ncbi…
Biological process	GO:1903046	meiotic cell cycle process	1	81	0.302824	0.705756	ncbi_114116929(TEX14)
Biological process	GO:1903308	regulation of chromatin modification	1	81	0.302824	0.705756	ncbi_101110557(BCL6)
Biological process	GO:0043393	regulation of protein binding	1	82	0.305932	0.705756	ncbi_114116929(TEX14)
Biological process	GO:0043491	protein kinase B signaling	1	82	0.305932	0.705756	ncbi_101120217(Ccl19)
Biological process	GO:0051321	meiotic cell cycle	1	82	0.305932	0.705756	ncbi_114116929(TEX14)
Biological process	GO:0051896	regulation of protein kinase B signaling	1	82	0.305932	0.705756	ncbi_101120217(Ccl19)
Biological process	GO:0046907	intracellular transport	5	832	0.307574	0.707466	ncbi_101110557(BCL6);ncbi_101110829(Six2);ncbi_101113949(TIMM17A);ncbi_101116936(Bicdl1);ncbi_101120217(Ccl19)
Biological process	GO:0045786	negative regulation of cell cycle	1	83	0.309026	0.707466	ncbi_114116929(TEX14)
Biological process	GO:0072001	renal system development	1	83	0.309026	0.707466	ncbi_101110829(Six2)
Biological process	GO:0002682	regulation of immune system process	4	637	0.311635	0.711631	ncbi_101103843(CMLKR1);ncbi_101110557(BCL6);ncbi_101114605(MYO1G);ncbi_101120217(Ccl19)
Biological process	GO:0032872	regulation of stress-activated MAPK cascade	1	85	0.315174	0.716089	ncbi_101120217(Ccl19)
Biological process	GO:0070302	regulation of stress-activated protein kinase signaling cascade	1	85	0.315174	0.716089	ncbi_101120217(Ccl19)
Biological process	GO:0051093	negative regulation of developmental process	2	258	0.317223	0.718743	ncbi_101102253(Rflnb);ncbi_101110557(BCL6)
Biological process	GO:1902275	regulation of chromatin organization	1	86	0.318228	0.718743	ncbi_101110557(BCL6)
Biological process	GO:0016477	cell migration	4	644	0.318733	0.718743	ncbi_101103843(CMLKR1);ncbi_101107751(LDLRAD4);ncbi_101114605(MYO1G);ncbi_101120217(Ccl19)
Biological process	GO:0071704	organic substance metabolic process	33	6943	0.320514	0.720857	MSTRG.11339(--);MSTRG.42599(Pol);MSTRG.75255(--);ncbi_100037674(TYMS);ncbi_100142657(DIO3);ncbi_101103326(MAN1A1);ncbi_101103843(CMLKR1);ncbi_101104362(YES1);ncbi_101104977(ST3GAL5);ncbi_101106841(MARCH3);ncbi_101107478(ICK);ncbi_101107484(PC);ncbi_101107490(CEP192);ncbi_101107751(LDLRAD4);ncbi_101110557(BCL6);ncbi_101110829(Six2);ncbi_101111161(HIBCH);ncbi_101112423(GGT5);ncbi_101113511(PGS1);nc…
Biological process	GO:0090257	regulation of muscle system process	1	87	0.321269	0.720857	ncbi_101104467(TNNT3)
Biological process	GO:0044238	primary metabolic process	29	6048	0.322823	0.722547	MSTRG.42599(Pol);ncbi_100037674(TYMS);ncbi_101103326(MAN1A1);ncbi_101103843(CMLKR1);ncbi_101104362(YES1);ncbi_101104977(ST3GAL5);ncbi_101106841(MARCH3);ncbi_101107478(ICK);ncbi_101107484(PC);ncbi_101107490(CEP192);ncbi_101107751(LDLRAD4);ncbi_101110557(BCL6);ncbi_101110829(Six2);ncbi_101111161(HIBCH);ncbi_101112423(GGT5);ncbi_101113511(PGS1);ncbi_101113949(TIMM17A);ncbi_101114392(Nova1);ncbi_1011…
Biological process	GO:0006399	tRNA metabolic process	1	88	0.324296	0.724047	ncbi_101121998(WDR4)
Biological process	GO:0016567	protein ubiquitination	2	264	0.327026	0.72834	ncbi_101118367(TRIM13);ncbi_101119589(Klhl40)
Biological process	GO:0002460	adaptive immune response based on somatic recombination of immune receptors built from immunoglobulin superfamily domains	1	90	0.33031	0.730245	ncbi_101110557(BCL6)
Biological process	GO:0030041	actin filament polymerization	1	90	0.33031	0.730245	ncbi_114117265(Lmod1)
Biological process	GO:0030833	regulation of actin filament polymerization	1	90	0.33031	0.730245	ncbi_114117265(Lmod1)
Biological process	GO:0032446	protein modification by small protein conjugation	3	459	0.332406	0.731472	ncbi_101106841(MARCH3);ncbi_101118367(TRIM13);ncbi_101119589(Klhl40)
Biological process	GO:0032271	regulation of protein polymerization	1	91	0.333298	0.731472	ncbi_114117265(Lmod1)
Biological process	GO:0042113	B cell activation	1	91	0.333298	0.731472	ncbi_101110557(BCL6)
Biological process	GO:0006950	response to stress	9	1697	0.33489	0.732027	MSTRG.42599(Pol);ncbi_101104397(GPX3);ncbi_101110557(BCL6);ncbi_101112423(GGT5);ncbi_101117259(TRPV2);ncbi_101118367(TRIM13);ncbi_101120217(Ccl19);ncbi_443380(CXCL1);ncbi_494431(Yy1)
Biological process	GO:0043903	regulation of symbiosis, encompassing mutualism through parasitism	1	92	0.336272	0.732027	ncbi_101118367(TRIM13)
Biological process	GO:0009117	nucleotide metabolic process	2	270	0.336796	0.732027	ncbi_100037674(TYMS);ncbi_101123646(AFMID)
Biological process	GO:0051234	establishment of localization	14	2772	0.337072	0.732027	MSTRG.42599(Pol);ncbi_101104362(YES1);ncbi_101106841(MARCH3);ncbi_101109083(UNC50);ncbi_101110557(BCL6);ncbi_101110829(Six2);ncbi_101112110(Ttyh3);ncbi_101113949(TIMM17A);ncbi_101114605(MYO1G);ncbi_101116936(Bicdl1);ncbi_101117259(TRPV2);ncbi_101120217(Ccl19);ncbi_101120689(SLC27A5);ncbi_114118433(P2ry2)
Biological process	GO:0001655	urogenital system development	1	93	0.339234	0.732027	ncbi_101110829(Six2)
Biological process	GO:0007265	Ras protein signal transduction	1	93	0.339234	0.732027	ncbi_101110557(BCL6)
Biological process	GO:0019058	viral life cycle	1	93	0.339234	0.732027	ncbi_101118367(TRIM13)
Biological process	GO:0032787	monocarboxylic acid metabolic process	2	272	0.340044	0.732027	ncbi_101112423(GGT5);ncbi_101120689(SLC27A5)
Biological process	GO:0008152	metabolic process	37	7898	0.341056	0.732457	MSTRG.11339(--);MSTRG.42599(Pol);MSTRG.75255(--);ncbi_100037674(TYMS);ncbi_100142657(DIO3);ncbi_100192421(GNG11);ncbi_101103326(MAN1A1);ncbi_101103843(CMLKR1);ncbi_101104362(YES1);ncbi_101104397(GPX3);ncbi_101104467(TNNT3);ncbi_101104977(ST3GAL5);ncbi_101106841(MARCH3);ncbi_101107478(ICK);ncbi_101107484(PC);ncbi_101107490(CEP192);ncbi_101107751(LDLRAD4);ncbi_101110557(BCL6);ncbi_101110829(Six2);n…
Biological process	GO:0010721	negative regulation of cell development	1	95	0.345118	0.736145	ncbi_101102253(Rflnb)
Biological process	GO:0051258	protein polymerization	1	95	0.345118	0.736145	ncbi_114117265(Lmod1)
Biological process	GO:0034613	cellular protein localization	4	670	0.345221	0.736145	ncbi_101110557(BCL6);ncbi_101110829(Six2);ncbi_101113949(TIMM17A);ncbi_101120217(Ccl19)
Biological process	GO:0001763	morphogenesis of a branching structure	1	96	0.34804	0.737896	ncbi_101110829(Six2)
Biological process	GO:0007276	gamete generation	2	277	0.348144	0.737896	ncbi_101110557(BCL6);ncbi_494431(Yy1)
Biological process	GO:0070727	cellular macromolecule localization	4	674	0.349307	0.737896	ncbi_101110557(BCL6);ncbi_101110829(Six2);ncbi_101113949(TIMM17A);ncbi_101120217(Ccl19)
Biological process	GO:0009058	biosynthetic process	15	3013	0.349704	0.737896	MSTRG.42599(Pol);ncbi_100037674(TYMS);ncbi_100142657(DIO3);ncbi_101103843(CMLKR1);ncbi_101110557(BCL6);ncbi_101110829(Six2);ncbi_101112423(GGT5);ncbi_101117452(HHATL);ncbi_101118367(TRIM13);ncbi_101120570(GFPT2);ncbi_101120689(SLC27A5);ncbi_101123646(AFMID);ncbi_105610628(EN1);ncbi_105612445(RFXAP);ncbi_494431(Yy1)
Biological process	GO:0002250	adaptive immune response	1	97	0.35095	0.737896	ncbi_101110557(BCL6)
Biological process	GO:0043161	proteasome-mediated ubiquitin-dependent protein catabolic process	1	97	0.35095	0.737896	ncbi_101118367(TRIM13)
Biological process	GO:0051091	positive regulation of sequence-specific DNA binding transcription factor activity	1	98	0.353847	0.740534	ncbi_101118367(TRIM13)
Biological process	GO:0090087	regulation of peptide transport	1	98	0.353847	0.740534	ncbi_101120217(Ccl19)
Biological process	GO:0015980	energy derivation by oxidation of organic compounds	1	99	0.356732	0.744843	ncbi_100192421(GNG11)
Biological process	GO:0031098	stress-activated protein kinase signaling cascade	1	101	0.362463	0.745495	ncbi_101120217(Ccl19)
Biological process	GO:0051403	stress-activated MAPK cascade	1	101	0.362463	0.745495	ncbi_101120217(Ccl19)
Biological process	GO:0070887	cellular response to chemical stimulus	4	687	0.362598	0.745495	MSTRG.42599(Pol);ncbi_101103843(CMLKR1);ncbi_101107751(LDLRAD4);ncbi_101120217(Ccl19)
Biological process	GO:0006820	anion transport	2	287	0.364249	0.745495	ncbi_101112110(Ttyh3);ncbi_101120689(SLC27A5)
Biological process	GO:0033993	response to lipid	2	287	0.364249	0.745495	ncbi_101120217(Ccl19);ncbi_494431(Yy1)
Biological process	GO:0035108	limb morphogenesis	1	102	0.365309	0.745495	ncbi_105610628(EN1)
Biological process	GO:0042391	regulation of membrane potential	1	102	0.365309	0.745495	ncbi_101119518(IGSF9B)
Biological process	GO:0045892	negative regulation of transcription, DNA-templated	1	102	0.365309	0.745495	ncbi_101103843(CMLKR1)
Biological process	GO:0060173	limb development	1	102	0.365309	0.745495	ncbi_105610628(EN1)
Biological process	GO:1903507	negative regulation of nucleic acid-templated transcription	1	102	0.365309	0.745495	ncbi_101103843(CMLKR1)
Biological process	GO:0009056	catabolic process	5	898	0.366479	0.746194	ncbi_100142657(DIO3);ncbi_101111161(HIBCH);ncbi_101118367(TRIM13);ncbi_101119589(Klhl40);ncbi_101123646(AFMID)
Biological process	GO:0006753	nucleoside phosphate metabolic process	2	289	0.367453	0.746493	ncbi_100037674(TYMS);ncbi_101123646(AFMID)
Biological process	GO:0015698	inorganic anion transport	1	104	0.370965	0.750248	ncbi_101112110(Ttyh3)
Biological process	GO:0043434	response to peptide hormone	1	104	0.370965	0.750248	ncbi_100192421(GNG11)
Biological process	GO:0033044	regulation of chromosome organization	1	105	0.373774	0.750319	ncbi_101110557(BCL6)
Biological process	GO:0009894	regulation of catabolic process	2	293	0.373845	0.750319	ncbi_101118367(TRIM13);ncbi_101119589(Klhl40)
Biological process	GO:1901575	organic substance catabolic process	4	699	0.37487	0.750319	ncbi_100142657(DIO3);ncbi_101111161(HIBCH);ncbi_101118367(TRIM13);ncbi_101123646(AFMID)
Biological process	GO:0000075	cell cycle checkpoint	1	106	0.376571	0.750319	ncbi_114116929(TEX14)
Biological process	GO:0002064	epithelial cell development	1	106	0.376571	0.750319	ncbi_101110829(Six2)
Biological process	GO:0051146	striated muscle cell differentiation	1	106	0.376571	0.750319	ncbi_101119589(Klhl40)
Biological process	GO:0048523	negative regulation of cellular process	8	1553	0.3817	0.750319	ncbi_101102253(Rflnb);ncbi_101103843(CMLKR1);ncbi_101107751(LDLRAD4);ncbi_101110557(BCL6);ncbi_101119589(Klhl40);ncbi_101120217(Ccl19);ncbi_114116929(TEX14);ncbi_114117265(Lmod1)
Biological process	GO:0042306	regulation of protein import into nucleus	1	108	0.382129	0.750319	ncbi_101120217(Ccl19)
Biological process	GO:1900180	regulation of protein localization to nucleus	1	108	0.382129	0.750319	ncbi_101120217(Ccl19)
Biological process	GO:1904589	regulation of protein import	1	108	0.382129	0.750319	ncbi_101120217(Ccl19)
Biological process	GO:0048609	multicellular organismal reproductive process	2	299	0.383386	0.750319	ncbi_101110557(BCL6);ncbi_494431(Yy1)
Biological process	GO:0000375	RNA splicing, via transesterification reactions	1	109	0.384889	0.750319	ncbi_101114392(Nova1)
Biological process	GO:0000377	RNA splicing, via transesterification reactions with bulged adenosine as nucleophile	1	109	0.384889	0.750319	ncbi_101114392(Nova1)
Biological process	GO:0034765	regulation of ion transmembrane transport	1	109	0.384889	0.750319	ncbi_101117259(TRPV2)
Biological process	GO:1903533	regulation of protein targeting	1	109	0.384889	0.750319	ncbi_101120217(Ccl19)
Biological process	GO:0070647	protein modification by small protein conjugation or removal	3	503	0.386102	0.750319	ncbi_101106841(MARCH3);ncbi_101118367(TRIM13);ncbi_101119589(Klhl40)
Biological process	GO:0031399	regulation of protein modification process	5	920	0.386282	0.750319	ncbi_101107490(CEP192);ncbi_101107751(LDLRAD4);ncbi_101110557(BCL6);ncbi_101119589(Klhl40);ncbi_101120217(Ccl19)
Biological process	GO:0008064	regulation of actin polymerization or depolymerization	1	110	0.387637	0.750319	ncbi_114117265(Lmod1)
Biological process	GO:0030832	regulation of actin filament length	1	110	0.387637	0.750319	ncbi_114117265(Lmod1)
Biological process	GO:0050670	regulation of lymphocyte proliferation	1	110	0.387637	0.750319	ncbi_101110557(BCL6)
Biological process	GO:1902531	regulation of intracellular signal transduction	4	716	0.392237	0.757596	ncbi_101103843(CMLKR1);ncbi_101110557(BCL6);ncbi_101118367(TRIM13);ncbi_101120217(Ccl19)
Biological process	GO:1901362	organic cyclic compound biosynthetic process	10	2002	0.393148	0.757643	ncbi_100037674(TYMS);ncbi_101103843(CMLKR1);ncbi_101110557(BCL6);ncbi_101110829(Six2);ncbi_101118367(TRIM13);ncbi_101120689(SLC27A5);ncbi_101123646(AFMID);ncbi_105610628(EN1);ncbi_105612445(RFXAP);ncbi_494431(Yy1)
Biological process	GO:0035107	appendage morphogenesis	1	113	0.39581	0.757643	ncbi_105610628(EN1)
Biological process	GO:0006869	lipid transport	1	114	0.39851	0.757643	ncbi_101120689(SLC27A5)
Biological process	GO:0009896	positive regulation of catabolic process	1	114	0.39851	0.757643	ncbi_101118367(TRIM13)
Biological process	GO:0090287	regulation of cellular response to growth factor stimulus	1	114	0.39851	0.757643	ncbi_101107751(LDLRAD4)
Biological process	GO:1901652	response to peptide	1	114	0.39851	0.757643	ncbi_100192421(GNG11)
Biological process	GO:1901360	organic cyclic compound metabolic process	15	3107	0.399686	0.757643	MSTRG.42599(Pol);ncbi_100037674(TYMS);ncbi_100142657(DIO3);ncbi_101103843(CMLKR1);ncbi_101110557(BCL6);ncbi_101110829(Six2);ncbi_101114392(Nova1);ncbi_101118367(TRIM13);ncbi_101120570(GFPT2);ncbi_101120689(SLC27A5);ncbi_101121998(WDR4);ncbi_101123646(AFMID);ncbi_105610628(EN1);ncbi_105612445(RFXAP);ncbi_494431(Yy1)
Biological process	GO:0032504	multicellular organism reproduction	2	310	0.400721	0.757643	ncbi_101110557(BCL6);ncbi_494431(Yy1)
Biological process	GO:0031396	regulation of protein ubiquitination	1	115	0.401198	0.757643	ncbi_101119589(Klhl40)
Biological process	GO:0044089	positive regulation of cellular component biogenesis	1	115	0.401198	0.757643	ncbi_101112017(Cbln2)
Biological process	GO:0048518	positive regulation of biological process	10	2018	0.403331	0.757643	MSTRG.42599(Pol);ncbi_101103843(CMLKR1);ncbi_101110557(BCL6);ncbi_101110829(Six2);ncbi_101112017(Cbln2);ncbi_101114605(MYO1G);ncbi_101117259(TRPV2);ncbi_101118367(TRIM13);ncbi_101120217(Ccl19);ncbi_114118433(P2ry2)
Biological process	GO:0010498	proteasomal protein catabolic process	1	116	0.403875	0.757643	ncbi_101118367(TRIM13)
Biological process	GO:0006732	coenzyme metabolic process	1	117	0.40654	0.757643	ncbi_101123646(AFMID)
Biological process	GO:0032944	regulation of mononuclear cell proliferation	1	117	0.40654	0.757643	ncbi_101110557(BCL6)
Biological process	GO:0044283	small molecule biosynthetic process	1	117	0.40654	0.757643	ncbi_101112423(GGT5)
Biological process	GO:0045165	cell fate commitment	1	117	0.40654	0.757643	ncbi_101110829(Six2)
Biological process	GO:1903522	regulation of blood circulation	1	117	0.40654	0.757643	ncbi_114118433(P2ry2)
Biological process	GO:0034762	regulation of transmembrane transport	1	118	0.409193	0.758082	ncbi_101117259(TRPV2)
Biological process	GO:0065009	regulation of molecular function	7	1376	0.409635	0.758082	ncbi_101103843(CMLKR1);ncbi_101104467(TNNT3);ncbi_101107490(CEP192);ncbi_101110557(BCL6);ncbi_101118367(TRIM13);ncbi_101120217(Ccl19);ncbi_114116929(TEX14)
Biological process	GO:0006790	sulfur compound metabolic process	1	119	0.411835	0.758082	ncbi_101112423(GGT5)
Biological process	GO:0051235	maintenance of location	1	119	0.411835	0.758082	ncbi_101120217(Ccl19)
Biological process	GO:0055086	nucleobase-containing small molecule metabolic process	2	318	0.413192	0.758082	ncbi_100037674(TYMS);ncbi_101123646(AFMID)
Biological process	GO:0046651	lymphocyte proliferation	1	120	0.414465	0.758082	ncbi_101110557(BCL6)
Biological process	GO:0070663	regulation of leukocyte proliferation	1	120	0.414465	0.758082	ncbi_101110557(BCL6)
Biological process	GO:0030036	actin cytoskeleton organization	2	319	0.414743	0.758082	ncbi_101102253(Rflnb);ncbi_114117265(Lmod1)
Biological process	GO:0001817	regulation of cytokine production	2	320	0.416291	0.758082	ncbi_101103843(CMLKR1);ncbi_101110557(BCL6)
Biological process	GO:0006979	response to oxidative stress	1	121	0.417083	0.758082	ncbi_101120217(Ccl19)
Biological process	GO:0015833	peptide transport	1	121	0.417083	0.758082	ncbi_101120217(Ccl19)
Biological process	GO:0046822	regulation of nucleocytoplasmic transport	1	121	0.417083	0.758082	ncbi_101120217(Ccl19)
Biological process	GO:0071822	protein complex subunit organization	5	956	0.418663	0.758082	ncbi_101102253(Rflnb);ncbi_101104397(GPX3);ncbi_101107490(CEP192);ncbi_101107751(LDLRAD4);ncbi_114117265(Lmod1)
Biological process	GO:0051179	localization	17	3585	0.418839	0.758082	MSTRG.42599(Pol);ncbi_101103843(CMLKR1);ncbi_101104362(YES1);ncbi_101106841(MARCH3);ncbi_101107751(LDLRAD4);ncbi_101109083(UNC50);ncbi_101110557(BCL6);ncbi_101110829(Six2);ncbi_101112110(Ttyh3);ncbi_101113949(TIMM17A);ncbi_101114605(MYO1G);ncbi_101116936(Bicdl1);ncbi_101117259(TRPV2);ncbi_101120217(Ccl19);ncbi_101120689(SLC27A5);ncbi_114118433(P2ry2);ncbi_494431(Yy1)
Biological process	GO:0045597	positive regulation of cell differentiation	2	322	0.419382	0.758082	ncbi_101103843(CMLKR1);ncbi_101110557(BCL6)
Biological process	GO:0050776	regulation of immune response	2	323	0.420925	0.758104	ncbi_101110557(BCL6);ncbi_101114605(MYO1G)
Biological process	GO:0019216	regulation of lipid metabolic process	1	123	0.422285	0.758104	ncbi_101120217(Ccl19)
Biological process	GO:0032989	cellular component morphogenesis	4	747	0.423754	0.758104	ncbi_101102253(Rflnb);ncbi_101110557(BCL6);ncbi_101110829(Six2);ncbi_101123150(SEMA5A)
Biological process	GO:0065003	macromolecular complex assembly	4	748	0.424766	0.758104	ncbi_101104397(GPX3);ncbi_101107490(CEP192);ncbi_101107751(LDLRAD4);ncbi_114117265(Lmod1)
Biological process	GO:0010035	response to inorganic substance	1	124	0.424869	0.758104	MSTRG.42599(Pol)
Biological process	GO:0042886	amide transport	1	124	0.424869	0.758104	ncbi_101120217(Ccl19)
Biological process	GO:0048598	embryonic morphogenesis	2	327	0.427075	0.758104	ncbi_101110829(Six2);ncbi_105610628(EN1)
Biological process	GO:0010639	negative regulation of organelle organization	1	125	0.427442	0.758104	ncbi_114117265(Lmod1)
Biological process	GO:0048736	appendage development	1	125	0.427442	0.758104	ncbi_105610628(EN1)
Biological process	GO:0015031	protein transport	4	751	0.4278	0.758104	ncbi_101110557(BCL6);ncbi_101110829(Six2);ncbi_101113949(TIMM17A);ncbi_101120217(Ccl19)
Biological process	GO:0006091	generation of precursor metabolites and energy	1	127	0.432553	0.759089	ncbi_100192421(GNG11)
Biological process	GO:0006396	RNA processing	2	331	0.433192	0.759089	ncbi_101114392(Nova1);ncbi_101121998(WDR4)
Biological process	GO:0007264	small GTPase mediated signal transduction	1	128	0.435092	0.759089	ncbi_101110557(BCL6)
Biological process	GO:0008154	actin polymerization or depolymerization	1	128	0.435092	0.759089	ncbi_114117265(Lmod1)
Biological process	GO:0090092	regulation of transmembrane receptor protein serine/threonine kinase signaling pathway	1	128	0.435092	0.759089	ncbi_101107751(LDLRAD4)
Biological process	GO:0044702	single organism reproductive process	3	544	0.43534	0.759089	ncbi_101110557(BCL6);ncbi_114116929(TEX14);ncbi_494431(Yy1)
Biological process	GO:0000904	cell morphogenesis involved in differentiation	2	333	0.436239	0.759089	ncbi_101102253(Rflnb);ncbi_101110829(Six2)
Biological process	GO:0032879	regulation of localization	5	976	0.436575	0.759089	ncbi_101103843(CMLKR1);ncbi_101107751(LDLRAD4);ncbi_101117259(TRPV2);ncbi_101120217(Ccl19);ncbi_114118433(P2ry2)
Biological process	GO:0033157	regulation of intracellular protein transport	1	129	0.43762	0.759089	ncbi_101120217(Ccl19)
Biological process	GO:0006259	DNA metabolic process	3	548	0.440078	0.759089	MSTRG.42599(Pol);ncbi_101110557(BCL6);ncbi_494431(Yy1)
Biological process	GO:0006936	muscle contraction	1	130	0.440137	0.759089	ncbi_101104467(TNNT3)
Biological process	GO:0032943	mononuclear cell proliferation	1	130	0.440137	0.759089	ncbi_101110557(BCL6)
Biological process	GO:0048562	embryonic organ morphogenesis	1	130	0.440137	0.759089	ncbi_101110829(Six2)
Biological process	GO:2000113	negative regulation of cellular macromolecule biosynthetic process	1	130	0.440137	0.759089	ncbi_101103843(CMLKR1)
Biological process	GO:0002252	immune effector process	2	339	0.445326	0.762514	ncbi_101110557(BCL6);ncbi_101114605(MYO1G)
Biological process	GO:0019318	hexose metabolic process	1	133	0.44762	0.762514	ncbi_101107484(PC)
Biological process	GO:0043900	regulation of multi-organism process	1	134	0.450093	0.762514	ncbi_101118367(TRIM13)
Biological process	GO:1902679	negative regulation of RNA biosynthetic process	1	134	0.450093	0.762514	ncbi_101103843(CMLKR1)
Biological process	GO:0006605	protein targeting	2	343	0.451341	0.762514	ncbi_101113949(TIMM17A);ncbi_101120217(Ccl19)
Biological process	GO:0055114	oxidation-reduction process	1	135	0.452555	0.762514	ncbi_100192421(GNG11)
Biological process	GO:0070661	leukocyte proliferation	1	135	0.452555	0.762514	ncbi_101110557(BCL6)
Biological process	GO:1903320	regulation of protein modification by small protein conjugation or removal	1	135	0.452555	0.762514	ncbi_101119589(Klhl40)
Biological process	GO:0033036	macromolecule localization	7	1434	0.453368	0.762514	ncbi_101109083(UNC50);ncbi_101110557(BCL6);ncbi_101110829(Six2);ncbi_101113949(TIMM17A);ncbi_101120217(Ccl19);ncbi_101120689(SLC27A5);ncbi_494431(Yy1)
Biological process	GO:0001501	skeletal system development	1	136	0.455006	0.762514	ncbi_101110829(Six2)
Biological process	GO:0010876	lipid localization	1	136	0.455006	0.762514	ncbi_101120689(SLC27A5)
Biological process	GO:0046942	carboxylic acid transport	1	136	0.455006	0.762514	ncbi_101120689(SLC27A5)
Biological process	GO:0006606	protein import into nucleus	1	137	0.457446	0.762514	ncbi_101120217(Ccl19)
Biological process	GO:0017038	protein import	1	137	0.457446	0.762514	ncbi_101120217(Ccl19)
Biological process	GO:0044744	protein targeting to nucleus	1	137	0.457446	0.762514	ncbi_101120217(Ccl19)
Biological process	GO:1902593	single-organism nuclear import	1	137	0.457446	0.762514	ncbi_101120217(Ccl19)
Biological process	GO:0006725	cellular aromatic compound metabolic process	14	2991	0.457493	0.762514	MSTRG.42599(Pol);ncbi_100037674(TYMS);ncbi_100142657(DIO3);ncbi_101103843(CMLKR1);ncbi_101110557(BCL6);ncbi_101110829(Six2);ncbi_101114392(Nova1);ncbi_101118367(TRIM13);ncbi_101120570(GFPT2);ncbi_101121998(WDR4);ncbi_101123646(AFMID);ncbi_105610628(EN1);ncbi_105612445(RFXAP);ncbi_494431(Yy1)
Biological process	GO:0019953	sexual reproduction	2	348	0.45881	0.762514	ncbi_101110557(BCL6);ncbi_494431(Yy1)
Biological process	GO:0035295	tube development	2	348	0.45881	0.762514	ncbi_101110829(Six2);ncbi_101123150(SEMA5A)
Biological process	GO:0008380	RNA splicing	1	138	0.459876	0.762514	ncbi_101114392(Nova1)
Biological process	GO:0051170	nuclear import	1	138	0.459876	0.762514	ncbi_101120217(Ccl19)
Biological process	GO:0002429	immune response-activating cell surface receptor signaling pathway	1	140	0.464703	0.766292	ncbi_101114605(MYO1G)
Biological process	GO:0006874	cellular calcium ion homeostasis	1	140	0.464703	0.766292	ncbi_101120217(Ccl19)
Biological process	GO:0055074	calcium ion homeostasis	1	140	0.464703	0.766292	ncbi_101120217(Ccl19)
Biological process	GO:0009416	response to light stimulus	1	141	0.4671	0.767169	ncbi_494431(Yy1)
Biological process	GO:0015849	organic acid transport	1	141	0.4671	0.767169	ncbi_101120689(SLC27A5)
Biological process	GO:0007267	cell-cell signaling	2	355	0.469171	0.767169	ncbi_101114392(Nova1);ncbi_101119518(IGSF9B)
Biological process	GO:0034504	protein localization to nucleus	1	142	0.469487	0.767169	ncbi_101120217(Ccl19)
Biological process	GO:0051186	cofactor metabolic process	1	142	0.469487	0.767169	ncbi_101123646(AFMID)
Biological process	GO:0034622	cellular macromolecular complex assembly	2	358	0.473576	0.772452	ncbi_101107751(LDLRAD4);ncbi_114117265(Lmod1)
Biological process	GO:0002683	negative regulation of immune system process	1	145	0.476585	0.775957	ncbi_101110557(BCL6)
Biological process	GO:0032259	methylation	1	146	0.478931	0.776828	ncbi_101121998(WDR4)
Biological process	GO:0043414	macromolecule methylation	1	146	0.478931	0.776828	ncbi_101121998(WDR4)
Biological process	GO:0045184	establishment of protein localization	4	803	0.479704	0.776828	ncbi_101110557(BCL6);ncbi_101110829(Six2);ncbi_101113949(TIMM17A);ncbi_101120217(Ccl19)
Biological process	GO:0019221	cytokine-mediated signaling pathway	1	147	0.481266	0.777832	ncbi_101103843(CMLKR1)
Biological process	GO:0001654	eye development	1	148	0.48359	0.777832	ncbi_494431(Yy1)
Biological process	GO:1903827	regulation of cellular protein localization	1	148	0.48359	0.777832	ncbi_101120217(Ccl19)
Biological process	GO:0030029	actin filament-based process	2	365	0.483773	0.777832	ncbi_101102253(Rflnb);ncbi_114117265(Lmod1)
Biological process	GO:0001933	negative regulation of protein phosphorylation	1	149	0.485905	0.778483	ncbi_101107751(LDLRAD4)
Biological process	GO:0005996	monosaccharide metabolic process	1	149	0.485905	0.778483	ncbi_101107484(PC)
Biological process	GO:0034654	nucleobase-containing compound biosynthetic process	9	1926	0.487235	0.778786	ncbi_100037674(TYMS);ncbi_101103843(CMLKR1);ncbi_101110557(BCL6);ncbi_101110829(Six2);ncbi_101118367(TRIM13);ncbi_101123646(AFMID);ncbi_105610628(EN1);ncbi_105612445(RFXAP);ncbi_494431(Yy1)
Biological process	GO:0072503	cellular divalent inorganic cation homeostasis	1	150	0.488209	0.778786	ncbi_101120217(Ccl19)
Biological process	GO:0001816	cytokine production	2	369	0.489547	0.778786	ncbi_101103843(CMLKR1);ncbi_101110557(BCL6)
Biological process	GO:0051094	positive regulation of developmental process	2	369	0.489547	0.778786	ncbi_101103843(CMLKR1);ncbi_101110557(BCL6)
Biological process	GO:0072507	divalent inorganic cation homeostasis	1	152	0.492787	0.780673	ncbi_101120217(Ccl19)
Biological process	GO:0006816	calcium ion transport	1	153	0.495061	0.780673	ncbi_101117259(TRPV2)
Biological process	GO:0032956	regulation of actin cytoskeleton organization	1	153	0.495061	0.780673	ncbi_114117265(Lmod1)
Biological process	GO:0048589	developmental growth	1	153	0.495061	0.780673	ncbi_100142657(DIO3)
Biological process	GO:0051052	regulation of DNA metabolic process	1	153	0.495061	0.780673	ncbi_101110557(BCL6)
Biological process	GO:0016482	cytoplasmic transport	2	374	0.49671	0.781511	ncbi_101116936(Bicdl1);ncbi_101120217(Ccl19)
Biological process	GO:0071345	cellular response to cytokine stimulus	1	154	0.497325	0.781511	ncbi_101103843(CMLKR1)
Biological process	GO:0019438	aromatic compound biosynthetic process	9	1944	0.499147	0.78301	ncbi_100037674(TYMS);ncbi_101103843(CMLKR1);ncbi_101110557(BCL6);ncbi_101110829(Six2);ncbi_101118367(TRIM13);ncbi_101123646(AFMID);ncbi_105610628(EN1);ncbi_105612445(RFXAP);ncbi_494431(Yy1)
Biological process	GO:0002697	regulation of immune effector process	1	156	0.501823	0.783404	ncbi_101110557(BCL6)
Biological process	GO:0045893	positive regulation of transcription, DNA-templated	1	157	0.504057	0.783404	ncbi_101118367(TRIM13)
Biological process	GO:1902680	positive regulation of RNA biosynthetic process	1	157	0.504057	0.783404	ncbi_101118367(TRIM13)
Biological process	GO:1903508	positive regulation of nucleic acid-templated transcription	1	157	0.504057	0.783404	ncbi_101118367(TRIM13)
Biological process	GO:0018130	heterocycle biosynthetic process	9	1952	0.504423	0.783404	ncbi_100037674(TYMS);ncbi_101103843(CMLKR1);ncbi_101110557(BCL6);ncbi_101110829(Six2);ncbi_101118367(TRIM13);ncbi_101123646(AFMID);ncbi_105610628(EN1);ncbi_105612445(RFXAP);ncbi_494431(Yy1)
Biological process	GO:0006355	regulation of transcription, DNA-templated	7	1504	0.505478	0.783404	ncbi_101103843(CMLKR1);ncbi_101110557(BCL6);ncbi_101110829(Six2);ncbi_101118367(TRIM13);ncbi_105610628(EN1);ncbi_105612445(RFXAP);ncbi_494431(Yy1)
Biological process	GO:1903506	regulation of nucleic acid-templated transcription	7	1504	0.505478	0.783404	ncbi_101103843(CMLKR1);ncbi_101110557(BCL6);ncbi_101110829(Six2);ncbi_101118367(TRIM13);ncbi_105610628(EN1);ncbi_105612445(RFXAP);ncbi_494431(Yy1)
Biological process	GO:0044703	multi-organism reproductive process	2	382	0.508041	0.78479	ncbi_101110557(BCL6);ncbi_494431(Yy1)
Biological process	GO:0043410	positive regulation of MAPK cascade	1	159	0.508496	0.78479	ncbi_101120217(Ccl19)
Biological process	GO:0030098	lymphocyte differentiation	1	160	0.510701	0.78479	ncbi_101110557(BCL6)
Biological process	GO:0042326	negative regulation of phosphorylation	1	161	0.512896	0.78479	ncbi_101107751(LDLRAD4)
Biological process	GO:0051253	negative regulation of RNA metabolic process	1	161	0.512896	0.78479	ncbi_101103843(CMLKR1)
Biological process	GO:0009165	nucleotide biosynthetic process	1	162	0.515081	0.78479	ncbi_101123646(AFMID)
Biological process	GO:0043062	extracellular structure organization	1	162	0.515081	0.78479	ncbi_114116929(TEX14)
Biological process	GO:0043624	cellular protein complex disassembly	1	162	0.515081	0.78479	ncbi_114117265(Lmod1)
Biological process	GO:0051098	regulation of binding	1	162	0.515081	0.78479	ncbi_114116929(TEX14)
Biological process	GO:0008202	steroid metabolic process	1	163	0.517257	0.78479	ncbi_101120689(SLC27A5)
Biological process	GO:0046486	glycerolipid metabolic process	1	163	0.517257	0.78479	ncbi_101120689(SLC27A5)
Biological process	GO:0006470	protein dephosphorylation	1	164	0.519423	0.78479	ncbi_101107490(CEP192)
Biological process	GO:0007268	synaptic transmission	1	164	0.519423	0.78479	ncbi_101119518(IGSF9B)
Biological process	GO:0099536	synaptic signaling	1	164	0.519423	0.78479	ncbi_101119518(IGSF9B)
Biological process	GO:0099537	trans-synaptic signaling	1	164	0.519423	0.78479	ncbi_101119518(IGSF9B)
Biological process	GO:0032535	regulation of cellular component size	1	165	0.52158	0.785044	ncbi_114117265(Lmod1)
Biological process	GO:0010556	regulation of macromolecule biosynthetic process	8	1753	0.522161	0.785044	ncbi_101103843(CMLKR1);ncbi_101110557(BCL6);ncbi_101110829(Six2);ncbi_101117452(HHATL);ncbi_101118367(TRIM13);ncbi_105610628(EN1);ncbi_105612445(RFXAP);ncbi_494431(Yy1)
Biological process	GO:0006139	nucleobase-containing compound metabolic process	13	2882	0.522202	0.785044	MSTRG.42599(Pol);ncbi_100037674(TYMS);ncbi_101103843(CMLKR1);ncbi_101110557(BCL6);ncbi_101110829(Six2);ncbi_101114392(Nova1);ncbi_101118367(TRIM13);ncbi_101120570(GFPT2);ncbi_101121998(WDR4);ncbi_101123646(AFMID);ncbi_105610628(EN1);ncbi_105612445(RFXAP);ncbi_494431(Yy1)
Biological process	GO:0043241	protein complex disassembly	1	166	0.523727	0.786026	ncbi_114117265(Lmod1)
Biological process	GO:0002768	immune response-regulating cell surface receptor signaling pathway	1	167	0.525864	0.787923	ncbi_101114605(MYO1G)
Biological process	GO:0051649	establishment of localization in cell	5	1083	0.530007	0.791656	ncbi_101110557(BCL6);ncbi_101110829(Six2);ncbi_101113949(TIMM17A);ncbi_101116936(Bicdl1);ncbi_101120217(Ccl19)
Biological process	GO:0048568	embryonic organ development	1	169	0.530111	0.791656	ncbi_101110829(Six2)
Biological process	GO:0048584	positive regulation of response to stimulus	3	628	0.531329	0.792163	ncbi_101103843(CMLKR1);ncbi_101114605(MYO1G);ncbi_101120217(Ccl19)
Biological process	GO:0030099	myeloid cell differentiation	1	170	0.532221	0.792184	ncbi_101110557(BCL6)
Biological process	GO:0051336	regulation of hydrolase activity	3	630	0.533511	0.792795	ncbi_101104467(TNNT3);ncbi_101107490(CEP192);ncbi_101110557(BCL6)
Biological process	GO:2001141	regulation of RNA biosynthetic process	7	1546	0.536083	0.793186	ncbi_101103843(CMLKR1);ncbi_101110557(BCL6);ncbi_101110829(Six2);ncbi_101118367(TRIM13);ncbi_105610628(EN1);ncbi_105612445(RFXAP);ncbi_494431(Yy1)
Biological process	GO:0032844	regulation of homeostatic process	1	172	0.536412	0.793186	ncbi_101120217(Ccl19)
Biological process	GO:1903649	regulation of cytoplasmic transport	1	172	0.536412	0.793186	ncbi_101120217(Ccl19)
Biological process	GO:0015711	organic anion transport	1	173	0.538494	0.794961	ncbi_101120689(SLC27A5)
Biological process	GO:1902533	positive regulation of intracellular signal transduction	1	174	0.540566	0.796209	ncbi_101120217(Ccl19)
Biological process	GO:0022402	cell cycle process	3	637	0.541105	0.796209	ncbi_101107490(CEP192);ncbi_101121775(NCAPG);ncbi_114116929(TEX14)
Biological process	GO:0016311	dephosphorylation	1	175	0.54263	0.797153	ncbi_101107490(CEP192)
Biological process	GO:0006281	DNA repair	1	176	0.544684	0.797573	ncbi_494431(Yy1)
Biological process	GO:0032984	macromolecular complex disassembly	1	176	0.544684	0.797573	ncbi_114117265(Lmod1)
Biological process	GO:1901576	organic substance biosynthetic process	13	2929	0.548602	0.799655	MSTRG.42599(Pol);ncbi_100037674(TYMS);ncbi_101103843(CMLKR1);ncbi_101110557(BCL6);ncbi_101110829(Six2);ncbi_101112423(GGT5);ncbi_101117452(HHATL);ncbi_101118367(TRIM13);ncbi_101120689(SLC27A5);ncbi_101123646(AFMID);ncbi_105610628(EN1);ncbi_105612445(RFXAP);ncbi_494431(Yy1)
Biological process	GO:0010638	positive regulation of organelle organization	1	178	0.548765	0.799655	ncbi_101110557(BCL6)
Biological process	GO:0032970	regulation of actin filament-based process	1	178	0.548765	0.799655	ncbi_114117265(Lmod1)
Biological process	GO:0008284	positive regulation of cell proliferation	1	180	0.552811	0.802955	ncbi_101110829(Six2)
Biological process	GO:0042692	muscle cell differentiation	1	180	0.552811	0.802955	ncbi_101119589(Klhl40)
Biological process	GO:0006511	ubiquitin-dependent protein catabolic process	1	181	0.55482	0.803287	ncbi_101118367(TRIM13)
Biological process	GO:0043269	regulation of ion transport	1	181	0.55482	0.803287	ncbi_101117259(TRPV2)
Biological process	GO:0000902	cell morphogenesis	3	651	0.556088	0.803301	ncbi_101102253(Rflnb);ncbi_101110829(Six2);ncbi_101123150(SEMA5A)
Biological process	GO:0072594	establishment of protein localization to organelle	1	182	0.556821	0.803301	ncbi_101120217(Ccl19)
Biological process	GO:0046483	heterocycle metabolic process	13	2945	0.557502	0.803301	MSTRG.42599(Pol);ncbi_100037674(TYMS);ncbi_101103843(CMLKR1);ncbi_101110557(BCL6);ncbi_101110829(Six2);ncbi_101114392(Nova1);ncbi_101118367(TRIM13);ncbi_101120570(GFPT2);ncbi_101121998(WDR4);ncbi_101123646(AFMID);ncbi_105610628(EN1);ncbi_105612445(RFXAP);ncbi_494431(Yy1)
Biological process	GO:0031400	negative regulation of protein modification process	1	185	0.562769	0.808349	ncbi_101107751(LDLRAD4)
Biological process	GO:0051249	regulation of lymphocyte activation	1	186	0.564735	0.808349	ncbi_101110557(BCL6)
Biological process	GO:0051254	positive regulation of RNA metabolic process	1	186	0.564735	0.808349	ncbi_101118367(TRIM13)
Biological process	GO:0006357	regulation of transcription from RNA polymerase II promoter	4	894	0.56601	0.808349	ncbi_101110557(BCL6);ncbi_101110829(Six2);ncbi_105610628(EN1);ncbi_494431(Yy1)
Biological process	GO:0010563	negative regulation of phosphorus metabolic process	1	187	0.566691	0.808349	ncbi_101107751(LDLRAD4)
Biological process	GO:0045936	negative regulation of phosphate metabolic process	1	187	0.566691	0.808349	ncbi_101107751(LDLRAD4)
Biological process	GO:0097485	neuron projection guidance	1	188	0.568639	0.808349	ncbi_101123150(SEMA5A)
Biological process	GO:0009605	response to external stimulus	4	897	0.568731	0.808349	ncbi_101103843(CMLKR1);ncbi_101120217(Ccl19);ncbi_101123150(SEMA5A);ncbi_443380(CXCL1)
Biological process	GO:0050793	regulation of developmental process	5	1130	0.56907	0.808349	ncbi_100142657(DIO3);ncbi_101102253(Rflnb);ncbi_101103843(CMLKR1);ncbi_101110557(BCL6);ncbi_101110829(Six2)
Biological process	GO:0006366	transcription from RNA polymerase II promoter	4	901	0.572345	0.810112	ncbi_101110557(BCL6);ncbi_101110829(Six2);ncbi_105610628(EN1);ncbi_494431(Yy1)
Biological process	GO:0051046	regulation of secretion	1	190	0.57251	0.810112	ncbi_114118433(P2ry2)
Biological process	GO:0051049	regulation of transport	3	668	0.573903	0.810112	ncbi_101117259(TRPV2);ncbi_101120217(Ccl19);ncbi_114118433(P2ry2)
Biological process	GO:0051252	regulation of RNA metabolic process	7	1601	0.57511	0.810112	ncbi_101103843(CMLKR1);ncbi_101110557(BCL6);ncbi_101110829(Six2);ncbi_101118367(TRIM13);ncbi_105610628(EN1);ncbi_105612445(RFXAP);ncbi_494431(Yy1)
Biological process	GO:0006351	transcription, DNA-templated	7	1606	0.578589	0.810112	ncbi_101103843(CMLKR1);ncbi_101110557(BCL6);ncbi_101110829(Six2);ncbi_101118367(TRIM13);ncbi_105610628(EN1);ncbi_105612445(RFXAP);ncbi_494431(Yy1)
Biological process	GO:0097659	nucleic acid-templated transcription	7	1606	0.578589	0.810112	ncbi_101103843(CMLKR1);ncbi_101110557(BCL6);ncbi_101110829(Six2);ncbi_101118367(TRIM13);ncbi_105610628(EN1);ncbi_105612445(RFXAP);ncbi_494431(Yy1)
Biological process	GO:0022414	reproductive process	3	674	0.580088	0.810112	ncbi_101110557(BCL6);ncbi_114116929(TEX14);ncbi_494431(Yy1)
Biological process	GO:0007420	brain development	1	194	0.580149	0.810112	ncbi_105610628(EN1)
Biological process	GO:0060322	head development	1	194	0.580149	0.810112	ncbi_105610628(EN1)
Biological process	GO:0071363	cellular response to growth factor stimulus	1	194	0.580149	0.810112	ncbi_101107751(LDLRAD4)
Biological process	GO:0006955	immune response	2	436	0.580191	0.810112	ncbi_101110557(BCL6);ncbi_101114605(MYO1G)
Biological process	GO:0008015	blood circulation	1	195	0.582037	0.811434	ncbi_114118433(P2ry2)
Biological process	GO:0000003	reproduction	3	680	0.58622	0.815106	ncbi_101110557(BCL6);ncbi_114116929(TEX14);ncbi_494431(Yy1)
Biological process	GO:0009887	organ morphogenesis	2	441	0.586479	0.815106	ncbi_101102253(Rflnb);ncbi_101110829(Six2)
Biological process	GO:0010564	regulation of cell cycle process	1	198	0.587653	0.815482	ncbi_114116929(TEX14)
Biological process	GO:0000226	microtubule cytoskeleton organization	1	199	0.589509	0.815643	ncbi_114116929(TEX14)
Biological process	GO:0002757	immune response-activating signal transduction	1	200	0.591356	0.815643	ncbi_101114605(MYO1G)
Biological process	GO:0007178	transmembrane receptor protein serine/threonine kinase signaling pathway	1	200	0.591356	0.815643	ncbi_101107751(LDLRAD4)
Biological process	GO:0071840	cellular component organization or biogenesis	15	3465	0.592052	0.815643	ncbi_100037680(LMNB1);ncbi_100302307(ARFIP2);ncbi_101102253(Rflnb);ncbi_101104397(GPX3);ncbi_101107490(CEP192);ncbi_101107751(LDLRAD4);ncbi_101110557(BCL6);ncbi_101110829(Six2);ncbi_101112017(Cbln2);ncbi_101116936(Bicdl1);ncbi_101117259(TRPV2);ncbi_101123150(SEMA5A);ncbi_114116929(TEX14);ncbi_114117265(Lmod1);ncbi_494431(Yy1)
Biological process	GO:0051493	regulation of cytoskeleton organization	1	201	0.593195	0.815643	ncbi_114117265(Lmod1)
Biological process	GO:0080135	regulation of cellular response to stress	1	201	0.593195	0.815643	ncbi_101120217(Ccl19)
Biological process	GO:0042221	response to chemical	10	2323	0.594174	0.815674	MSTRG.42599(Pol);ncbi_100037674(TYMS);ncbi_100192421(GNG11);ncbi_101103843(CMLKR1);ncbi_101104362(YES1);ncbi_101107751(LDLRAD4);ncbi_101120217(Ccl19);ncbi_101123150(SEMA5A);ncbi_443380(CXCL1);ncbi_494431(Yy1)
Biological process	GO:0034660	ncRNA metabolic process	1	202	0.595026	0.815674	ncbi_101121998(WDR4)
Biological process	GO:0003012	muscle system process	1	204	0.598664	0.816936	ncbi_101104467(TNNT3)
Biological process	GO:0010557	positive regulation of macromolecule biosynthetic process	1	204	0.598664	0.816936	ncbi_101118367(TRIM13)
Biological process	GO:0010628	positive regulation of gene expression	1	204	0.598664	0.816936	ncbi_101118367(TRIM13)
Biological process	GO:0048522	positive regulation of cellular process	7	1637	0.599881	0.817361	MSTRG.42599(Pol);ncbi_101103843(CMLKR1);ncbi_101110557(BCL6);ncbi_101110829(Six2);ncbi_101117259(TRPV2);ncbi_101118367(TRIM13);ncbi_101120217(Ccl19)
Biological process	GO:0044267	cellular protein metabolic process	12	2800	0.603646	0.820526	ncbi_101103326(MAN1A1);ncbi_101104362(YES1);ncbi_101104977(ST3GAL5);ncbi_101106841(MARCH3);ncbi_101107478(ICK);ncbi_101107490(CEP192);ncbi_101107751(LDLRAD4);ncbi_101110557(BCL6);ncbi_101118367(TRIM13);ncbi_101119589(Klhl40);ncbi_101120217(Ccl19);ncbi_114116929(TEX14)
Biological process	GO:0031327	negative regulation of cellular biosynthetic process	1	208	0.605843	0.820526	ncbi_101103843(CMLKR1)
Biological process	GO:0043066	negative regulation of apoptotic process	1	208	0.605843	0.820526	ncbi_101120217(Ccl19)
Biological process	GO:0090066	regulation of anatomical structure size	1	208	0.605843	0.820526	ncbi_114117265(Lmod1)
Biological process	GO:0044765	single-organism transport	8	1881	0.60713	0.821036	MSTRG.42599(Pol);ncbi_101104362(YES1);ncbi_101112110(Ttyh3);ncbi_101113949(TIMM17A);ncbi_101117259(TRPV2);ncbi_101120217(Ccl19);ncbi_101120689(SLC27A5);ncbi_114118433(P2ry2)
Biological process	GO:0002694	regulation of leukocyte activation	1	211	0.611145	0.824749	ncbi_101110557(BCL6)
Biological process	GO:0009889	regulation of biosynthetic process	8	1889	0.612212	0.824749	ncbi_101103843(CMLKR1);ncbi_101110557(BCL6);ncbi_101110829(Six2);ncbi_101117452(HHATL);ncbi_101118367(TRIM13);ncbi_105610628(EN1);ncbi_105612445(RFXAP);ncbi_494431(Yy1)
Biological process	GO:0048513	animal organ development	6	1423	0.613997	0.824749	ncbi_101102253(Rflnb);ncbi_101110557(BCL6);ncbi_101110829(Six2);ncbi_105607467(CYS1);ncbi_105610628(EN1);ncbi_494431(Yy1)
Biological process	GO:0070838	divalent metal ion transport	1	213	0.61464	0.824749	ncbi_101117259(TRPV2)
Biological process	GO:0072511	divalent inorganic cation transport	1	213	0.61464	0.824749	ncbi_101117259(TRPV2)
Biological process	GO:0043933	macromolecular complex subunit organization	6	1425	0.615419	0.824749	ncbi_101102253(Rflnb);ncbi_101104397(GPX3);ncbi_101107490(CEP192);ncbi_101107751(LDLRAD4);ncbi_101110557(BCL6);ncbi_114117265(Lmod1)
Biological process	GO:0043069	negative regulation of programmed cell death	1	214	0.616376	0.824749	ncbi_101120217(Ccl19)
Biological process	GO:0003013	circulatory system process	1	215	0.618105	0.824749	ncbi_114118433(P2ry2)
Biological process	GO:0051129	negative regulation of cellular component organization	1	215	0.618105	0.824749	ncbi_114117265(Lmod1)
Biological process	GO:0044271	cellular nitrogen compound biosynthetic process	9	2135	0.620174	0.826288	ncbi_100037674(TYMS);ncbi_101103843(CMLKR1);ncbi_101110557(BCL6);ncbi_101110829(Six2);ncbi_101118367(TRIM13);ncbi_101123646(AFMID);ncbi_105610628(EN1);ncbi_105612445(RFXAP);ncbi_494431(Yy1)
Biological process	GO:0043009	chordate embryonic development	1	217	0.621539	0.826885	ncbi_101110829(Six2)
Biological process	GO:0033043	regulation of organelle organization	2	474	0.626276	0.831668	ncbi_101110557(BCL6);ncbi_114117265(Lmod1)
Biological process	GO:0031401	positive regulation of protein modification process	2	475	0.627436	0.831668	ncbi_101110557(BCL6);ncbi_101120217(Ccl19)
Biological process	GO:2000112	regulation of cellular macromolecule biosynthetic process	7	1679	0.6279	0.831668	ncbi_101103843(CMLKR1);ncbi_101110557(BCL6);ncbi_101110829(Six2);ncbi_101118367(TRIM13);ncbi_105610628(EN1);ncbi_105612445(RFXAP);ncbi_494431(Yy1)
Biological process	GO:0033554	cellular response to stress	3	724	0.629482	0.83195	ncbi_101110557(BCL6);ncbi_101120217(Ccl19);ncbi_494431(Yy1)
Biological process	GO:0044085	cellular component biogenesis	5	1208	0.630259	0.83195	ncbi_101104397(GPX3);ncbi_101107490(CEP192);ncbi_101107751(LDLRAD4);ncbi_101112017(Cbln2);ncbi_114117265(Lmod1)
Biological process	GO:0009792	embryo development ending in birth or egg hatching	1	223	0.63166	0.83195	ncbi_101110829(Six2)
Biological process	GO:0002764	immune response-regulating signaling pathway	1	224	0.633321	0.83195	ncbi_101114605(MYO1G)
Biological process	GO:0050865	regulation of cell activation	1	224	0.633321	0.83195	ncbi_101110557(BCL6)
Biological process	GO:0002253	activation of immune response	1	225	0.634974	0.83195	ncbi_101114605(MYO1G)
Biological process	GO:0008104	protein localization	5	1216	0.636249	0.83195	ncbi_101109083(UNC50);ncbi_101110557(BCL6);ncbi_101110829(Six2);ncbi_101113949(TIMM17A);ncbi_101120217(Ccl19)
Biological process	GO:0006913	nucleocytoplasmic transport	1	226	0.63662	0.83195	ncbi_101120217(Ccl19)
Biological process	GO:0032386	regulation of intracellular transport	1	226	0.63662	0.83195	ncbi_101120217(Ccl19)
Biological process	GO:0044249	cellular biosynthetic process	12	2864	0.638141	0.83195	MSTRG.42599(Pol);ncbi_100037674(TYMS);ncbi_101103843(CMLKR1);ncbi_101110557(BCL6);ncbi_101110829(Six2);ncbi_101112423(GGT5);ncbi_101118367(TRIM13);ncbi_101120689(SLC27A5);ncbi_101123646(AFMID);ncbi_105610628(EN1);ncbi_105612445(RFXAP);ncbi_494431(Yy1)
Biological process	GO:0045596	negative regulation of cell differentiation	1	227	0.638259	0.83195	ncbi_101102253(Rflnb)
Biological process	GO:0010243	response to organonitrogen compound	1	229	0.641515	0.832585	ncbi_100192421(GNG11)
Biological process	GO:0051259	protein oligomerization	1	229	0.641515	0.832585	ncbi_101104397(GPX3)
Biological process	GO:0060548	negative regulation of cell death	1	229	0.641515	0.832585	ncbi_101120217(Ccl19)
Biological process	GO:0051169	nuclear transport	1	230	0.643132	0.833484	ncbi_101120217(Ccl19)
Biological process	GO:0006796	phosphate-containing compound metabolic process	7	1706	0.645369	0.834356	ncbi_100037674(TYMS);ncbi_101104362(YES1);ncbi_101107490(CEP192);ncbi_101107751(LDLRAD4);ncbi_101113511(PGS1);ncbi_101120217(Ccl19);ncbi_101123646(AFMID)
Biological process	GO:0034220	ion transmembrane transport	1	232	0.646345	0.834356	ncbi_101117259(TRPV2)
Biological process	GO:0002376	immune system process	5	1231	0.647328	0.834356	ncbi_101103843(CMLKR1);ncbi_101110557(BCL6);ncbi_101114605(MYO1G);ncbi_101120217(Ccl19);ncbi_443380(CXCL1)
Biological process	GO:0060255	regulation of macromolecule metabolic process	14	3346	0.648085	0.834356	MSTRG.11339(--);MSTRG.75255(--);ncbi_101103843(CMLKR1);ncbi_101107490(CEP192);ncbi_101107751(LDLRAD4);ncbi_101110557(BCL6);ncbi_101110829(Six2);ncbi_101117452(HHATL);ncbi_101118367(TRIM13);ncbi_101119589(Klhl40);ncbi_101120217(Ccl19);ncbi_105610628(EN1);ncbi_105612445(RFXAP);ncbi_494431(Yy1)
Biological process	GO:0032268	regulation of cellular protein metabolic process	5	1235	0.650248	0.834356	ncbi_101107490(CEP192);ncbi_101107751(LDLRAD4);ncbi_101110557(BCL6);ncbi_101119589(Klhl40);ncbi_101120217(Ccl19)
Biological process	GO:1901564	organonitrogen compound metabolic process	4	993	0.650788	0.834356	MSTRG.42599(Pol);ncbi_101111161(HIBCH);ncbi_101120570(GFPT2);ncbi_101123646(AFMID)
Biological process	GO:1901615	organic hydroxy compound metabolic process	1	235	0.651111	0.834356	ncbi_100142657(DIO3)
Biological process	GO:0051223	regulation of protein transport	1	236	0.652686	0.834356	ncbi_101120217(Ccl19)
Biological process	GO:0016070	RNA metabolic process	9	2192	0.65358	0.834356	ncbi_101103843(CMLKR1);ncbi_101110557(BCL6);ncbi_101110829(Six2);ncbi_101114392(Nova1);ncbi_101118367(TRIM13);ncbi_101121998(WDR4);ncbi_105610628(EN1);ncbi_105612445(RFXAP);ncbi_494431(Yy1)
Biological process	GO:0031328	positive regulation of cellular biosynthetic process	1	239	0.657368	0.834356	ncbi_101118367(TRIM13)
Biological process	GO:0080134	regulation of response to stress	2	502	0.657729	0.834356	ncbi_101110557(BCL6);ncbi_101120217(Ccl19)
Biological process	GO:0050790	regulation of catalytic activity	4	1002	0.657953	0.834356	ncbi_101104467(TNNT3);ncbi_101107490(CEP192);ncbi_101110557(BCL6);ncbi_101120217(Ccl19)
Biological process	GO:0010604	positive regulation of macromolecule metabolic process	3	755	0.658109	0.834356	ncbi_101110557(BCL6);ncbi_101118367(TRIM13);ncbi_101120217(Ccl19)
Biological process	GO:0046700	heterocycle catabolic process	1	240	0.658914	0.834356	ncbi_101123646(AFMID)
Biological process	GO:0031323	regulation of cellular metabolic process	12	2904	0.658987	0.834356	MSTRG.42599(Pol);ncbi_101103843(CMLKR1);ncbi_101107490(CEP192);ncbi_101107751(LDLRAD4);ncbi_101110557(BCL6);ncbi_101110829(Six2);ncbi_101118367(TRIM13);ncbi_101119589(Klhl40);ncbi_101120217(Ccl19);ncbi_105610628(EN1);ncbi_105612445(RFXAP);ncbi_494431(Yy1)
Biological process	GO:1902578	single-organism localization	8	1967	0.660065	0.834356	MSTRG.42599(Pol);ncbi_101104362(YES1);ncbi_101112110(Ttyh3);ncbi_101113949(TIMM17A);ncbi_101117259(TRPV2);ncbi_101120217(Ccl19);ncbi_101120689(SLC27A5);ncbi_114118433(P2ry2)
Biological process	GO:0016032	viral process	1	241	0.660455	0.834356	ncbi_101118367(TRIM13)
Biological process	GO:0044270	cellular nitrogen compound catabolic process	1	241	0.660455	0.834356	ncbi_101123646(AFMID)
Biological process	GO:0006793	phosphorus metabolic process	7	1734	0.66301	0.835879	ncbi_100037674(TYMS);ncbi_101104362(YES1);ncbi_101107490(CEP192);ncbi_101107751(LDLRAD4);ncbi_101113511(PGS1);ncbi_101120217(Ccl19);ncbi_101123646(AFMID)
Biological process	GO:0006875	cellular metal ion homeostasis	1	243	0.663514	0.835879	ncbi_101120217(Ccl19)
Biological process	GO:0044707	single-multicellular organism process	13	3153	0.667242	0.839404	MSTRG.42599(Pol);ncbi_100142657(DIO3);ncbi_101102253(Rflnb);ncbi_101103843(CMLKR1);ncbi_101110557(BCL6);ncbi_101110829(Six2);ncbi_101114392(Nova1);ncbi_101119589(Klhl40);ncbi_101122618(NNAT);ncbi_101123150(SEMA5A);ncbi_105607467(CYS1);ncbi_105610628(EN1);ncbi_494431(Yy1)
Biological process	GO:0034641	cellular nitrogen compound metabolic process	13	3159	0.670206	0.840788	MSTRG.42599(Pol);ncbi_100037674(TYMS);ncbi_101103843(CMLKR1);ncbi_101110557(BCL6);ncbi_101110829(Six2);ncbi_101114392(Nova1);ncbi_101118367(TRIM13);ncbi_101120570(GFPT2);ncbi_101121998(WDR4);ncbi_101123646(AFMID);ncbi_105610628(EN1);ncbi_105612445(RFXAP);ncbi_494431(Yy1)
Biological process	GO:0045595	regulation of cell differentiation	3	769	0.670524	0.840788	ncbi_101102253(Rflnb);ncbi_101103843(CMLKR1);ncbi_101110557(BCL6)
Biological process	GO:0044764	multi-organism cellular process	1	249	0.672531	0.840788	ncbi_101118367(TRIM13)
Biological process	GO:1902589	single-organism organelle organization	4	1021	0.672766	0.840788	ncbi_101102253(Rflnb);ncbi_101110557(BCL6);ncbi_114116929(TEX14);ncbi_114117265(Lmod1)
Biological process	GO:0016043	cellular component organization	14	3397	0.673003	0.840788	ncbi_100037680(LMNB1);ncbi_100302307(ARFIP2);ncbi_101102253(Rflnb);ncbi_101104397(GPX3);ncbi_101107490(CEP192);ncbi_101107751(LDLRAD4);ncbi_101110557(BCL6);ncbi_101110829(Six2);ncbi_101116936(Bicdl1);ncbi_101117259(TRPV2);ncbi_101123150(SEMA5A);ncbi_114116929(TEX14);ncbi_114117265(Lmod1);ncbi_494431(Yy1)
Biological process	GO:0055085	transmembrane transport	1	250	0.674011	0.840882	ncbi_101117259(TRPV2)
Biological process	GO:0006807	nitrogen compound metabolic process	14	3408	0.678262	0.842994	MSTRG.42599(Pol);ncbi_100037674(TYMS);ncbi_101103843(CMLKR1);ncbi_101110557(BCL6);ncbi_101110829(Six2);ncbi_101111161(HIBCH);ncbi_101114392(Nova1);ncbi_101118367(TRIM13);ncbi_101120570(GFPT2);ncbi_101121998(WDR4);ncbi_101123646(AFMID);ncbi_105610628(EN1);ncbi_105612445(RFXAP);ncbi_494431(Yy1)
Biological process	GO:0051246	regulation of protein metabolic process	5	1276	0.679342	0.842994	ncbi_101107490(CEP192);ncbi_101107751(LDLRAD4);ncbi_101110557(BCL6);ncbi_101119589(Klhl40);ncbi_101120217(Ccl19)
Biological process	GO:0032774	RNA biosynthetic process	7	1761	0.679543	0.842994	ncbi_101103843(CMLKR1);ncbi_101110557(BCL6);ncbi_101110829(Six2);ncbi_101118367(TRIM13);ncbi_105610628(EN1);ncbi_105612445(RFXAP);ncbi_494431(Yy1)
Biological process	GO:0009893	positive regulation of metabolic process	4	1030	0.679634	0.842994	MSTRG.42599(Pol);ncbi_101110557(BCL6);ncbi_101118367(TRIM13);ncbi_101120217(Ccl19)
Biological process	GO:0009790	embryo development	2	524	0.68097	0.842994	ncbi_101110829(Six2);ncbi_105610628(EN1)
Biological process	GO:0000280	nuclear division	1	255	0.681311	0.842994	ncbi_114116929(TEX14)
Biological process	GO:0070201	regulation of establishment of protein localization	1	256	0.682752	0.843619	ncbi_101120217(Ccl19)
Biological process	GO:1901698	response to nitrogen compound	1	257	0.684186	0.843709	ncbi_100192421(GNG11)
Biological process	GO:0044260	cellular macromolecule metabolic process	20	4805	0.685432	0.843709	MSTRG.42599(Pol);ncbi_101103326(MAN1A1);ncbi_101103843(CMLKR1);ncbi_101104362(YES1);ncbi_101104977(ST3GAL5);ncbi_101106841(MARCH3);ncbi_101107478(ICK);ncbi_101107490(CEP192);ncbi_101107751(LDLRAD4);ncbi_101110557(BCL6);ncbi_101110829(Six2);ncbi_101114392(Nova1);ncbi_101118367(TRIM13);ncbi_101119589(Klhl40);ncbi_101120217(Ccl19);ncbi_101121998(WDR4);ncbi_105610628(EN1);ncbi_105612445(RFXAP);ncbi_1…
Biological process	GO:0019941	modification-dependent protein catabolic process	1	261	0.689859	0.843709	ncbi_101118367(TRIM13)
Biological process	GO:0002521	leukocyte differentiation	1	262	0.691262	0.843709	ncbi_101110557(BCL6)
Biological process	GO:0043632	modification-dependent macromolecule catabolic process	1	262	0.691262	0.843709	ncbi_101118367(TRIM13)
Biological process	GO:0080090	regulation of primary metabolic process	11	2734	0.691591	0.843709	ncbi_101103843(CMLKR1);ncbi_101107490(CEP192);ncbi_101107751(LDLRAD4);ncbi_101110557(BCL6);ncbi_101110829(Six2);ncbi_101118367(TRIM13);ncbi_101119589(Klhl40);ncbi_101120217(Ccl19);ncbi_105610628(EN1);ncbi_105612445(RFXAP);ncbi_494431(Yy1)
Biological process	GO:0044763	single-organism cellular process	34	7964	0.691789	0.843709	MSTRG.18163(--);MSTRG.42599(Pol);ncbi_100037674(TYMS);ncbi_100037680(LMNB1);ncbi_100192421(GNG11);ncbi_100302307(ARFIP2);ncbi_101102253(Rflnb);ncbi_101103843(CMLKR1);ncbi_101107478(ICK);ncbi_101107490(CEP192);ncbi_101107751(LDLRAD4);ncbi_101110557(BCL6);ncbi_101110829(Six2);ncbi_101111161(HIBCH);ncbi_101112423(GGT5);ncbi_101113511(PGS1);ncbi_101114392(Nova1);ncbi_101114605(MYO1G);ncbi_101116936(B…
Biological process	GO:0019219	regulation of nucleobase-containing compound metabolic process	7	1783	0.692657	0.843709	ncbi_101103843(CMLKR1);ncbi_101110557(BCL6);ncbi_101110829(Six2);ncbi_101118367(TRIM13);ncbi_105610628(EN1);ncbi_105612445(RFXAP);ncbi_494431(Yy1)
Biological process	GO:0048285	organelle fission	1	263	0.692658	0.843709	ncbi_114116929(TEX14)
Biological process	GO:0050778	positive regulation of immune response	1	263	0.692658	0.843709	ncbi_101114605(MYO1G)
Biological process	GO:0006897	endocytosis	1	264	0.694049	0.843709	ncbi_101114605(MYO1G)
Biological process	GO:0045935	positive regulation of nucleobase-containing compound metabolic process	1	264	0.694049	0.843709	ncbi_101118367(TRIM13)
Biological process	GO:0030003	cellular cation homeostasis	1	265	0.695433	0.844254	ncbi_101120217(Ccl19)
Biological process	GO:0006468	protein phosphorylation	3	802	0.698521	0.846344	ncbi_101104362(YES1);ncbi_101107751(LDLRAD4);ncbi_101120217(Ccl19)
Biological process	GO:0032880	regulation of protein localization	1	268	0.699548	0.846344	ncbi_101120217(Ccl19)
Biological process	GO:0032270	positive regulation of cellular protein metabolic process	2	543	0.700019	0.846344	ncbi_101110557(BCL6);ncbi_101120217(Ccl19)
Biological process	GO:0051173	positive regulation of nitrogen compound metabolic process	1	269	0.700908	0.846344	ncbi_101118367(TRIM13)
Biological process	GO:1903047	mitotic cell cycle process	1	270	0.702261	0.846845	ncbi_114116929(TEX14)
Biological process	GO:0051247	positive regulation of protein metabolic process	2	547	0.70391	0.8477	ncbi_101110557(BCL6);ncbi_101120217(Ccl19)
Biological process	GO:0006873	cellular ion homeostasis	1	272	0.70495	0.84782	ncbi_101120217(Ccl19)
Biological process	GO:0061061	muscle structure development	1	274	0.707616	0.84887	ncbi_101119589(Klhl40)
Biological process	GO:0051128	regulation of cellular component organization	4	1071	0.709696	0.84887	ncbi_101107751(LDLRAD4);ncbi_101110557(BCL6);ncbi_101117259(TRPV2);ncbi_114117265(Lmod1)
Biological process	GO:0043408	regulation of MAPK cascade	1	276	0.710257	0.84887	ncbi_101120217(Ccl19)
Biological process	GO:0051641	cellular localization	5	1325	0.712045	0.84887	ncbi_101110557(BCL6);ncbi_101110829(Six2);ncbi_101113949(TIMM17A);ncbi_101116936(Bicdl1);ncbi_101120217(Ccl19)
Biological process	GO:0071310	cellular response to organic substance	2	557	0.71346	0.84887	ncbi_101103843(CMLKR1);ncbi_101107751(LDLRAD4)
Biological process	GO:0030855	epithelial cell differentiation	1	279	0.714176	0.84887	ncbi_101110829(Six2)
Biological process	GO:0031347	regulation of defense response	1	279	0.714176	0.84887	ncbi_101110557(BCL6)
Biological process	GO:0006811	ion transport	3	823	0.71541	0.84887	ncbi_101112110(Ttyh3);ncbi_101117259(TRPV2);ncbi_101120689(SLC27A5)
Biological process	GO:0016192	vesicle-mediated transport	2	561	0.717209	0.84887	ncbi_101106841(MARCH3);ncbi_101114605(MYO1G)
Biological process	GO:0016569	covalent chromatin modification	1	282	0.718042	0.84887	ncbi_101110557(BCL6)
Biological process	GO:0016570	histone modification	1	282	0.718042	0.84887	ncbi_101110557(BCL6)
Biological process	GO:0030155	regulation of cell adhesion	1	283	0.71932	0.84887	ncbi_101110557(BCL6)
Biological process	GO:0031326	regulation of cellular biosynthetic process	7	1831	0.720125	0.84887	ncbi_101103843(CMLKR1);ncbi_101110557(BCL6);ncbi_101110829(Six2);ncbi_101118367(TRIM13);ncbi_105610628(EN1);ncbi_105612445(RFXAP);ncbi_494431(Yy1)
Biological process	GO:0007166	cell surface receptor signaling pathway	8	2074	0.720144	0.84887	MSTRG.18163(--);ncbi_100192421(GNG11);ncbi_101103843(CMLKR1);ncbi_101107751(LDLRAD4);ncbi_101110557(BCL6);ncbi_101114605(MYO1G);ncbi_101119518(IGSF9B);ncbi_114118433(P2ry2)
Biological process	GO:0007186	G-protein coupled receptor signaling pathway	1	284	0.720591	0.84887	ncbi_114118433(P2ry2)
Biological process	GO:0007049	cell cycle	3	830	0.720881	0.84887	ncbi_101107490(CEP192);ncbi_101121775(NCAPG);ncbi_114116929(TEX14)
Biological process	GO:0009966	regulation of signal transduction	5	1342	0.722855	0.850085	ncbi_101103843(CMLKR1);ncbi_101107751(LDLRAD4);ncbi_101110557(BCL6);ncbi_101118367(TRIM13);ncbi_101120217(Ccl19)
Biological process	GO:0055082	cellular chemical homeostasis	1	288	0.725622	0.852228	ncbi_101120217(Ccl19)
Biological process	GO:0055065	metal ion homeostasis	1	290	0.728104	0.853089	ncbi_101120217(Ccl19)
Biological process	GO:0009891	positive regulation of biosynthetic process	1	291	0.729336	0.853089	ncbi_101118367(TRIM13)
Biological process	GO:0034097	response to cytokine	1	292	0.730563	0.853089	ncbi_101103843(CMLKR1)
Biological process	GO:0051603	proteolysis involved in cellular protein catabolic process	1	292	0.730563	0.853089	ncbi_101118367(TRIM13)
Biological process	GO:0022607	cellular component assembly	4	1102	0.731084	0.853089	ncbi_101104397(GPX3);ncbi_101107490(CEP192);ncbi_101107751(LDLRAD4);ncbi_114117265(Lmod1)
Biological process	GO:0044257	cellular protein catabolic process	1	294	0.733001	0.853635	ncbi_101118367(TRIM13)
Biological process	GO:0048812	neuron projection morphogenesis	1	295	0.734212	0.853635	ncbi_101123150(SEMA5A)
Biological process	GO:0090304	nucleic acid metabolic process	10	2584	0.734391	0.853635	MSTRG.42599(Pol);ncbi_101103843(CMLKR1);ncbi_101110557(BCL6);ncbi_101110829(Six2);ncbi_101114392(Nova1);ncbi_101118367(TRIM13);ncbi_101121998(WDR4);ncbi_105610628(EN1);ncbi_105612445(RFXAP);ncbi_494431(Yy1)
Biological process	GO:0051276	chromosome organization	2	583	0.737115	0.855129	ncbi_101110557(BCL6);ncbi_114116929(TEX14)
Biological process	GO:0033365	protein localization to organelle	1	298	0.737812	0.855129	ncbi_101120217(Ccl19)
Biological process	GO:0008219	cell death	4	1114	0.739053	0.855129	ncbi_100037680(LMNB1);ncbi_101110557(BCL6);ncbi_101118367(TRIM13);ncbi_101120217(Ccl19)
Biological process	GO:0048731	system development	8	2114	0.740813	0.855129	ncbi_101102253(Rflnb);ncbi_101110557(BCL6);ncbi_101110829(Six2);ncbi_101114392(Nova1);ncbi_101123150(SEMA5A);ncbi_105607467(CYS1);ncbi_105610628(EN1);ncbi_494431(Yy1)
Biological process	GO:0000165	MAPK cascade	1	301	0.741364	0.855129	ncbi_101120217(Ccl19)
Biological process	GO:0023014	signal transduction by protein phosphorylation	1	301	0.741364	0.855129	ncbi_101120217(Ccl19)
Biological process	GO:0030163	protein catabolic process	1	304	0.744869	0.858074	ncbi_101118367(TRIM13)
Biological process	GO:0016265	death	4	1126	0.74685	0.859258	ncbi_100037680(LMNB1);ncbi_101110557(BCL6);ncbi_101118367(TRIM13);ncbi_101120217(Ccl19)
Biological process	GO:0035556	intracellular signal transduction	4	1131	0.750048	0.861838	ncbi_101103843(CMLKR1);ncbi_101110557(BCL6);ncbi_101118367(TRIM13);ncbi_101120217(Ccl19)
Biological process	GO:0031325	positive regulation of cellular metabolic process	3	871	0.751342	0.862227	ncbi_101110557(BCL6);ncbi_101118367(TRIM13);ncbi_101120217(Ccl19)
Biological process	GO:0043170	macromolecule metabolic process	24	5889	0.755435	0.865822	MSTRG.11339(--);MSTRG.42599(Pol);MSTRG.75255(--);ncbi_101103326(MAN1A1);ncbi_101103843(CMLKR1);ncbi_101104362(YES1);ncbi_101104977(ST3GAL5);ncbi_101106841(MARCH3);ncbi_101107478(ICK);ncbi_101107490(CEP192);ncbi_101107751(LDLRAD4);ncbi_101110557(BCL6);ncbi_101110829(Six2);ncbi_101113949(TIMM17A);ncbi_101114392(Nova1);ncbi_101117452(HHATL);ncbi_101118367(TRIM13);ncbi_101119589(Klhl40);ncbi_10112021…
Biological process	GO:0044092	negative regulation of molecular function	1	316	0.758428	0.86705	ncbi_101103843(CMLKR1)
Biological process	GO:0071705	nitrogen compound transport	1	316	0.758428	0.86705	ncbi_101120217(Ccl19)
Biological process	GO:0051171	regulation of nitrogen compound metabolic process	7	1906	0.759807	0.867527	ncbi_101103843(CMLKR1);ncbi_101110557(BCL6);ncbi_101110829(Six2);ncbi_101118367(TRIM13);ncbi_105610628(EN1);ncbi_105612445(RFXAP);ncbi_494431(Yy1)
Biological process	GO:0030154	cell differentiation	7	1908	0.76081	0.867574	ncbi_101102253(Rflnb);ncbi_101103843(CMLKR1);ncbi_101110557(BCL6);ncbi_101110829(Six2);ncbi_101119589(Klhl40);ncbi_101123150(SEMA5A);ncbi_105610628(EN1)
Biological process	GO:0007017	microtubule-based process	1	321	0.763867	0.868711	ncbi_114116929(TEX14)
Biological process	GO:0071495	cellular response to endogenous stimulus	1	322	0.76494	0.868711	ncbi_101107751(LDLRAD4)
Biological process	GO:1902582	single-organism intracellular transport	2	617	0.76558	0.868711	ncbi_101113949(TIMM17A);ncbi_101120217(Ccl19)
Biological process	GO:0019222	regulation of metabolic process	16	4077	0.76566	0.868711	MSTRG.11339(--);MSTRG.42599(Pol);MSTRG.75255(--);ncbi_101103843(CMLKR1);ncbi_101104467(TNNT3);ncbi_101107490(CEP192);ncbi_101107751(LDLRAD4);ncbi_101110557(BCL6);ncbi_101110829(Six2);ncbi_101117452(HHATL);ncbi_101118367(TRIM13);ncbi_101119589(Klhl40);ncbi_101120217(Ccl19);ncbi_105610628(EN1);ncbi_105612445(RFXAP);ncbi_494431(Yy1)
Biological process	GO:0051726	regulation of cell cycle	1	325	0.768131	0.870325	ncbi_114116929(TEX14)
Biological process	GO:0019220	regulation of phosphate metabolic process	3	897	0.769285	0.870325	ncbi_101107490(CEP192);ncbi_101107751(LDLRAD4);ncbi_101120217(Ccl19)
Biological process	GO:0032269	negative regulation of cellular protein metabolic process	1	328	0.771279	0.870325	ncbi_101107751(LDLRAD4)
Biological process	GO:0051174	regulation of phosphorus metabolic process	3	902	0.772615	0.870325	ncbi_101107490(CEP192);ncbi_101107751(LDLRAD4);ncbi_101120217(Ccl19)
Biological process	GO:2000026	regulation of multicellular organismal development	2	628	0.774213	0.870325	ncbi_101102253(Rflnb);ncbi_101110557(BCL6)
Biological process	GO:0019538	protein metabolic process	13	3395	0.775395	0.870325	ncbi_101103326(MAN1A1);ncbi_101104362(YES1);ncbi_101104977(ST3GAL5);ncbi_101106841(MARCH3);ncbi_101107478(ICK);ncbi_101107490(CEP192);ncbi_101107751(LDLRAD4);ncbi_101110557(BCL6);ncbi_101113949(TIMM17A);ncbi_101118367(TRIM13);ncbi_101119589(Klhl40);ncbi_101120217(Ccl19);ncbi_114116929(TEX14)
Biological process	GO:0043549	regulation of kinase activity	1	333	0.776433	0.870325	ncbi_101120217(Ccl19)
Biological process	GO:0044723	single-organism carbohydrate metabolic process	1	334	0.77745	0.870325	ncbi_101107484(PC)
Biological process	GO:0055080	cation homeostasis	1	334	0.77745	0.870325	ncbi_101120217(Ccl19)
Biological process	GO:0044767	single-organism developmental process	12	3162	0.777596	0.870325	MSTRG.42599(Pol);ncbi_100142657(DIO3);ncbi_101102253(Rflnb);ncbi_101103843(CMLKR1);ncbi_101110557(BCL6);ncbi_101110829(Six2);ncbi_101114392(Nova1);ncbi_101119589(Klhl40);ncbi_101123150(SEMA5A);ncbi_105607467(CYS1);ncbi_105610628(EN1);ncbi_494431(Yy1)
Biological process	GO:0051248	negative regulation of protein metabolic process	1	335	0.778462	0.870325	ncbi_101107751(LDLRAD4)
Biological process	GO:0048869	cellular developmental process	8	2193	0.778661	0.870325	ncbi_101102253(Rflnb);ncbi_101103843(CMLKR1);ncbi_101110557(BCL6);ncbi_101110829(Six2);ncbi_101119589(Klhl40);ncbi_101123150(SEMA5A);ncbi_105610628(EN1);ncbi_494431(Yy1)
Biological process	GO:0046649	lymphocyte activation	1	341	0.784443	0.873564	ncbi_101110557(BCL6)
Biological process	GO:0006974	cellular response to DNA damage stimulus	1	343	0.786401	0.873564	ncbi_494431(Yy1)
Biological process	GO:0016568	chromatin modification	1	343	0.786401	0.873564	ncbi_101110557(BCL6)
Biological process	GO:0051130	positive regulation of cellular component organization	1	343	0.786401	0.873564	ncbi_101110557(BCL6)
Biological process	GO:0098771	inorganic ion homeostasis	1	343	0.786401	0.873564	ncbi_101120217(Ccl19)
Biological process	GO:0007417	central nervous system development	1	346	0.789306	0.875712	ncbi_105610628(EN1)
Biological process	GO:0023051	regulation of signaling	5	1465	0.792765	0.877408	ncbi_101103843(CMLKR1);ncbi_101107751(LDLRAD4);ncbi_101110557(BCL6);ncbi_101118367(TRIM13);ncbi_101120217(Ccl19)
Biological process	GO:0048583	regulation of response to stimulus	6	1722	0.79278	0.877408	ncbi_101103843(CMLKR1);ncbi_101107751(LDLRAD4);ncbi_101110557(BCL6);ncbi_101114605(MYO1G);ncbi_101118367(TRIM13);ncbi_101120217(Ccl19)
Biological process	GO:0016310	phosphorylation	3	937	0.794874	0.87824	ncbi_101104362(YES1);ncbi_101107751(LDLRAD4);ncbi_101120217(Ccl19)
Biological process	GO:0046903	secretion	1	353	0.795933	0.87824	ncbi_114118433(P2ry2)
Biological process	GO:0009967	positive regulation of signal transduction	1	357	0.799627	0.87824	ncbi_101120217(Ccl19)
Biological process	GO:0042127	regulation of cell proliferation	2	665	0.80129	0.87824	ncbi_101110557(BCL6);ncbi_101110829(Six2)
Biological process	GO:0010468	regulation of gene expression	9	2494	0.801843	0.87824	MSTRG.11339(--);MSTRG.75255(--);ncbi_101103843(CMLKR1);ncbi_101110557(BCL6);ncbi_101110829(Six2);ncbi_101118367(TRIM13);ncbi_105610628(EN1);ncbi_105612445(RFXAP);ncbi_494431(Yy1)
Biological process	GO:0000278	mitotic cell cycle	1	360	0.802355	0.87824	ncbi_114116929(TEX14)
Biological process	GO:0019725	cellular homeostasis	1	360	0.802355	0.87824	ncbi_101120217(Ccl19)
Biological process	GO:0060284	regulation of cell development	1	360	0.802355	0.87824	ncbi_101102253(Rflnb)
Biological process	GO:0001932	regulation of protein phosphorylation	2	667	0.80267	0.87824	ncbi_101107751(LDLRAD4);ncbi_101120217(Ccl19)
Biological process	GO:0030030	cell projection organization	2	668	0.803357	0.87824	ncbi_101116936(Bicdl1);ncbi_101123150(SEMA5A)
Biological process	GO:0010646	regulation of cell communication	5	1488	0.804242	0.87824	ncbi_101103843(CMLKR1);ncbi_101107751(LDLRAD4);ncbi_101110557(BCL6);ncbi_101118367(TRIM13);ncbi_101120217(Ccl19)
Biological process	GO:0050896	response to stimulus	20	5119	0.806043	0.879142	MSTRG.18163(--);MSTRG.42599(Pol);ncbi_100037674(TYMS);ncbi_100192421(GNG11);ncbi_101103843(CMLKR1);ncbi_101104362(YES1);ncbi_101104397(GPX3);ncbi_101107478(ICK);ncbi_101107751(LDLRAD4);ncbi_101110557(BCL6);ncbi_101112423(GGT5);ncbi_101114605(MYO1G);ncbi_101117259(TRPV2);ncbi_101118367(TRIM13);ncbi_101119518(IGSF9B);ncbi_101120217(Ccl19);ncbi_101123150(SEMA5A);ncbi_114118433(P2ry2);ncbi_443380(CXC…
Biological process	GO:0050801	ion homeostasis	1	366	0.807701	0.879887	ncbi_101120217(Ccl19)
Biological process	GO:0051338	regulation of transferase activity	1	371	0.812048	0.883555	ncbi_101120217(Ccl19)
Biological process	GO:0060341	regulation of cellular localization	1	373	0.813759	0.884063	ncbi_101120217(Ccl19)
Biological process	GO:0023056	positive regulation of signaling	1	375	0.815455	0.884063	ncbi_101120217(Ccl19)
Biological process	GO:0030097	hemopoiesis	1	375	0.815455	0.884063	ncbi_101110557(BCL6)
Biological process	GO:0098602	single organism cell adhesion	1	377	0.817136	0.884822	MSTRG.11339(--)
Biological process	GO:0001934	positive regulation of protein phosphorylation	1	381	0.820453	0.886808	ncbi_101120217(Ccl19)
Biological process	GO:0005975	carbohydrate metabolic process	1	382	0.821273	0.886808	ncbi_101107484(PC)
Biological process	GO:0044403	symbiosis, encompassing mutualism through parasitism	1	383	0.82209	0.886808	ncbi_101118367(TRIM13)
Biological process	GO:0044419	interspecies interaction between organisms	1	384	0.822902	0.886808	ncbi_101118367(TRIM13)
Biological process	GO:0010647	positive regulation of cell communication	1	388	0.826117	0.889209	ncbi_101120217(Ccl19)
Biological process	GO:0031175	neuron projection development	1	391	0.82849	0.89026	ncbi_101123150(SEMA5A)
Biological process	GO:0032990	cell part morphogenesis	1	393	0.830054	0.89026	ncbi_101123150(SEMA5A)
Biological process	GO:0048858	cell projection morphogenesis	1	393	0.830054	0.89026	ncbi_101123150(SEMA5A)
Biological process	GO:0032501	multicellular organismal process	16	4268	0.832269	0.890394	MSTRG.18163(--);MSTRG.42599(Pol);ncbi_100142657(DIO3);ncbi_101102253(Rflnb);ncbi_101103843(CMLKR1);ncbi_101104467(TNNT3);ncbi_101110557(BCL6);ncbi_101110829(Six2);ncbi_101114392(Nova1);ncbi_101119589(Klhl40);ncbi_101122618(NNAT);ncbi_101123150(SEMA5A);ncbi_105607467(CYS1);ncbi_105610628(EN1);ncbi_114118433(P2ry2);ncbi_494431(Yy1)
Biological process	GO:0009653	anatomical structure morphogenesis	5	1550	0.832771	0.890394	ncbi_101102253(Rflnb);ncbi_101110557(BCL6);ncbi_101110829(Six2);ncbi_101123150(SEMA5A);ncbi_105610628(EN1)
Biological process	GO:0045321	leukocyte activation	1	397	0.833141	0.890394	ncbi_101110557(BCL6)
Biological process	GO:0030001	metal ion transport	1	403	0.837668	0.893675	ncbi_101117259(TRPV2)
Biological process	GO:0007275	multicellular organism development	8	2339	0.838192	0.893675	ncbi_101102253(Rflnb);ncbi_101110557(BCL6);ncbi_101110829(Six2);ncbi_101114392(Nova1);ncbi_101123150(SEMA5A);ncbi_105607467(CYS1);ncbi_105610628(EN1);ncbi_494431(Yy1)
Biological process	GO:0032502	developmental process	12	3360	0.847936	0.902997	MSTRG.42599(Pol);ncbi_100142657(DIO3);ncbi_101102253(Rflnb);ncbi_101103843(CMLKR1);ncbi_101110557(BCL6);ncbi_101110829(Six2);ncbi_101114392(Nova1);ncbi_101119589(Klhl40);ncbi_101123150(SEMA5A);ncbi_105607467(CYS1);ncbi_105610628(EN1);ncbi_494431(Yy1)
Biological process	GO:0042327	positive regulation of phosphorylation	1	427	0.8546	0.907589	ncbi_101120217(Ccl19)
Biological process	GO:0042981	regulation of apoptotic process	2	754	0.855158	0.907589	ncbi_101110557(BCL6);ncbi_101120217(Ccl19)
Biological process	GO:1902580	single-organism cellular localization	1	428	0.855267	0.907589	ncbi_101120217(Ccl19)
Biological process	GO:0012501	programmed cell death	3	1058	0.858559	0.910012	ncbi_100037680(LMNB1);ncbi_101110557(BCL6);ncbi_101120217(Ccl19)
Biological process	GO:0043067	regulation of programmed cell death	2	764	0.860317	0.910805	ncbi_101110557(BCL6);ncbi_101120217(Ccl19)
Biological process	GO:0042325	regulation of phosphorylation	2	768	0.862334	0.9118	ncbi_101107751(LDLRAD4);ncbi_101120217(Ccl19)
Biological process	GO:0010467	gene expression	11	3169	0.86423	0.9118	MSTRG.11339(--);MSTRG.75255(--);ncbi_101103843(CMLKR1);ncbi_101110557(BCL6);ncbi_101110829(Six2);ncbi_101114392(Nova1);ncbi_101118367(TRIM13);ncbi_101121998(WDR4);ncbi_105610628(EN1);ncbi_105612445(RFXAP);ncbi_494431(Yy1)
Biological process	GO:0048534	hematopoietic or lymphoid organ development	1	442	0.864289	0.9118	ncbi_101110557(BCL6)
Biological process	GO:0051716	cellular response to stimulus	14	3910	0.866872	0.912643	MSTRG.18163(--);MSTRG.42599(Pol);ncbi_100192421(GNG11);ncbi_101103843(CMLKR1);ncbi_101104362(YES1);ncbi_101107478(ICK);ncbi_101107751(LDLRAD4);ncbi_101110557(BCL6);ncbi_101114605(MYO1G);ncbi_101118367(TRIM13);ncbi_101119518(IGSF9B);ncbi_101120217(Ccl19);ncbi_114118433(P2ry2);ncbi_494431(Yy1)
Biological process	GO:0006325	chromatin organization	1	449	0.868591	0.912643	ncbi_101110557(BCL6)
Biological process	GO:1901135	carbohydrate derivative metabolic process	1	451	0.869795	0.912643	ncbi_101120570(GFPT2)
Biological process	GO:0051704	multi-organism process	3	1084	0.869803	0.912643	ncbi_101110557(BCL6);ncbi_101118367(TRIM13);ncbi_494431(Yy1)
Biological process	GO:0048666	neuron development	1	454	0.871581	0.912643	ncbi_101123150(SEMA5A)
Biological process	GO:0060429	epithelium development	1	454	0.871581	0.912643	ncbi_101110829(Six2)
Biological process	GO:0022603	regulation of anatomical structure morphogenesis	1	455	0.872171	0.912643	ncbi_101110829(Six2)
Biological process	GO:0010941	regulation of cell death	2	795	0.875279	0.914834	ncbi_101110557(BCL6);ncbi_101120217(Ccl19)
Biological process	GO:0002520	immune system development	1	472	0.881803	0.919027	ncbi_101110557(BCL6)
Biological process	GO:0010562	positive regulation of phosphorus metabolic process	1	473	0.882347	0.919027	ncbi_101120217(Ccl19)
Biological process	GO:0045937	positive regulation of phosphate metabolic process	1	473	0.882347	0.919027	ncbi_101120217(Ccl19)
Biological process	GO:0048585	negative regulation of response to stimulus	1	478	0.88503	0.920758	ncbi_101110557(BCL6)
Biological process	GO:0044265	cellular macromolecule catabolic process	1	488	0.890216	0.924662	ncbi_101118367(TRIM13)
Biological process	GO:0007399	nervous system development	2	831	0.890833	0.924662	ncbi_101123150(SEMA5A);ncbi_105610628(EN1)
Biological process	GO:0009888	tissue development	2	836	0.892848	0.925689	ncbi_101102253(Rflnb);ncbi_101110829(Six2)
Biological process	GO:0001775	cell activation	1	497	0.894686	0.926529	ncbi_101110557(BCL6)
Biological process	GO:0006996	organelle organization	5	1747	0.902226	0.933266	ncbi_101102253(Rflnb);ncbi_101110557(BCL6);ncbi_114116929(TEX14);ncbi_114117265(Lmod1);ncbi_494431(Yy1)
Biological process	GO:0007167	enzyme linked receptor protein signaling pathway	1	520	0.905315	0.935388	ncbi_101107751(LDLRAD4)
Biological process	GO:0009059	macromolecule biosynthetic process	8	2580	0.90904	0.936598	ncbi_101103843(CMLKR1);ncbi_101110557(BCL6);ncbi_101110829(Six2);ncbi_101117452(HHATL);ncbi_101118367(TRIM13);ncbi_105610628(EN1);ncbi_105612445(RFXAP);ncbi_494431(Yy1)
Biological process	GO:0009057	macromolecule catabolic process	1	529	0.90918	0.936598	ncbi_101118367(TRIM13)
Biological process	GO:0030182	neuron differentiation	1	530	0.9096	0.936598	ncbi_101123150(SEMA5A)
Biological process	GO:0044093	positive regulation of molecular function	1	538	0.912891	0.938259	ncbi_101118367(TRIM13)
Biological process	GO:0006812	cation transport	1	539	0.913294	0.938259	ncbi_101117259(TRPV2)
Biological process	GO:0050789	regulation of biological process	28	7353	0.914901	0.938841	MSTRG.11339(--);MSTRG.18163(--);MSTRG.42599(Pol);MSTRG.75255(--);ncbi_100142657(DIO3);ncbi_100192421(GNG11);ncbi_101102253(Rflnb);ncbi_101103843(CMLKR1);ncbi_101104467(TNNT3);ncbi_101107478(ICK);ncbi_101107490(CEP192);ncbi_101107751(LDLRAD4);ncbi_101110557(BCL6);ncbi_101110829(Six2);ncbi_101112017(Cbln2);ncbi_101114605(MYO1G);ncbi_101117259(TRPV2);ncbi_101117452(HHATL);ncbi_101118367(TRIM13);ncbi…
Biological process	GO:0048878	chemical homeostasis	1	546	0.916064	0.938966	ncbi_101120217(Ccl19)
Biological process	GO:0048856	anatomical structure development	9	2888	0.919413	0.940025	ncbi_101102253(Rflnb);ncbi_101110557(BCL6);ncbi_101110829(Six2);ncbi_101114392(Nova1);ncbi_101119589(Klhl40);ncbi_101123150(SEMA5A);ncbi_105607467(CYS1);ncbi_105610628(EN1);ncbi_494431(Yy1)
Biological process	GO:0044700	single organism signaling	12	3650	0.919622	0.940025	MSTRG.18163(--);ncbi_100192421(GNG11);ncbi_101103843(CMLKR1);ncbi_101107478(ICK);ncbi_101107751(LDLRAD4);ncbi_101110557(BCL6);ncbi_101114392(Nova1);ncbi_101114605(MYO1G);ncbi_101118367(TRIM13);ncbi_101119518(IGSF9B);ncbi_101120217(Ccl19);ncbi_114118433(P2ry2)
Biological process	GO:0023052	signaling	12	3655	0.920567	0.940025	MSTRG.18163(--);ncbi_100192421(GNG11);ncbi_101103843(CMLKR1);ncbi_101107478(ICK);ncbi_101107751(LDLRAD4);ncbi_101110557(BCL6);ncbi_101114392(Nova1);ncbi_101114605(MYO1G);ncbi_101118367(TRIM13);ncbi_101119518(IGSF9B);ncbi_101120217(Ccl19);ncbi_114118433(P2ry2)
Biological process	GO:1901566	organonitrogen compound biosynthetic process	1	562	0.922073	0.940025	ncbi_101123646(AFMID)
Biological process	GO:0006915	apoptotic process	2	921	0.922309	0.940025	ncbi_101110557(BCL6);ncbi_101120217(Ccl19)
Biological process	GO:0048699	generation of neurons	1	579	0.927995	0.944557	ncbi_101123150(SEMA5A)
Biological process	GO:0007154	cell communication	12	3701	0.928849	0.944557	MSTRG.18163(--);ncbi_100192421(GNG11);ncbi_101103843(CMLKR1);ncbi_101107478(ICK);ncbi_101107751(LDLRAD4);ncbi_101110557(BCL6);ncbi_101114392(Nova1);ncbi_101114605(MYO1G);ncbi_101118367(TRIM13);ncbi_101119518(IGSF9B);ncbi_101120217(Ccl19);ncbi_114118433(P2ry2)
Biological process	GO:0007165	signal transduction	11	3480	0.934015	0.94874	MSTRG.18163(--);ncbi_100192421(GNG11);ncbi_101103843(CMLKR1);ncbi_101107478(ICK);ncbi_101107751(LDLRAD4);ncbi_101110557(BCL6);ncbi_101114605(MYO1G);ncbi_101118367(TRIM13);ncbi_101119518(IGSF9B);ncbi_101120217(Ccl19);ncbi_114118433(P2ry2)
Biological process	GO:0022008	neurogenesis	1	620	0.940519	0.953909	ncbi_101123150(SEMA5A)
Biological process	GO:0008283	cell proliferation	2	993	0.941219	0.953909	ncbi_101110557(BCL6);ncbi_101110829(Six2)
Biological process	GO:0034645	cellular macromolecule biosynthetic process	7	2490	0.943434	0.955082	ncbi_101103843(CMLKR1);ncbi_101110557(BCL6);ncbi_101110829(Six2);ncbi_101118367(TRIM13);ncbi_105610628(EN1);ncbi_105612445(RFXAP);ncbi_494431(Yy1)
Biological process	GO:0006508	proteolysis	1	655	0.949498	0.960142	ncbi_101118367(TRIM13)
Biological process	GO:0009987	cellular process	42	10462	0.951306	0.960893	MSTRG.18163(--);MSTRG.42599(Pol);ncbi_100037674(TYMS);ncbi_100037680(LMNB1);ncbi_100142657(DIO3);ncbi_100192421(GNG11);ncbi_100302307(ARFIP2);ncbi_101102253(Rflnb);ncbi_101103326(MAN1A1);ncbi_101103843(CMLKR1);ncbi_101104362(YES1);ncbi_101104397(GPX3);ncbi_101104977(ST3GAL5);ncbi_101106841(MARCH3);ncbi_101107478(ICK);ncbi_101107490(CEP192);ncbi_101107751(LDLRAD4);ncbi_101110557(BCL6);ncbi_1011108…
Biological process	GO:0050794	regulation of cellular process	22	6283	0.955496	0.964047	MSTRG.18163(--);MSTRG.42599(Pol);ncbi_100192421(GNG11);ncbi_101102253(Rflnb);ncbi_101103843(CMLKR1);ncbi_101107478(ICK);ncbi_101107490(CEP192);ncbi_101107751(LDLRAD4);ncbi_101110557(BCL6);ncbi_101110829(Six2);ncbi_101114605(MYO1G);ncbi_101117259(TRPV2);ncbi_101118367(TRIM13);ncbi_101119518(IGSF9B);ncbi_101119589(Klhl40);ncbi_101120217(Ccl19);ncbi_105610628(EN1);ncbi_105612445(RFXAP);ncbi_11411692…
Biological process	GO:0007606	sensory perception of chemical stimulus	1	711	0.96117	0.968586	MSTRG.18163(--)
Biological process	GO:0065007	biological regulation	28	7683	0.962143	0.968586	MSTRG.11339(--);MSTRG.18163(--);MSTRG.42599(Pol);MSTRG.75255(--);ncbi_100142657(DIO3);ncbi_100192421(GNG11);ncbi_101102253(Rflnb);ncbi_101103843(CMLKR1);ncbi_101104467(TNNT3);ncbi_101107478(ICK);ncbi_101107490(CEP192);ncbi_101107751(LDLRAD4);ncbi_101110557(BCL6);ncbi_101110829(Six2);ncbi_101112017(Cbln2);ncbi_101114605(MYO1G);ncbi_101117259(TRPV2);ncbi_101117452(HHATL);ncbi_101118367(TRIM13);ncbi…
Biological process	GO:0003008	system process	3	1453	0.963531	0.968902	MSTRG.18163(--);ncbi_101104467(TNNT3);ncbi_114118433(P2ry2)
Biological process	GO:0042592	homeostatic process	1	802	0.974733	0.979075	ncbi_101120217(Ccl19)
Biological process	GO:0065008	regulation of biological quality	3	1585	0.977743	0.981006	ncbi_101119518(IGSF9B);ncbi_101120217(Ccl19);ncbi_114117265(Lmod1)
Biological process	GO:0007600	sensory perception	1	940	0.986915	0.989108	MSTRG.18163(--)
Biological process	GO:0050877	neurological system process	1	1113	0.994328	0.995432	MSTRG.18163(--)
Biological process	GO:0008150	biological_process	56	12643	1	1	MSTRG.11339(--);MSTRG.18163(--);MSTRG.42599(Pol);MSTRG.75255(--);ncbi_100037674(TYMS);ncbi_100037680(LMNB1);ncbi_100142657(DIO3);ncbi_100192421(GNG11);ncbi_100302307(ARFIP2);ncbi_101102253(Rflnb);ncbi_101103326(MAN1A1);ncbi_101103843(CMLKR1);ncbi_101104362(YES1);ncbi_101104397(GPX3);ncbi_101104467(TNNT3);ncbi_101104977(ST3GAL5);ncbi_101106841(MARCH3);ncbi_101107101(NID2);ncbi_101107478(ICK);ncbi_…
Cellular component	GO:0005769	early endosome	2	37	0.0124623	0.548218	ncbi_101106841(MARCH3);ncbi_101107751(LDLRAD4)
Cellular component	GO:0019866	organelle inner membrane	5	343	0.0202948	0.548218	ncbi_100037674(TYMS);ncbi_100037680(LMNB1);ncbi_101107484(PC);ncbi_101109083(UNC50);ncbi_101113949(TIMM17A)
Cellular component	GO:0031300	intrinsic component of organelle membrane	3	131	0.0222496	0.548218	ncbi_101104977(ST3GAL5);ncbi_101113949(TIMM17A);ncbi_101120689(SLC27A5)
Cellular component	GO:0015629	actin cytoskeleton	3	135	0.0240577	0.548218	ncbi_101104362(YES1);ncbi_101114605(MYO1G);ncbi_101122413(Palld)
Cellular component	GO:0031090	organelle membrane	12	1418	0.0253804	0.548218	ncbi_100037674(TYMS);ncbi_100037680(LMNB1);ncbi_100142657(DIO3);ncbi_101103326(MAN1A1);ncbi_101104977(ST3GAL5);ncbi_101106841(MARCH3);ncbi_101107484(PC);ncbi_101109083(UNC50);ncbi_101110829(Six2);ncbi_101113949(TIMM17A);ncbi_101118367(TRIM13);ncbi_101120689(SLC27A5)
Cellular component	GO:0030426	growth cone	1	8	0.0361878	0.562334	ncbi_101117259(TRPV2)
Cellular component	GO:0030427	site of polarized growth	1	11	0.049424	0.562334	ncbi_101117259(TRPV2)
Cellular component	GO:0031304	intrinsic component of mitochondrial inner membrane	1	11	0.049424	0.562334	ncbi_101113949(TIMM17A)
Cellular component	GO:0031967	organelle envelope	5	445	0.0529534	0.562334	ncbi_100037674(TYMS);ncbi_100037680(LMNB1);ncbi_101107484(PC);ncbi_101109083(UNC50);ncbi_101113949(TIMM17A)
Cellular component	GO:0031975	envelope	5	445	0.0529534	0.562334	ncbi_100037674(TYMS);ncbi_100037680(LMNB1);ncbi_101107484(PC);ncbi_101109083(UNC50);ncbi_101113949(TIMM17A)
Cellular component	GO:0005743	mitochondrial inner membrane	1	13	0.0581488	0.562334	ncbi_101113949(TIMM17A)
Cellular component	GO:0033202	DNA helicase complex	1	14	0.0624816	0.562334	ncbi_494431(Yy1)
Cellular component	GO:0098573	intrinsic component of mitochondrial membrane	1	20	0.0880705	0.723638	ncbi_101113949(TIMM17A)
Cellular component	GO:0000793	condensed chromosome	1	23	0.100606	0.723638	ncbi_101121775(NCAPG)
Cellular component	GO:0070161	anchoring junction	4	389	0.103108	0.723638	MSTRG.11339(--);ncbi_101104362(YES1);ncbi_101110107(LPP);ncbi_101122413(Palld)
Cellular component	GO:0005856	cytoskeleton	8	1082	0.12009	0.723638	ncbi_100037680(LMNB1);ncbi_101102253(Rflnb);ncbi_101104362(YES1);ncbi_101107490(CEP192);ncbi_101114605(MYO1G);ncbi_101121775(NCAPG);ncbi_101122413(Palld);ncbi_105607467(CYS1)
Cellular component	GO:0012505	endomembrane system	6	746	0.126106	0.723638	ncbi_100037680(LMNB1);ncbi_101104977(ST3GAL5);ncbi_101106841(MARCH3);ncbi_101107751(LDLRAD4);ncbi_101118367(TRIM13);ncbi_101120689(SLC27A5)
Cellular component	GO:0044429	mitochondrial part	3	282	0.139642	0.723638	ncbi_100037674(TYMS);ncbi_101107484(PC);ncbi_101113949(TIMM17A)
Cellular component	GO:0005739	mitochondrion	3	283	0.140702	0.723638	ncbi_100037674(TYMS);ncbi_101107484(PC);ncbi_101113949(TIMM17A)
Cellular component	GO:0031228	intrinsic component of Golgi membrane	1	34	0.14514	0.723638	ncbi_101104977(ST3GAL5)
Cellular component	GO:0030054	cell junction	5	609	0.14678	0.723638	MSTRG.11339(--);ncbi_101104362(YES1);ncbi_101110107(LPP);ncbi_101122413(Palld);ncbi_105616467(TMEM235)
Cellular component	GO:0044422	organelle part	21	3697	0.153245	0.723638	ncbi_100037674(TYMS);ncbi_100037680(LMNB1);ncbi_100142657(DIO3);ncbi_101102253(Rflnb);ncbi_101103326(MAN1A1);ncbi_101104977(ST3GAL5);ncbi_101106841(MARCH3);ncbi_101107484(PC);ncbi_101107490(CEP192);ncbi_101109083(UNC50);ncbi_101110557(BCL6);ncbi_101110829(Six2);ncbi_101113949(TIMM17A);ncbi_101118367(TRIM13);ncbi_101119589(Klhl40);ncbi_101120689(SLC27A5);ncbi_101121775(NCAPG);ncbi_101121998(WDR4);…
Cellular component	GO:0044432	endoplasmic reticulum part	2	153	0.155973	0.723638	ncbi_101118367(TRIM13);ncbi_101120689(SLC27A5)
Cellular component	GO:0031252	cell leading edge	2	156	0.160809	0.723638	MSTRG.11339(--);ncbi_101114605(MYO1G)
Cellular component	GO:0005815	microtubule organizing center	3	312	0.172557	0.744756	ncbi_101107490(CEP192);ncbi_101121775(NCAPG);ncbi_105607467(CYS1)
Cellular component	GO:0044430	cytoskeletal part	5	659	0.184436	0.744756	ncbi_100037680(LMNB1);ncbi_101102253(Rflnb);ncbi_101107490(CEP192);ncbi_101121775(NCAPG);ncbi_105607467(CYS1)
Cellular component	GO:0000776	kinetochore	1	45	0.187506	0.744756	ncbi_114116929(TEX14)
Cellular component	GO:0031227	intrinsic component of endoplasmic reticulum membrane	1	47	0.194985	0.744756	ncbi_101120689(SLC27A5)
Cellular component	GO:0005924	cell-substrate adherens junction	3	345	0.21105	0.744756	ncbi_101104362(YES1);ncbi_101110107(LPP);ncbi_101122413(Palld)
Cellular component	GO:0030055	cell-substrate junction	3	348	0.214646	0.744756	ncbi_101104362(YES1);ncbi_101110107(LPP);ncbi_101122413(Palld)
Cellular component	GO:0005783	endoplasmic reticulum	2	192	0.220591	0.744756	ncbi_101118367(TRIM13);ncbi_101120689(SLC27A5)
Cellular component	GO:0005912	adherens junction	3	353	0.220668	0.744756	ncbi_101104362(YES1);ncbi_101110107(LPP);ncbi_101122413(Palld)
Cellular component	GO:0000775	chromosome, centromeric region	1	62	0.248957	0.763012	ncbi_114116929(TEX14)
Cellular component	GO:0044446	intracellular organelle part	17	3120	0.249171	0.763012	ncbi_100037674(TYMS);ncbi_100037680(LMNB1);ncbi_101102253(Rflnb);ncbi_101104977(ST3GAL5);ncbi_101107484(PC);ncbi_101107490(CEP192);ncbi_101109083(UNC50);ncbi_101110557(BCL6);ncbi_101110829(Six2);ncbi_101113949(TIMM17A);ncbi_101118367(TRIM13);ncbi_101120689(SLC27A5);ncbi_101121775(NCAPG);ncbi_101121998(WDR4);ncbi_105607467(CYS1);ncbi_114116929(TEX14);ncbi_494431(Yy1)
Cellular component	GO:0005694	chromosome	3	389	0.264959	0.763012	ncbi_101110557(BCL6);ncbi_101121775(NCAPG);ncbi_114116929(TEX14)
Cellular component	GO:0044421	extracellular region part	5	760	0.269686	0.763012	ncbi_101104397(GPX3);ncbi_101112424(LOXL1);ncbi_101120217(Ccl19);ncbi_114116929(TEX14);ncbi_443380(CXCL1)
Cellular component	GO:0043226	organelle	41	8349	0.27317	0.763012	MSTRG.2134(CFDP2);MSTRG.42599(Pol);ncbi_100037674(TYMS);ncbi_100037680(LMNB1);ncbi_100142657(DIO3);ncbi_101101990(LACTB);ncbi_101102253(Rflnb);ncbi_101103326(MAN1A1);ncbi_101104362(YES1);ncbi_101104397(GPX3);ncbi_101104977(ST3GAL5);ncbi_101105289(NEDD9);ncbi_101106841(MARCH3);ncbi_101107101(NID2);ncbi_101107484(PC);ncbi_101107490(CEP192);ncbi_101107751(LDLRAD4);ncbi_101109083(UNC50);ncbi_10111055…
Cellular component	GO:0005576	extracellular region	5	768	0.276831	0.763012	ncbi_101104397(GPX3);ncbi_101112424(LOXL1);ncbi_101120217(Ccl19);ncbi_114116929(TEX14);ncbi_443380(CXCL1)
Cellular component	GO:0016020	membrane	27	5319	0.288128	0.763012	MSTRG.18163(--);MSTRG.42599(Pol);ncbi_100037674(TYMS);ncbi_100037680(LMNB1);ncbi_100142657(DIO3);ncbi_100192421(GNG11);ncbi_101103326(MAN1A1);ncbi_101103843(CMLKR1);ncbi_101104362(YES1);ncbi_101104977(ST3GAL5);ncbi_101106841(MARCH3);ncbi_101107484(PC);ncbi_101109083(UNC50);ncbi_101110829(Six2);ncbi_101112110(Ttyh3);ncbi_101112423(GGT5);ncbi_101113949(TIMM17A);ncbi_101114605(MYO1G);ncbi_101117259(…
Cellular component	GO:0005882	intermediate filament	1	74	0.289562	0.763012	ncbi_100037680(LMNB1)
Cellular component	GO:0045111	intermediate filament cytoskeleton	1	76	0.296116	0.763012	ncbi_100037680(LMNB1)
Cellular component	GO:0043296	apical junction complex	1	77	0.299371	0.763012	ncbi_105616467(TMEM235)
Cellular component	GO:0005789	endoplasmic reticulum membrane	1	86	0.328009	0.763012	ncbi_101120689(SLC27A5)
Cellular component	GO:0042175	nuclear outer membrane-endoplasmic reticulum membrane network	1	86	0.328009	0.763012	ncbi_101120689(SLC27A5)
Cellular component	GO:0044420	extracellular matrix component	1	86	0.328009	0.763012	ncbi_101107101(NID2)
Cellular component	GO:0005768	endosome	2	263	0.341449	0.763012	ncbi_101106841(MARCH3);ncbi_101107751(LDLRAD4)
Cellular component	GO:0044455	mitochondrial membrane part	1	96	0.35848	0.763012	ncbi_101113949(TIMM17A)
Cellular component	GO:0043229	intracellular organelle	35	7242	0.372726	0.763012	MSTRG.2134(CFDP2);ncbi_100037674(TYMS);ncbi_100037680(LMNB1);ncbi_100142657(DIO3);ncbi_101101990(LACTB);ncbi_101102253(Rflnb);ncbi_101103326(MAN1A1);ncbi_101104362(YES1);ncbi_101104977(ST3GAL5);ncbi_101105289(NEDD9);ncbi_101106841(MARCH3);ncbi_101107484(PC);ncbi_101107490(CEP192);ncbi_101107751(LDLRAD4);ncbi_101109083(UNC50);ncbi_101110557(BCL6);ncbi_101110829(Six2);ncbi_101111161(HIBCH);ncbi_101…
Cellular component	GO:0044463	cell projection part	2	287	0.381432	0.763012	ncbi_101117259(TRPV2);ncbi_105607467(CYS1)
Cellular component	GO:0000139	Golgi membrane	1	107	0.390433	0.763012	ncbi_101104977(ST3GAL5)
Cellular component	GO:0044441	ciliary part	1	112	0.404435	0.763012	ncbi_105607467(CYS1)
Cellular component	GO:0044449	contractile fiber part	1	116	0.415409	0.763012	ncbi_101119589(Klhl40)
Cellular component	GO:0034702	ion channel complex	1	129	0.44972	0.763012	ncbi_101112110(Ttyh3)
Cellular component	GO:0044431	Golgi apparatus part	1	130	0.452276	0.763012	ncbi_101104977(ST3GAL5)
Cellular component	GO:1902495	transmembrane transporter complex	1	131	0.45482	0.763012	ncbi_101112110(Ttyh3)
Cellular component	GO:1990351	transporter complex	1	131	0.45482	0.763012	ncbi_101112110(Ttyh3)
Cellular component	GO:0099512	supramolecular fiber	1	132	0.457352	0.763012	ncbi_100037680(LMNB1)
Cellular component	GO:0099513	polymeric cytoskeletal fiber	1	132	0.457352	0.763012	ncbi_100037680(LMNB1)
Cellular component	GO:0043228	non-membrane-bounded organelle	12	2476	0.47075	0.763012	ncbi_100037680(LMNB1);ncbi_101102253(Rflnb);ncbi_101104362(YES1);ncbi_101107490(CEP192);ncbi_101110557(BCL6);ncbi_101114392(Nova1);ncbi_101114605(MYO1G);ncbi_101119589(Klhl40);ncbi_101121775(NCAPG);ncbi_101122413(Palld);ncbi_105607467(CYS1);ncbi_114116929(TEX14)
Cellular component	GO:0043232	intracellular non-membrane-bounded organelle	12	2476	0.47075	0.763012	ncbi_100037680(LMNB1);ncbi_101102253(Rflnb);ncbi_101104362(YES1);ncbi_101107490(CEP192);ncbi_101110557(BCL6);ncbi_101114392(Nova1);ncbi_101114605(MYO1G);ncbi_101119589(Klhl40);ncbi_101121775(NCAPG);ncbi_101122413(Palld);ncbi_105607467(CYS1);ncbi_114116929(TEX14)
Cellular component	GO:0098687	chromosomal region	1	138	0.472307	0.763012	ncbi_114116929(TEX14)
Cellular component	GO:0005886	plasma membrane	4	767	0.47258	0.763012	ncbi_101114605(MYO1G);ncbi_101117259(TRPV2);ncbi_101120217(Ccl19);ncbi_105616467(TMEM235)
Cellular component	GO:0005794	Golgi apparatus	1	140	0.477201	0.763012	ncbi_101104977(ST3GAL5)
Cellular component	GO:0043292	contractile fiber	1	143	0.484459	0.763012	ncbi_101119589(Klhl40)
Cellular component	GO:0071944	cell periphery	4	787	0.492945	0.763012	ncbi_101114605(MYO1G);ncbi_101117259(TRPV2);ncbi_101120217(Ccl19);ncbi_105616467(TMEM235)
Cellular component	GO:0015630	microtubule cytoskeleton	3	582	0.504555	0.763012	ncbi_101107490(CEP192);ncbi_101121775(NCAPG);ncbi_105607467(CYS1)
Cellular component	GO:0005740	mitochondrial envelope	1	153	0.507945	0.763012	ncbi_101113949(TIMM17A)
Cellular component	GO:0031966	mitochondrial membrane	1	153	0.507945	0.763012	ncbi_101113949(TIMM17A)
Cellular component	GO:0044427	chromosomal part	2	372	0.513595	0.763012	ncbi_101110557(BCL6);ncbi_114116929(TEX14)
Cellular component	GO:0044425	membrane part	19	4068	0.51571	0.763012	MSTRG.18163(--);ncbi_100142657(DIO3);ncbi_101103326(MAN1A1);ncbi_101103843(CMLKR1);ncbi_101104977(ST3GAL5);ncbi_101106841(MARCH3);ncbi_101109083(UNC50);ncbi_101112110(Ttyh3);ncbi_101113949(TIMM17A);ncbi_101114605(MYO1G);ncbi_101117259(TRPV2);ncbi_101117452(HHATL);ncbi_101118367(TRIM13);ncbi_101120217(Ccl19);ncbi_101120689(SLC27A5);ncbi_101123150(SEMA5A);ncbi_105607467(CYS1);ncbi_105616467(TMEM235…
Cellular component	GO:0043005	neuron projection	2	375	0.517929	0.763012	ncbi_101117259(TRPV2);ncbi_101119518(IGSF9B)
Cellular component	GO:0042995	cell projection	4	813	0.518959	0.763012	ncbi_101114605(MYO1G);ncbi_101117259(TRPV2);ncbi_101119518(IGSF9B);ncbi_105607467(CYS1)
Cellular component	GO:0012506	vesicle membrane	1	158	0.519291	0.763012	ncbi_101106841(MARCH3)
Cellular component	GO:0000323	lytic vacuole	1	161	0.525974	0.763012	ncbi_101106841(MARCH3)
Cellular component	GO:0044459	plasma membrane part	3	604	0.529869	0.763012	ncbi_101114605(MYO1G);ncbi_101117259(TRPV2);ncbi_101120217(Ccl19)
Cellular component	GO:0044297	cell body	1	172	0.549709	0.781165	ncbi_101119518(IGSF9B)
Cellular component	GO:0005911	cell-cell junction	1	178	0.562159	0.784562	ncbi_105616467(TMEM235)
Cellular component	GO:0097458	neuron part	2	410	0.566628	0.784562	ncbi_101117259(TRPV2);ncbi_101119518(IGSF9B)
Cellular component	GO:0031224	intrinsic component of membrane	16	3554	0.589213	0.801536	MSTRG.18163(--);ncbi_100142657(DIO3);ncbi_101103326(MAN1A1);ncbi_101103843(CMLKR1);ncbi_101104977(ST3GAL5);ncbi_101106841(MARCH3);ncbi_101109083(UNC50);ncbi_101112110(Ttyh3);ncbi_101113949(TIMM17A);ncbi_101117259(TRPV2);ncbi_101117452(HHATL);ncbi_101118367(TRIM13);ncbi_101120689(SLC27A5);ncbi_101123150(SEMA5A);ncbi_105616467(TMEM235);ncbi_114118433(P2ry2)
Cellular component	GO:0005929	cilium	1	194	0.59373	0.801536	ncbi_105607467(CYS1)
Cellular component	GO:0098588	bounding membrane of organelle	2	440	0.605563	0.806114	ncbi_101104977(ST3GAL5);ncbi_101120689(SLC27A5)
Cellular component	GO:0031012	extracellular matrix	1	205	0.614127	0.806114	ncbi_101107101(NID2)
Cellular component	GO:0045202	synapse	1	208	0.619513	0.806114	ncbi_101119518(IGSF9B)
Cellular component	GO:0043227	membrane-bounded organelle	34	7586	0.649962	0.822172	MSTRG.2134(CFDP2);MSTRG.42599(Pol);ncbi_100037674(TYMS);ncbi_100037680(LMNB1);ncbi_100142657(DIO3);ncbi_101101990(LACTB);ncbi_101103326(MAN1A1);ncbi_101104362(YES1);ncbi_101104397(GPX3);ncbi_101104977(ST3GAL5);ncbi_101105289(NEDD9);ncbi_101106841(MARCH3);ncbi_101107101(NID2);ncbi_101107484(PC);ncbi_101107751(LDLRAD4);ncbi_101109083(UNC50);ncbi_101110557(BCL6);ncbi_101110829(Six2);ncbi_101111161(H…
Cellular component	GO:0005623	cell	42	9290	0.654693	0.822172	MSTRG.11339(--);MSTRG.2134(CFDP2);MSTRG.42599(Pol);MSTRG.75255(--);ncbi_100037674(TYMS);ncbi_100037680(LMNB1);ncbi_100142657(DIO3);ncbi_101101990(LACTB);ncbi_101102253(Rflnb);ncbi_101103326(MAN1A1);ncbi_101104362(YES1);ncbi_101104977(ST3GAL5);ncbi_101105289(NEDD9);ncbi_101106841(MARCH3);ncbi_101107484(PC);ncbi_101107490(CEP192);ncbi_101107751(LDLRAD4);ncbi_101109083(UNC50);ncbi_101110557(BCL6);nc…
Cellular component	GO:0044464	cell part	42	9290	0.654693	0.822172	MSTRG.11339(--);MSTRG.2134(CFDP2);MSTRG.42599(Pol);MSTRG.75255(--);ncbi_100037674(TYMS);ncbi_100037680(LMNB1);ncbi_100142657(DIO3);ncbi_101101990(LACTB);ncbi_101102253(Rflnb);ncbi_101103326(MAN1A1);ncbi_101104362(YES1);ncbi_101104977(ST3GAL5);ncbi_101105289(NEDD9);ncbi_101106841(MARCH3);ncbi_101107484(PC);ncbi_101107490(CEP192);ncbi_101107751(LDLRAD4);ncbi_101109083(UNC50);ncbi_101110557(BCL6);nc…
Cellular component	GO:0005773	vacuole	1	243	0.677146	0.840595	ncbi_101106841(MARCH3)
Cellular component	GO:0044444	cytoplasmic part	12	2890	0.705738	0.86177	ncbi_100037674(TYMS);ncbi_101104977(ST3GAL5);ncbi_101106841(MARCH3);ncbi_101107484(PC);ncbi_101107751(LDLRAD4);ncbi_101113949(TIMM17A);ncbi_101117452(HHATL);ncbi_101118367(TRIM13);ncbi_101119589(Klhl40);ncbi_101120217(Ccl19);ncbi_101120689(SLC27A5);ncbi_101123646(AFMID)
Cellular component	GO:0005737	cytoplasm	12	2899	0.710162	0.86177	ncbi_100037674(TYMS);ncbi_101104977(ST3GAL5);ncbi_101106841(MARCH3);ncbi_101107484(PC);ncbi_101107751(LDLRAD4);ncbi_101113949(TIMM17A);ncbi_101117452(HHATL);ncbi_101118367(TRIM13);ncbi_101119589(Klhl40);ncbi_101120217(Ccl19);ncbi_101120689(SLC27A5);ncbi_101123646(AFMID)
Cellular component	GO:0044424	intracellular part	37	8389	0.727207	0.867304	MSTRG.2134(CFDP2);ncbi_100037674(TYMS);ncbi_100037680(LMNB1);ncbi_100142657(DIO3);ncbi_101101990(LACTB);ncbi_101102253(Rflnb);ncbi_101103326(MAN1A1);ncbi_101104362(YES1);ncbi_101104977(ST3GAL5);ncbi_101105289(NEDD9);ncbi_101106841(MARCH3);ncbi_101107484(PC);ncbi_101107490(CEP192);ncbi_101107751(LDLRAD4);ncbi_101109083(UNC50);ncbi_101110557(BCL6);ncbi_101110829(Six2);ncbi_101111161(HIBCH);ncbi_101…
Cellular component	GO:0005622	intracellular	37	8397	0.730784	0.867304	MSTRG.2134(CFDP2);ncbi_100037674(TYMS);ncbi_100037680(LMNB1);ncbi_100142657(DIO3);ncbi_101101990(LACTB);ncbi_101102253(Rflnb);ncbi_101103326(MAN1A1);ncbi_101104362(YES1);ncbi_101104977(ST3GAL5);ncbi_101105289(NEDD9);ncbi_101106841(MARCH3);ncbi_101107484(PC);ncbi_101107490(CEP192);ncbi_101107751(LDLRAD4);ncbi_101109083(UNC50);ncbi_101110557(BCL6);ncbi_101110829(Six2);ncbi_101111161(HIBCH);ncbi_101…
Cellular component	GO:0031988	membrane-bounded vesicle	10	2510	0.743864	0.873231	ncbi_101103326(MAN1A1);ncbi_101104362(YES1);ncbi_101104397(GPX3);ncbi_101106841(MARCH3);ncbi_101107101(NID2);ncbi_101111161(HIBCH);ncbi_101112110(Ttyh3);ncbi_101114605(MYO1G);ncbi_101120596(SBSN);ncbi_101123150(SEMA5A)
Cellular component	GO:0043231	intracellular membrane-bounded organelle	27	6330	0.756297	0.878281	MSTRG.2134(CFDP2);ncbi_100037674(TYMS);ncbi_100037680(LMNB1);ncbi_100142657(DIO3);ncbi_101101990(LACTB);ncbi_101103326(MAN1A1);ncbi_101104362(YES1);ncbi_101104977(ST3GAL5);ncbi_101105289(NEDD9);ncbi_101106841(MARCH3);ncbi_101107484(PC);ncbi_101107751(LDLRAD4);ncbi_101109083(UNC50);ncbi_101110557(BCL6);ncbi_101110829(Six2);ncbi_101111161(HIBCH);ncbi_101113511(PGS1);ncbi_101113949(TIMM17A);ncbi_101…
Cellular component	GO:0098589	membrane region	1	324	0.77965	0.879871	ncbi_105607467(CYS1)
Cellular component	GO:0044428	nuclear part	4	1140	0.781434	0.879871	ncbi_100037680(LMNB1);ncbi_101110829(Six2);ncbi_101121998(WDR4);ncbi_494431(Yy1)
Cellular component	GO:0031982	vesicle	10	2597	0.78361	0.879871	ncbi_101103326(MAN1A1);ncbi_101104362(YES1);ncbi_101104397(GPX3);ncbi_101106841(MARCH3);ncbi_101107101(NID2);ncbi_101111161(HIBCH);ncbi_101112110(Ttyh3);ncbi_101114605(MYO1G);ncbi_101120596(SBSN);ncbi_101123150(SEMA5A)
Cellular component	GO:0005634	nucleus	4	1155	0.790255	0.879871	ncbi_100037680(LMNB1);ncbi_101110829(Six2);ncbi_101121998(WDR4);ncbi_494431(Yy1)
Cellular component	GO:0098796	membrane protein complex	1	345	0.800511	0.882195	ncbi_101112110(Ttyh3)
Cellular component	GO:0031981	nuclear lumen	3	963	0.830038	0.896476	ncbi_100037680(LMNB1);ncbi_101110829(Six2);ncbi_101121998(WDR4)
Cellular component	GO:1902494	catalytic complex	1	390	0.838898	0.896476	ncbi_494431(Yy1)
Cellular component	GO:0070013	intracellular organelle lumen	3	981	0.839571	0.896476	ncbi_100037680(LMNB1);ncbi_101110829(Six2);ncbi_101121998(WDR4)
Cellular component	GO:0043233	organelle lumen	3	995	0.846672	0.896476	ncbi_100037680(LMNB1);ncbi_101110829(Six2);ncbi_101121998(WDR4)
Cellular component	GO:0031974	membrane-enclosed lumen	3	1026	0.861456	0.903275	ncbi_100037680(LMNB1);ncbi_101110829(Six2);ncbi_101121998(WDR4)
Cellular component	GO:0016021	integral component of membrane	1	526	0.915975	0.947934	ncbi_101112110(Ttyh3)
Cellular component	GO:0043234	protein complex	6	2055	0.928234	0.947934	ncbi_100192421(GNG11);ncbi_101104467(TNNT3);ncbi_101112110(Ttyh3);ncbi_101113949(TIMM17A);ncbi_114116929(TEX14);ncbi_494431(Yy1)
Cellular component	GO:0098805	whole membrane	1	565	0.93038	0.947934	ncbi_105607467(CYS1)
Cellular component	GO:0032991	macromolecular complex	6	2887	0.995967	1	ncbi_100192421(GNG11);ncbi_101104467(TNNT3);ncbi_101112110(Ttyh3);ncbi_101113949(TIMM17A);ncbi_114116929(TEX14);ncbi_494431(Yy1)
Cellular component	GO:0005575	cellular_component	56	12186	1	1	MSTRG.11339(--);MSTRG.18163(--);MSTRG.2134(CFDP2);MSTRG.42599(Pol);MSTRG.75255(--);ncbi_100037674(TYMS);ncbi_100037680(LMNB1);ncbi_100142657(DIO3);ncbi_100192421(GNG11);ncbi_101101990(LACTB);ncbi_101102253(Rflnb);ncbi_101103326(MAN1A1);ncbi_101103843(CMLKR1);ncbi_101104362(YES1);ncbi_101104397(GPX3);ncbi_101104467(TNNT3);ncbi_101104977(ST3GAL5);ncbi_101105289(NEDD9);ncbi_101106841(MARCH3);ncbi_10…
Molecular function	GO:0017169	CDP-alcohol phosphatidyltransferase activity	1	2	0.00911037	0.361181	ncbi_101113511(PGS1)
Molecular function	GO:0005125	cytokine activity	2	34	0.0104468	0.361181	ncbi_101120217(Ccl19);ncbi_443380(CXCL1)
Molecular function	GO:0004559	alpha-mannosidase activity	1	4	0.0181393	0.361181	ncbi_101103326(MAN1A1)
Molecular function	GO:0015924	mannosyl-oligosaccharide mannosidase activity	1	4	0.0181393	0.361181	ncbi_101103326(MAN1A1)
Molecular function	GO:0016423	tRNA (guanine) methyltransferase activity	1	4	0.0181393	0.361181	ncbi_101121998(WDR4)
Molecular function	GO:0008320	protein transmembrane transporter activity	1	5	0.0226235	0.361181	ncbi_101113949(TIMM17A)
Molecular function	GO:0016885	ligase activity, forming carbon-carbon bonds	1	5	0.0226235	0.361181	ncbi_101107484(PC)
Molecular function	GO:0001608	G-protein coupled nucleotide receptor activity	1	7	0.0315317	0.361181	ncbi_114118433(P2ry2)
Molecular function	GO:0008175	tRNA methyltransferase activity	1	7	0.0315317	0.361181	ncbi_101121998(WDR4)
Molecular function	GO:0016780	phosphotransferase activity, for other substituted phosphate groups	1	7	0.0315317	0.361181	ncbi_101113511(PGS1)
Molecular function	GO:0048020	CCR chemokine receptor binding	1	7	0.0315317	0.361181	ncbi_101120217(Ccl19)
Molecular function	GO:0008373	sialyltransferase activity	1	9	0.0403602	0.363242	ncbi_101104977(ST3GAL5)
Molecular function	GO:0008565	protein transporter activity	1	9	0.0403602	0.363242	ncbi_101113949(TIMM17A)
Molecular function	GO:0022884	macromolecule transmembrane transporter activity	1	9	0.0403602	0.363242	ncbi_101113949(TIMM17A)
Molecular function	GO:0000217	DNA secondary structure binding	1	10	0.0447448	0.36399	ncbi_494431(Yy1)
Molecular function	GO:0015923	mannosidase activity	1	11	0.0491098	0.36399	ncbi_101103326(MAN1A1)
Molecular function	GO:0042379	chemokine receptor binding	1	11	0.0491098	0.36399	ncbi_101120217(Ccl19)
Molecular function	GO:0015645	fatty acid ligase activity	1	13	0.0577811	0.404468	ncbi_101120689(SLC27A5)
Molecular function	GO:0004601	peroxidase activity	1	16	0.0706428	0.456516	ncbi_101104397(GPX3)
Molecular function	GO:0016638	oxidoreductase activity, acting on the CH-NH2 group of donors	1	18	0.0791215	0.456516	ncbi_101112424(LOXL1)
Molecular function	GO:0016684	oxidoreductase activity, acting on peroxide as acceptor	1	18	0.0791215	0.456516	ncbi_101104397(GPX3)
Molecular function	GO:0016874	ligase activity	2	104	0.0815829	0.456516	ncbi_101107484(PC);ncbi_101120689(SLC27A5)
Molecular function	GO:0008173	RNA methyltransferase activity	1	19	0.0833323	0.456516	ncbi_101121998(WDR4)
Molecular function	GO:0016740	transferase activity	11	1574	0.095552	0.501648	MSTRG.42599(Pol);ncbi_100037674(TYMS);ncbi_101103996(B3GNTL1);ncbi_101104362(YES1);ncbi_101104977(ST3GAL5);ncbi_101107478(ICK);ncbi_101113511(PGS1);ncbi_101117452(HHATL);ncbi_101120570(GFPT2);ncbi_101121998(WDR4);ncbi_114116929(TEX14)
Molecular function	GO:0003824	catalytic activity	24	4221	0.112645	0.523074	MSTRG.42599(Pol);ncbi_100037674(TYMS);ncbi_100142657(DIO3);ncbi_101101990(LACTB);ncbi_101103326(MAN1A1);ncbi_101103996(B3GNTL1);ncbi_101104362(YES1);ncbi_101104397(GPX3);ncbi_101104467(TNNT3);ncbi_101104977(ST3GAL5);ncbi_101106841(MARCH3);ncbi_101107478(ICK);ncbi_101107484(PC);ncbi_101111161(HIBCH);ncbi_101112424(LOXL1);ncbi_101113511(PGS1);ncbi_101114605(MYO1G);ncbi_101117452(HHATL);ncbi_1011183…
Molecular function	GO:0001637	G-protein coupled chemoattractant receptor activity	1	27	0.116346	0.523074	ncbi_101103843(CMLKR1)
Molecular function	GO:0016877	ligase activity, forming carbon-sulfur bonds	1	27	0.116346	0.523074	ncbi_101120689(SLC27A5)
Molecular function	GO:0046332	SMAD binding	1	27	0.116346	0.523074	ncbi_101107751(LDLRAD4)
Molecular function	GO:0016769	transferase activity, transferring nitrogenous groups	1	28	0.12039	0.523074	ncbi_101120570(GFPT2)
Molecular function	GO:0050839	cell adhesion molecule binding	1	30	0.128423	0.538194	MSTRG.11339(--)
Molecular function	GO:0016209	antioxidant activity	1	31	0.132413	0.538194	ncbi_101104397(GPX3)
Molecular function	GO:0000981	RNA polymerase II transcription factor activity, sequence-specific DNA binding	3	291	0.147072	0.570483	ncbi_101110557(BCL6);ncbi_101110829(Six2);ncbi_494431(Yy1)
Molecular function	GO:0005253	anion channel activity	1	38	0.159843	0.570483	ncbi_101112110(Ttyh3)
Molecular function	GO:1902936	phosphatidylinositol bisphosphate binding	1	38	0.159843	0.570483	ncbi_101114605(MYO1G)
Molecular function	GO:0003700	transcription factor activity, sequence-specific DNA binding	3	306	0.163416	0.570483	ncbi_101110557(BCL6);ncbi_101110829(Six2);ncbi_494431(Yy1)
Molecular function	GO:0008092	cytoskeletal protein binding	4	471	0.167039	0.570483	MSTRG.11339(--);ncbi_101102253(Rflnb);ncbi_101104467(TNNT3);ncbi_101116936(Bicdl1)
Molecular function	GO:0005319	lipid transporter activity	1	40	0.167523	0.570483	ncbi_101120689(SLC27A5)
Molecular function	GO:0016741	transferase activity, transferring one-carbon groups	2	169	0.180201	0.597507	ncbi_100037674(TYMS);ncbi_101121998(WDR4)
Molecular function	GO:0000982	transcription factor activity, RNA polymerase II core promoter proximal region sequence-specific binding	2	172	0.18513	0.598111	ncbi_101110829(Six2);ncbi_494431(Yy1)
Molecular function	GO:0016879	ligase activity, forming carbon-nitrogen bonds	1	46	0.190151	0.598976	ncbi_101107484(PC)
Molecular function	GO:0005216	ion channel activity	2	191	0.216758	0.635165	ncbi_101112110(Ttyh3);ncbi_101117259(TRPV2)
Molecular function	GO:0022838	substrate-specific channel activity	2	191	0.216758	0.635165	ncbi_101112110(Ttyh3);ncbi_101117259(TRPV2)
Molecular function	GO:0015267	channel activity	2	194	0.221804	0.635165	ncbi_101112110(Ttyh3);ncbi_101117259(TRPV2)
Molecular function	GO:0022803	passive transmembrane transporter activity	2	194	0.221804	0.635165	ncbi_101112110(Ttyh3);ncbi_101117259(TRPV2)
Molecular function	GO:0004553	hydrolase activity, hydrolyzing O-glycosyl compounds	1	57	0.23008	0.644225	ncbi_101103326(MAN1A1)
Molecular function	GO:0004930	G-protein coupled receptor activity	2	205	0.240384	0.658444	ncbi_101103843(CMLKR1);ncbi_114118433(P2ry2)
Molecular function	GO:0008757	S-adenosylmethionine-dependent methyltransferase activity	1	62	0.247585	0.658978	ncbi_101121998(WDR4)
Molecular function	GO:1901981	phosphatidylinositol phosphate binding	1	63	0.251039	0.658978	ncbi_101114605(MYO1G)
Molecular function	GO:0004713	protein tyrosine kinase activity	1	72	0.281432	0.71563	ncbi_101104362(YES1)
Molecular function	GO:0022892	substrate-specific transporter activity	4	603	0.295886	0.71563	ncbi_101112110(Ttyh3);ncbi_101113949(TIMM17A);ncbi_101117259(TRPV2);ncbi_101120689(SLC27A5)
Molecular function	GO:0035091	phosphatidylinositol binding	1	77	0.297791	0.71563	ncbi_101114605(MYO1G)
Molecular function	GO:0003682	chromatin binding	1	78	0.301019	0.71563	ncbi_101110557(BCL6)
Molecular function	GO:0016798	hydrolase activity, acting on glycosyl bonds	1	78	0.301019	0.71563	ncbi_101103326(MAN1A1)
Molecular function	GO:0000976	transcription regulatory region sequence-specific DNA binding	2	249	0.315053	0.72722	ncbi_101110557(BCL6);ncbi_494431(Yy1)
Molecular function	GO:1990837	sequence-specific double-stranded DNA binding	2	251	0.31843	0.72722	ncbi_101110557(BCL6);ncbi_494431(Yy1)
Molecular function	GO:0008528	G-protein coupled peptide receptor activity	1	85	0.323209	0.72722	ncbi_101103843(CMLKR1)
Molecular function	GO:0003690	double-stranded DNA binding	2	261	0.33526	0.729685	ncbi_101110557(BCL6);ncbi_494431(Yy1)
Molecular function	GO:0001653	peptide receptor activity	1	91	0.341678	0.729685	ncbi_101103843(CMLKR1)
Molecular function	GO:0001664	G-protein coupled receptor binding	1	91	0.341678	0.729685	ncbi_101120217(Ccl19)
Molecular function	GO:0043565	sequence-specific DNA binding	2	274	0.356968	0.738968	ncbi_101110557(BCL6);ncbi_494431(Yy1)
Molecular function	GO:0005126	cytokine receptor binding	1	101	0.371367	0.738968	ncbi_101120217(Ccl19)
Molecular function	GO:0016772	transferase activity, transferring phosphorus-containing groups	4	687	0.384238	0.738968	ncbi_101104362(YES1);ncbi_101107478(ICK);ncbi_101113511(PGS1);ncbi_114116929(TEX14)
Molecular function	GO:0016491	oxidoreductase activity	3	490	0.388693	0.738968	ncbi_100142657(DIO3);ncbi_101104397(GPX3);ncbi_101112424(LOXL1)
Molecular function	GO:0019899	enzyme binding	5	896	0.389496	0.738968	ncbi_100037680(LMNB1);ncbi_101107490(CEP192);ncbi_101116936(Bicdl1);ncbi_101119518(IGSF9B);ncbi_114116929(TEX14)
Molecular function	GO:0022891	substrate-specific transmembrane transporter activity	3	496	0.396194	0.738968	ncbi_101112110(Ttyh3);ncbi_101113949(TIMM17A);ncbi_101117259(TRPV2)
Molecular function	GO:0005215	transporter activity	4	700	0.397947	0.738968	ncbi_101112110(Ttyh3);ncbi_101113949(TIMM17A);ncbi_101117259(TRPV2);ncbi_101120689(SLC27A5)
Molecular function	GO:0042623	ATPase activity, coupled	1	112	0.402509	0.738968	ncbi_101104467(TNNT3)
Molecular function	GO:0008168	methyltransferase activity	1	113	0.405264	0.738968	ncbi_101121998(WDR4)
Molecular function	GO:0003779	actin binding	1	116	0.413454	0.738968	MSTRG.11339(--)
Molecular function	GO:0016887	ATPase activity	1	117	0.416159	0.738968	ncbi_101104467(TNNT3)
Molecular function	GO:0044822	poly(A) RNA binding	1	118	0.418852	0.738968	ncbi_101114392(Nova1)
Molecular function	GO:0016301	kinase activity	3	517	0.422267	0.738968	ncbi_101104362(YES1);ncbi_101107478(ICK);ncbi_114116929(TEX14)
Molecular function	GO:0044212	transcription regulatory region DNA binding	2	321	0.433153	0.740262	ncbi_101110557(BCL6);ncbi_494431(Yy1)
Molecular function	GO:0004518	nuclease activity	1	124	0.434757	0.740262	MSTRG.42599(Pol)
Molecular function	GO:0017016	Ras GTPase binding	1	142	0.479954	0.766015	ncbi_101116936(Bicdl1)
Molecular function	GO:0043566	structure-specific DNA binding	1	142	0.479954	0.766015	ncbi_494431(Yy1)
Molecular function	GO:0022857	transmembrane transporter activity	3	567	0.482799	0.766015	ncbi_101112110(Ttyh3);ncbi_101113949(TIMM17A);ncbi_101117259(TRPV2)
Molecular function	GO:0008509	anion transmembrane transporter activity	1	153	0.505808	0.766015	ncbi_101112110(Ttyh3)
Molecular function	GO:0003677	DNA binding	4	805	0.506141	0.766015	ncbi_101110557(BCL6);ncbi_101110829(Six2);ncbi_105610628(EN1);ncbi_494431(Yy1)
Molecular function	GO:0005543	phospholipid binding	1	154	0.508095	0.766015	ncbi_101114605(MYO1G)
Molecular function	GO:0001883	purine nucleoside binding	6	1251	0.514105	0.766015	ncbi_101104362(YES1);ncbi_101107478(ICK);ncbi_101107484(PC);ncbi_101114605(MYO1G);ncbi_101117061(hflX);ncbi_114116929(TEX14)
Molecular function	GO:0032549	ribonucleoside binding	6	1251	0.514105	0.766015	ncbi_101104362(YES1);ncbi_101107478(ICK);ncbi_101107484(PC);ncbi_101114605(MYO1G);ncbi_101117061(hflX);ncbi_114116929(TEX14)
Molecular function	GO:0032550	purine ribonucleoside binding	6	1251	0.514105	0.766015	ncbi_101104362(YES1);ncbi_101107478(ICK);ncbi_101107484(PC);ncbi_101114605(MYO1G);ncbi_101117061(hflX);ncbi_114116929(TEX14)
Molecular function	GO:0001882	nucleoside binding	6	1252	0.514919	0.766015	ncbi_101104362(YES1);ncbi_101107478(ICK);ncbi_101107484(PC);ncbi_101114605(MYO1G);ncbi_101117061(hflX);ncbi_114116929(TEX14)
Molecular function	GO:0031267	small GTPase binding	1	159	0.519375	0.766015	ncbi_101116936(Bicdl1)
Molecular function	GO:0051020	GTPase binding	1	162	0.52602	0.766015	ncbi_101116936(Bicdl1)
Molecular function	GO:0004672	protein kinase activity	2	385	0.528915	0.766015	ncbi_101104362(YES1);ncbi_101107478(ICK)
Molecular function	GO:0001071	nucleic acid binding transcription factor activity	3	619	0.542615	0.776927	ncbi_101110557(BCL6);ncbi_101110829(Six2);ncbi_494431(Yy1)
Molecular function	GO:0000975	regulatory region DNA binding	2	406	0.557962	0.784928	ncbi_101110557(BCL6);ncbi_494431(Yy1)
Molecular function	GO:0001067	regulatory region nucleic acid binding	2	408	0.560663	0.784928	ncbi_101110557(BCL6);ncbi_494431(Yy1)
Molecular function	GO:0016773	phosphotransferase activity, alcohol group as acceptor	2	421	0.577945	0.800232	ncbi_101104362(YES1);ncbi_101107478(ICK)
Molecular function	GO:0016757	transferase activity, transferring glycosyl groups	1	193	0.589626	0.807532	ncbi_101104977(ST3GAL5)
Molecular function	GO:0097367	carbohydrate derivative binding	6	1384	0.617507	0.826428	ncbi_101104362(YES1);ncbi_101107478(ICK);ncbi_101107484(PC);ncbi_101114605(MYO1G);ncbi_101117061(hflX);ncbi_114116929(TEX14)
Molecular function	GO:0015075	ion transmembrane transporter activity	2	453	0.618414	0.826428	ncbi_101112110(Ttyh3);ncbi_101117259(TRPV2)
Molecular function	GO:0005515	protein binding	17	3859	0.623101	0.826428	MSTRG.11339(--);MSTRG.42599(Pol);MSTRG.75255(--);ncbi_100037680(LMNB1);ncbi_100302307(ARFIP2);ncbi_101102253(Rflnb);ncbi_101104362(YES1);ncbi_101104467(TNNT3);ncbi_101107490(CEP192);ncbi_101107751(LDLRAD4);ncbi_101110829(Six2);ncbi_101116936(Bicdl1);ncbi_101119518(IGSF9B);ncbi_101120217(Ccl19);ncbi_114116929(TEX14);ncbi_443380(CXCL1);ncbi_494431(Yy1)
Molecular function	GO:0017111	nucleoside-triphosphatase activity	2	482	0.652535	0.856453	ncbi_101104467(TNNT3);ncbi_101114605(MYO1G)
Molecular function	GO:0016462	pyrophosphatase activity	2	519	0.692592	0.883607	ncbi_101104467(TNNT3);ncbi_101114605(MYO1G)
Molecular function	GO:0016818	hydrolase activity, acting on acid anhydrides, in phosphorus-containing anhydrides	2	524	0.697712	0.883607	ncbi_101104467(TNNT3);ncbi_101114605(MYO1G)
Molecular function	GO:0016817	hydrolase activity, acting on acid anhydrides	2	525	0.698727	0.883607	ncbi_101104467(TNNT3);ncbi_101114605(MYO1G)
Molecular function	GO:0044877	macromolecular complex binding	1	264	0.705426	0.883607	ncbi_101110557(BCL6)
Molecular function	GO:0060089	molecular transducer activity	6	1517	0.708288	0.883607	MSTRG.18163(--);ncbi_100192421(GNG11);ncbi_101103843(CMLKR1);ncbi_101118367(TRIM13);ncbi_101123150(SEMA5A);ncbi_114118433(P2ry2)
Molecular function	GO:0003712	transcription cofactor activity	1	272	0.716265	0.884798	ncbi_494431(Yy1)
Molecular function	GO:0046872	metal ion binding	6	1572	0.741497	0.887587	ncbi_101103326(MAN1A1);ncbi_101106841(MARCH3);ncbi_101107478(ICK);ncbi_101110107(LPP);ncbi_101118367(TRIM13);ncbi_494431(Yy1)
Molecular function	GO:0008289	lipid binding	1	293	0.742891	0.887587	ncbi_101114605(MYO1G)
Molecular function	GO:0043169	cation binding	11	2769	0.751364	0.887587	ncbi_101103326(MAN1A1);ncbi_101103956(ZNF362);ncbi_101106841(MARCH3);ncbi_101107478(ICK);ncbi_101107484(PC);ncbi_101110107(LPP);ncbi_101110557(BCL6);ncbi_101112424(LOXL1);ncbi_101117061(hflX);ncbi_101118367(TRIM13);ncbi_494431(Yy1)
Molecular function	GO:0043167	ion binding	12	3010	0.756027	0.887587	ncbi_101103326(MAN1A1);ncbi_101103956(ZNF362);ncbi_101106841(MARCH3);ncbi_101107478(ICK);ncbi_101107484(PC);ncbi_101110107(LPP);ncbi_101110557(BCL6);ncbi_101112424(LOXL1);ncbi_101114605(MYO1G);ncbi_101117061(hflX);ncbi_101118367(TRIM13);ncbi_494431(Yy1)
Molecular function	GO:0036094	small molecule binding	6	1607	0.761253	0.887587	ncbi_101104362(YES1);ncbi_101107478(ICK);ncbi_101107484(PC);ncbi_101114605(MYO1G);ncbi_101117061(hflX);ncbi_114116929(TEX14)
Molecular function	GO:0000989	transcription factor activity, transcription factor binding	1	319	0.772479	0.887587	ncbi_494431(Yy1)
Molecular function	GO:0019900	kinase binding	1	323	0.776724	0.887587	ncbi_114116929(TEX14)
Molecular function	GO:0000988	transcription factor activity, protein binding	1	326	0.779857	0.887587	ncbi_494431(Yy1)
Molecular function	GO:0043168	anion binding	1	328	0.781922	0.887587	ncbi_101114605(MYO1G)
Molecular function	GO:0005102	receptor binding	2	636	0.795295	0.892155	ncbi_101120217(Ccl19);ncbi_443380(CXCL1)
Molecular function	GO:0046914	transition metal ion binding	4	1178	0.800107	0.892155	ncbi_101106841(MARCH3);ncbi_101110107(LPP);ncbi_101118367(TRIM13);ncbi_494431(Yy1)
Molecular function	GO:0004888	transmembrane signaling receptor activity	3	1119	0.897029	0.984904	ncbi_101103843(CMLKR1);ncbi_101123150(SEMA5A);ncbi_114118433(P2ry2)
Molecular function	GO:0016788	hydrolase activity, acting on ester bonds	1	490	0.89892	0.984904	MSTRG.42599(Pol)
Molecular function	GO:0099600	transmembrane receptor activity	3	1154	0.908759	0.987101	ncbi_101103843(CMLKR1);ncbi_101123150(SEMA5A);ncbi_114118433(P2ry2)
Molecular function	GO:0038023	signaling receptor activity	3	1235	0.931499	0.987841	ncbi_101103843(CMLKR1);ncbi_101123150(SEMA5A);ncbi_114118433(P2ry2)
Molecular function	GO:0004871	signal transducer activity	3	1291	0.94411	0.987841	ncbi_101103843(CMLKR1);ncbi_101123150(SEMA5A);ncbi_114118433(P2ry2)
Molecular function	GO:1901363	heterocyclic compound binding	12	3680	0.946126	0.987841	ncbi_101104362(YES1);ncbi_101107478(ICK);ncbi_101107484(PC);ncbi_101109083(UNC50);ncbi_101110557(BCL6);ncbi_101110829(Six2);ncbi_101114392(Nova1);ncbi_101114605(MYO1G);ncbi_101117061(hflX);ncbi_105610628(EN1);ncbi_114116929(TEX14);ncbi_494431(Yy1)
Molecular function	GO:0004872	receptor activity	3	1306	0.947111	0.987841	ncbi_101103843(CMLKR1);ncbi_101123150(SEMA5A);ncbi_114118433(P2ry2)
Molecular function	GO:0005488	binding	34	8485	0.94881	0.987841	MSTRG.11339(--);MSTRG.42599(Pol);MSTRG.75255(--);ncbi_100037680(LMNB1);ncbi_100192421(GNG11);ncbi_100302307(ARFIP2);ncbi_101102253(Rflnb);ncbi_101103326(MAN1A1);ncbi_101103956(ZNF362);ncbi_101104362(YES1);ncbi_101104397(GPX3);ncbi_101104467(TNNT3);ncbi_101106841(MARCH3);ncbi_101107478(ICK);ncbi_101107484(PC);ncbi_101107490(CEP192);ncbi_101107751(LDLRAD4);ncbi_101109083(UNC50);ncbi_101110107(LPP);…
Molecular function	GO:0097159	organic cyclic compound binding	12	3814	0.962803	0.987841	ncbi_101104362(YES1);ncbi_101107478(ICK);ncbi_101107484(PC);ncbi_101109083(UNC50);ncbi_101110557(BCL6);ncbi_101110829(Six2);ncbi_101114392(Nova1);ncbi_101114605(MYO1G);ncbi_101117061(hflX);ncbi_105610628(EN1);ncbi_114116929(TEX14);ncbi_494431(Yy1)
Molecular function	GO:0016787	hydrolase activity	4	1716	0.964321	0.987841	MSTRG.42599(Pol);ncbi_101103326(MAN1A1);ncbi_101104467(TNNT3);ncbi_101114605(MYO1G)
Molecular function	GO:0003676	nucleic acid binding	6	2422	0.977401	0.993165	ncbi_101109083(UNC50);ncbi_101110557(BCL6);ncbi_101110829(Six2);ncbi_101114392(Nova1);ncbi_105610628(EN1);ncbi_494431(Yy1)
Molecular function	GO:0003723	RNA binding	1	1201	0.996996	1	ncbi_101114392(Nova1)
Molecular function	GO:0003674	molecular_function	52	11390	1	1	MSTRG.11339(--);MSTRG.18163(--);MSTRG.42599(Pol);MSTRG.75255(--);ncbi_100037674(TYMS);ncbi_100037680(LMNB1);ncbi_100142657(DIO3);ncbi_100192421(GNG11);ncbi_100302307(ARFIP2);ncbi_101101990(LACTB);ncbi_101102253(Rflnb);ncbi_101103326(MAN1A1);ncbi_101103843(CMLKR1);ncbi_101103956(ZNF362);ncbi_101103996(B3GNTL1);ncbi_101104362(YES1);ncbi_101104397(GPX3);ncbi_101104467(TNNT3);ncbi_101104977(ST3GAL5);…

## Sheet: Trans
Supplementary Table S3. Functional annotation of the trans target gene for differentially expressed lncRNAS
GO Classification	GO ID	Description	trans (1535)	All (12643)	pvalue	p.adjust	Genes
Biological process	GO:0006928	movement of cell or subcellular component	208	1000	3.40038e-16	1.18376e-12	MSTRG.2494(--);MSTRG.3128(--);MSTRG.51687(TUBB3);ncbi_100101227(WT1);ncbi_100127220(SNAI2);ncbi_100135449(NRP2);ncbi_100141300(CIB1);ncbi_100145862(DTNBP1);ncbi_100170321(CDH2);ncbi_100192422(MMP9);ncbi_100270717(SOD1);ncbi_100302501(PLAU);ncbi_100302636(KLF4);ncbi_100381248(SIX1);ncbi_100913157(ILK);ncbi_101101845(TSPAN1);ncbi_101102530(VANGL2);ncbi_101102750(AXL);ncbi_101102873(VEGFD);ncbi_1011…
Biological process	GO:0044767	single-organism developmental process	515	3162	6.72737e-16	1.18376e-12	MSTRG.2133(Pol);MSTRG.23329(SAMD9);MSTRG.2494(--);MSTRG.27429(C3);MSTRG.3128(--);MSTRG.42599(Pol);MSTRG.51687(TUBB3);MSTRG.8274(--);ncbi_100034668(CLN5);ncbi_100101227(WT1);ncbi_100126570(ASZ1);ncbi_100127220(SNAI2);ncbi_100135449(NRP2);ncbi_100137067(FABP4);ncbi_100141300(CIB1);ncbi_100144426(FAS);ncbi_100144763(CCND1);ncbi_100145859(LIPA);ncbi_100145862(DTNBP1);ncbi_100145865(--);ncbi_100145881…
Biological process	GO:0048870	cell motility	170	773	1.25531e-15	1.18376e-12	MSTRG.2494(--);MSTRG.3128(--);ncbi_100101227(WT1);ncbi_100127220(SNAI2);ncbi_100135449(NRP2);ncbi_100141300(CIB1);ncbi_100170321(CDH2);ncbi_100192422(MMP9);ncbi_100302501(PLAU);ncbi_100302636(KLF4);ncbi_100381248(SIX1);ncbi_100913157(ILK);ncbi_101101845(TSPAN1);ncbi_101102530(VANGL2);ncbi_101102750(AXL);ncbi_101102873(VEGFD);ncbi_101103014(ABHD2);ncbi_101103258(FOXF1);ncbi_101103277(TACSTD2);ncbi…
Biological process	GO:0051674	localization of cell	170	773	1.25531e-15	1.18376e-12	MSTRG.2494(--);MSTRG.3128(--);ncbi_100101227(WT1);ncbi_100127220(SNAI2);ncbi_100135449(NRP2);ncbi_100141300(CIB1);ncbi_100170321(CDH2);ncbi_100192422(MMP9);ncbi_100302501(PLAU);ncbi_100302636(KLF4);ncbi_100381248(SIX1);ncbi_100913157(ILK);ncbi_101101845(TSPAN1);ncbi_101102530(VANGL2);ncbi_101102750(AXL);ncbi_101102873(VEGFD);ncbi_101103014(ABHD2);ncbi_101103258(FOXF1);ncbi_101103277(TACSTD2);ncbi…
Biological process	GO:0016477	cell migration	148	644	2.25284e-15	1.54743e-12	MSTRG.2494(--);MSTRG.3128(--);ncbi_100127220(SNAI2);ncbi_100135449(NRP2);ncbi_100141300(CIB1);ncbi_100192422(MMP9);ncbi_100302501(PLAU);ncbi_100302636(KLF4);ncbi_100381248(SIX1);ncbi_100913157(ILK);ncbi_101102530(VANGL2);ncbi_101102750(AXL);ncbi_101102873(VEGFD);ncbi_101103014(ABHD2);ncbi_101103258(FOXF1);ncbi_101103277(TACSTD2);ncbi_101103371(Lrrc15);ncbi_101103390(TOR1A);ncbi_101103485(SULF1);n…
Biological process	GO:0040011	locomotion	201	973	2.46145e-15	1.54743e-12	MSTRG.2494(--);MSTRG.3128(--);MSTRG.51687(TUBB3);MSTRG.8274(--);ncbi_100034672(PTX3);ncbi_100101227(WT1);ncbi_100127220(SNAI2);ncbi_100135449(NRP2);ncbi_100141300(CIB1);ncbi_100170321(CDH2);ncbi_100192422(MMP9);ncbi_100302501(PLAU);ncbi_100302636(KLF4);ncbi_100381248(SIX1);ncbi_100913157(ILK);ncbi_101101845(TSPAN1);ncbi_101102530(VANGL2);ncbi_101102750(AXL);ncbi_101102873(VEGFD);ncbi_101103014(AB…
Biological process	GO:0032502	developmental process	538	3360	3.25541e-15	1.7542e-12	MSTRG.2133(Pol);MSTRG.23329(SAMD9);MSTRG.2494(--);MSTRG.27429(C3);MSTRG.3128(--);MSTRG.42599(Pol);MSTRG.51687(TUBB3);MSTRG.8274(--);ncbi_100034668(CLN5);ncbi_100101227(WT1);ncbi_100126570(ASZ1);ncbi_100127220(SNAI2);ncbi_100135449(NRP2);ncbi_100137067(FABP4);ncbi_100141300(CIB1);ncbi_100144426(FAS);ncbi_100144763(CCND1);ncbi_100145859(LIPA);ncbi_100145862(DTNBP1);ncbi_100145865(--);ncbi_100145881…
Biological process	GO:0044707	single-multicellular organism process	508	3153	1.05602e-14	4.97911e-12	MSTRG.2133(Pol);MSTRG.23329(SAMD9);MSTRG.2494(--);MSTRG.27429(C3);MSTRG.3128(--);MSTRG.42599(Pol);MSTRG.51687(TUBB3);MSTRG.8274(--);ncbi_100034668(CLN5);ncbi_100101227(WT1);ncbi_100126570(ASZ1);ncbi_100127220(SNAI2);ncbi_100135449(NRP2);ncbi_100141300(CIB1);ncbi_100144426(FAS);ncbi_100144763(CCND1);ncbi_100145859(LIPA);ncbi_100145865(--);ncbi_100145878(BLOC1S4);ncbi_100170321(CDH2);ncbi_100192422…
Biological process	GO:0048731	system development	365	2114	2.05391e-14	8.60817e-12	MSTRG.2133(Pol);MSTRG.23329(SAMD9);MSTRG.2494(--);MSTRG.27429(C3);MSTRG.3128(--);MSTRG.51687(TUBB3);MSTRG.8274(--);ncbi_100034668(CLN5);ncbi_100101227(WT1);ncbi_100127220(SNAI2);ncbi_100135449(NRP2);ncbi_100141300(CIB1);ncbi_100144426(FAS);ncbi_100144763(CCND1);ncbi_100145859(LIPA);ncbi_100145865(--);ncbi_100170321(CDH2);ncbi_100192422(MMP9);ncbi_100192429(HLF);ncbi_100196905(COL2A1);ncbi_1002707…
Biological process	GO:0007275	multicellular organism development	396	2339	2.3713e-14	8.94456e-12	MSTRG.2133(Pol);MSTRG.23329(SAMD9);MSTRG.2494(--);MSTRG.27429(C3);MSTRG.3128(--);MSTRG.51687(TUBB3);MSTRG.8274(--);ncbi_100034668(CLN5);ncbi_100101227(WT1);ncbi_100127220(SNAI2);ncbi_100135449(NRP2);ncbi_100141300(CIB1);ncbi_100144426(FAS);ncbi_100144763(CCND1);ncbi_100145859(LIPA);ncbi_100145865(--);ncbi_100170321(CDH2);ncbi_100192422(MMP9);ncbi_100192429(HLF);ncbi_100196905(COL2A1);ncbi_1002707…
Biological process	GO:0010033	response to organic substance	222	1148	1.25258e-13	4.2952e-11	MSTRG.2133(Pol);MSTRG.42599(Pol);ncbi_100037663(Gstm5);ncbi_100037674(TYMS);ncbi_100101227(WT1);ncbi_100127220(SNAI2);ncbi_100141300(CIB1);ncbi_100144426(FAS);ncbi_100144763(CCND1);ncbi_100169934(CRY2);ncbi_100170323(CYP24A1);ncbi_100170327(FASN);ncbi_100174984(Per1);ncbi_100192421(GNG11);ncbi_100196905(COL2A1);ncbi_100270685(KCNMA1);ncbi_100270717(SOD1);ncbi_100302636(KLF4);ncbi_100307049(STAT1)…
Biological process	GO:0048856	anatomical structure development	464	2888	5.36362e-13	1.61698e-10	MSTRG.2133(Pol);MSTRG.23329(SAMD9);MSTRG.2494(--);MSTRG.27429(C3);MSTRG.3128(--);MSTRG.51687(TUBB3);MSTRG.8274(--);ncbi_100034668(CLN5);ncbi_100101227(WT1);ncbi_100127220(SNAI2);ncbi_100135449(NRP2);ncbi_100141300(CIB1);ncbi_100144426(FAS);ncbi_100144763(CCND1);ncbi_100145859(LIPA);ncbi_100145862(DTNBP1);ncbi_100145865(--);ncbi_100170318(ADRA2B);ncbi_100170321(CDH2);ncbi_100192422(MMP9);ncbi_1001…
Biological process	GO:0048523	negative regulation of cellular process	279	1553	5.96225e-13	1.61698e-10	MSTRG.2133(Pol);MSTRG.2494(--);MSTRG.27429(C3);MSTRG.3128(--);MSTRG.59224(SETMAR);MSTRG.8274(--);ncbi_100034672(PTX3);ncbi_100127220(SNAI2);ncbi_100135687(HIF3A);ncbi_100137067(FABP4);ncbi_100141300(CIB1);ncbi_100144763(CCND1);ncbi_100169934(CRY2);ncbi_100170321(CDH2);ncbi_100174984(Per1);ncbi_100192422(MMP9);ncbi_100216463(PRKAR1A);ncbi_100270717(SOD1);ncbi_100302083(CDKN1A);ncbi_100302636(KLF4)…
Biological process	GO:0008283	cell proliferation	196	993	6.00152e-13	1.61698e-10	MSTRG.23329(SAMD9);MSTRG.3128(--);ncbi_100101227(WT1);ncbi_100127220(SNAI2);ncbi_100135689(EEF1E1);ncbi_100141300(CIB1);ncbi_100144763(CCND1);ncbi_100192423(ODC1);ncbi_100216463(PRKAR1A);ncbi_100302083(CDKN1A);ncbi_100302342(AIMP2);ncbi_100302348(PMP22);ncbi_100302501(PLAU);ncbi_100302636(KLF4);ncbi_100307039(EIF5A);ncbi_100307049(STAT1);ncbi_100381248(SIX1);ncbi_100620047(Btg2);ncbi_100653388(NR…
Biological process	GO:0048519	negative regulation of biological process	324	1882	1.54861e-12	3.89423e-10	MSTRG.2133(Pol);MSTRG.2494(--);MSTRG.27429(C3);MSTRG.3128(--);MSTRG.42599(Pol);MSTRG.59224(SETMAR);MSTRG.8274(--);ncbi_100034672(PTX3);ncbi_100101227(WT1);ncbi_100126570(ASZ1);ncbi_100127220(SNAI2);ncbi_100135687(HIF3A);ncbi_100137067(FABP4);ncbi_100141300(CIB1);ncbi_100144763(CCND1);ncbi_100169934(CRY2);ncbi_100170321(CDH2);ncbi_100174984(Per1);ncbi_100192422(MMP9);ncbi_100216463(PRKAR1A);ncbi_1…
Biological process	GO:0051270	regulation of cellular component movement	87	340	4.4523e-12	1.04963e-09	MSTRG.2494(--);MSTRG.3128(--);ncbi_100127220(SNAI2);ncbi_100141300(CIB1);ncbi_100192422(MMP9);ncbi_100302636(KLF4);ncbi_100913157(ILK);ncbi_101102873(VEGFD);ncbi_101103014(ABHD2);ncbi_101103258(FOXF1);ncbi_101103277(TACSTD2);ncbi_101103371(Lrrc15);ncbi_101103485(SULF1);ncbi_101103843(CMLKR1);ncbi_101104317(ANGPTL4);ncbi_101105263(SPHK1);ncbi_101105627(PBLD);ncbi_101105629(VEGFC);ncbi_101105743(La…
Biological process	GO:0030334	regulation of cell migration	84	328	1.00296e-11	2.22539e-09	MSTRG.2494(--);MSTRG.3128(--);ncbi_100127220(SNAI2);ncbi_100141300(CIB1);ncbi_100192422(MMP9);ncbi_100302636(KLF4);ncbi_100913157(ILK);ncbi_101102873(VEGFD);ncbi_101103014(ABHD2);ncbi_101103258(FOXF1);ncbi_101103277(TACSTD2);ncbi_101103371(Lrrc15);ncbi_101103485(SULF1);ncbi_101103843(CMLKR1);ncbi_101104317(ANGPTL4);ncbi_101105263(SPHK1);ncbi_101105627(PBLD);ncbi_101105629(VEGFC);ncbi_101105743(La…
Biological process	GO:2000145	regulation of cell motility	84	333	2.34539e-11	4.9149e-09	MSTRG.2494(--);MSTRG.3128(--);ncbi_100127220(SNAI2);ncbi_100141300(CIB1);ncbi_100192422(MMP9);ncbi_100302636(KLF4);ncbi_100913157(ILK);ncbi_101102873(VEGFD);ncbi_101103014(ABHD2);ncbi_101103258(FOXF1);ncbi_101103277(TACSTD2);ncbi_101103371(Lrrc15);ncbi_101103485(SULF1);ncbi_101103843(CMLKR1);ncbi_101104317(ANGPTL4);ncbi_101105263(SPHK1);ncbi_101105627(PBLD);ncbi_101105629(VEGFC);ncbi_101105743(La…
Biological process	GO:0051239	regulation of multicellular organismal process	218	1182	2.80114e-11	5.56101e-09	MSTRG.2133(Pol);MSTRG.2494(--);MSTRG.27429(C3);MSTRG.42599(Pol);MSTRG.8274(--);ncbi_100101227(WT1);ncbi_100125623(PER3);ncbi_100127220(SNAI2);ncbi_100141300(CIB1);ncbi_100144763(CCND1);ncbi_100145865(--);ncbi_100170318(ADRA2B);ncbi_100174984(Per1);ncbi_100192422(MMP9);ncbi_100294559(ADRB3);ncbi_100302348(PMP22);ncbi_100302501(PLAU);ncbi_100302636(KLF4);ncbi_100307049(STAT1);ncbi_100381248(SIX1);n…
Biological process	GO:0022610	biological adhesion	160	799	3.2785e-11	6.18325e-09	MSTRG.12825(--);MSTRG.2494(--);MSTRG.47771(CFDP2);MSTRG.56653(pol);MSTRG.7375(--);MSTRG.75255(--);MSTRG.76193(--);ncbi_100127220(SNAI2);ncbi_100141300(CIB1);ncbi_100144426(FAS);ncbi_100170321(CDH2);ncbi_100216462(FN1);ncbi_100302310(ARL2);ncbi_100302501(PLAU);ncbi_100302636(KLF4);ncbi_100913157(ILK);ncbi_101102020(PLPP3);ncbi_101102453(COL15A1);ncbi_101102481(Xrcc4);ncbi_101102552(IL18R1);ncbi_10…
Biological process	GO:0070887	cellular response to chemical stimulus	142	687	4.55617e-11	8.18375e-09	MSTRG.2133(Pol);MSTRG.42599(Pol);ncbi_100037663(Gstm5);ncbi_100101227(WT1);ncbi_100127220(SNAI2);ncbi_100141300(CIB1);ncbi_100169934(CRY2);ncbi_100174984(Per1);ncbi_100196905(COL2A1);ncbi_100270717(SOD1);ncbi_100307049(STAT1);ncbi_100653388(NR5A2);ncbi_100820746(ANKRD1);ncbi_100885760(CNTFR);ncbi_100913157(ILK);ncbi_101102232(IL27RA);ncbi_101102289(PRKRA);ncbi_101102467(TARBP2);ncbi_101102552(IL1…
Biological process	GO:0048522	positive regulation of cellular process	282	1637	6.34935e-11	1.08863e-08	MSTRG.2133(Pol);MSTRG.27429(C3);MSTRG.3128(--);MSTRG.42599(Pol);ncbi_100034672(PTX3);ncbi_100037704(FBLN1);ncbi_100127209(HSP90AA1);ncbi_100127220(SNAI2);ncbi_100135689(EEF1E1);ncbi_100141300(CIB1);ncbi_100144426(FAS);ncbi_100170318(ADRA2B);ncbi_100170321(CDH2);ncbi_100192422(MMP9);ncbi_100216462(FN1);ncbi_100270717(SOD1);ncbi_100294559(ADRB3);ncbi_100302083(CDKN1A);ncbi_100302310(ARL2);ncbi_1003…
Biological process	GO:0048869	cellular developmental process	359	2193	7.02769e-11	1.15254e-08	MSTRG.2133(Pol);MSTRG.2494(--);MSTRG.3128(--);MSTRG.51687(TUBB3);ncbi_100034668(CLN5);ncbi_100101227(WT1);ncbi_100126570(ASZ1);ncbi_100127220(SNAI2);ncbi_100135449(NRP2);ncbi_100137067(FABP4);ncbi_100141300(CIB1);ncbi_100144426(FAS);ncbi_100144763(CCND1);ncbi_100145862(DTNBP1);ncbi_100145881(ARL4A);ncbi_100170318(ADRA2B);ncbi_100170321(CDH2);ncbi_100192422(MMP9);ncbi_100196905(COL2A1);ncbi_100216…
Biological process	GO:0048518	positive regulation of biological process	334	2018	1.08729e-10	1.70885e-08	MSTRG.2133(Pol);MSTRG.27429(C3);MSTRG.3128(--);MSTRG.42599(Pol);MSTRG.59224(SETMAR);ncbi_100034672(PTX3);ncbi_100037704(FBLN1);ncbi_100127209(HSP90AA1);ncbi_100127220(SNAI2);ncbi_100135689(EEF1E1);ncbi_100137067(FABP4);ncbi_100141300(CIB1);ncbi_100144426(FAS);ncbi_100145865(--);ncbi_100170318(ADRA2B);ncbi_100170321(CDH2);ncbi_100192422(MMP9);ncbi_100216462(FN1);ncbi_100270717(SOD1);ncbi_100294559…
Biological process	GO:0044763	single-organism cellular process	1078	7964	1.30592e-10	1.97038e-08	MSTRG.18163(--);MSTRG.2133(Pol);MSTRG.23329(SAMD9);MSTRG.2494(--);MSTRG.27429(C3);MSTRG.3128(--);MSTRG.42599(Pol);MSTRG.51687(TUBB3);MSTRG.59224(SETMAR);MSTRG.67804(EPB41L2);MSTRG.8274(--);ncbi_100034668(CLN5);ncbi_100037674(TYMS);ncbi_100037680(LMNB1);ncbi_100037704(FBLN1);ncbi_100101227(WT1);ncbi_100126570(ASZ1);ncbi_100127220(SNAI2);ncbi_100135438(SARS);ncbi_100135442(SRSF3);ncbi_100135449(NRP…
Biological process	GO:0016265	death	206	1126	2.28292e-10	3.31199e-08	MSTRG.3128(--);ncbi_100037680(LMNB1);ncbi_100101227(WT1);ncbi_100127220(SNAI2);ncbi_100135689(EEF1E1);ncbi_100141300(CIB1);ncbi_100144426(FAS);ncbi_100192422(MMP9);ncbi_100196905(COL2A1);ncbi_100270685(KCNMA1);ncbi_100270717(SOD1);ncbi_100302083(CDKN1A);ncbi_100302342(AIMP2);ncbi_100302348(PMP22);ncbi_100302636(KLF4);ncbi_100307039(EIF5A);ncbi_100307049(STAT1);ncbi_100381248(SIX1);ncbi_100415775(…
Biological process	GO:0009653	anatomical structure morphogenesis	267	1550	2.37405e-10	3.31664e-08	MSTRG.2494(--);MSTRG.27429(C3);MSTRG.3128(--);MSTRG.51687(TUBB3);MSTRG.8274(--);ncbi_100101227(WT1);ncbi_100127220(SNAI2);ncbi_100135449(NRP2);ncbi_100141300(CIB1);ncbi_100145862(DTNBP1);ncbi_100145865(--);ncbi_100170318(ADRA2B);ncbi_100196905(COL2A1);ncbi_100216462(FN1);ncbi_100302348(PMP22);ncbi_100302636(KLF4);ncbi_100307049(STAT1);ncbi_100381248(SIX1);ncbi_100415773(ADAMTS1);ncbi_100415775(ID…
Biological process	GO:0040012	regulation of locomotion	89	378	2.98457e-10	3.93643e-08	MSTRG.2494(--);MSTRG.3128(--);MSTRG.8274(--);ncbi_100034672(PTX3);ncbi_100127220(SNAI2);ncbi_100141300(CIB1);ncbi_100192422(MMP9);ncbi_100302636(KLF4);ncbi_100913157(ILK);ncbi_101102873(VEGFD);ncbi_101103014(ABHD2);ncbi_101103258(FOXF1);ncbi_101103277(TACSTD2);ncbi_101103371(Lrrc15);ncbi_101103485(SULF1);ncbi_101103843(CMLKR1);ncbi_101104317(ANGPTL4);ncbi_101105263(SPHK1);ncbi_101105627(PBLD);ncb…
Biological process	GO:0051241	negative regulation of multicellular organismal process	72	281	3.02642e-10	3.93643e-08	MSTRG.2494(--);MSTRG.8274(--);ncbi_100101227(WT1);ncbi_100141300(CIB1);ncbi_100302501(PLAU);ncbi_100302636(KLF4);ncbi_100307049(STAT1);ncbi_101102253(Rflnb);ncbi_101102743(ACOD1);ncbi_101102750(AXL);ncbi_101102848(MYLIP);ncbi_101103485(SULF1);ncbi_101103843(CMLKR1);ncbi_101104317(ANGPTL4);ncbi_101104361(APOD);ncbi_101105208(PYCARD);ncbi_101105489(PAX8);ncbi_101105541(ECM1);ncbi_101106132(Sox8);nc…
Biological process	GO:0009605	response to external stimulus	171	897	3.91639e-10	4.9242e-08	MSTRG.2494(--);MSTRG.27429(C3);MSTRG.51687(TUBB3);MSTRG.71390(Piezo2);ncbi_100034672(PTX3);ncbi_100135449(NRP2);ncbi_100144426(FAS);ncbi_100192423(ODC1);ncbi_100302501(PLAU);ncbi_100307049(STAT1);ncbi_100820746(ANKRD1);ncbi_101101941(IFIT2);ncbi_101102194(IFIT1);ncbi_101102232(IL27RA);ncbi_101102289(PRKRA);ncbi_101102378(Cda);ncbi_101102413(HP);ncbi_101102467(TARBP2);ncbi_101102674(C6);ncbi_10110…
Biological process	GO:0048583	regulation of response to stimulus	290	1722	4.15885e-10	5.06038e-08	MSTRG.2133(Pol);MSTRG.2494(--);MSTRG.27429(C3);ncbi_100125623(PER3);ncbi_100127220(SNAI2);ncbi_100135689(EEF1E1);ncbi_100137067(FABP4);ncbi_100141300(CIB1);ncbi_100144763(CCND1);ncbi_100169934(CRY2);ncbi_100170318(ADRA2B);ncbi_100170321(CDH2);ncbi_100174984(Per1);ncbi_100270717(SOD1);ncbi_100302501(PLAU);ncbi_100307049(STAT1);ncbi_100820746(ANKRD1);ncbi_100913157(ILK);ncbi_101102020(PLPP3);ncbi_1…
Biological process	GO:0008219	cell death	203	1114	4.49909e-10	5.30331e-08	MSTRG.3128(--);ncbi_100037680(LMNB1);ncbi_100101227(WT1);ncbi_100127220(SNAI2);ncbi_100135689(EEF1E1);ncbi_100141300(CIB1);ncbi_100144426(FAS);ncbi_100192422(MMP9);ncbi_100196905(COL2A1);ncbi_100270685(KCNMA1);ncbi_100270717(SOD1);ncbi_100302083(CDKN1A);ncbi_100302342(AIMP2);ncbi_100302636(KLF4);ncbi_100307039(EIF5A);ncbi_100307049(STAT1);ncbi_100381248(SIX1);ncbi_100415775(ID3);ncbi_100820746(AN…
Biological process	GO:0010941	regulation of cell death	155	795	5.38425e-10	6.15437e-08	MSTRG.3128(--);ncbi_100101227(WT1);ncbi_100127220(SNAI2);ncbi_100135689(EEF1E1);ncbi_100141300(CIB1);ncbi_100144426(FAS);ncbi_100192422(MMP9);ncbi_100270685(KCNMA1);ncbi_100270717(SOD1);ncbi_100302636(KLF4);ncbi_100307039(EIF5A);ncbi_100307049(STAT1);ncbi_100381248(SIX1);ncbi_100415775(ID3);ncbi_100820746(ANKRD1);ncbi_100885760(CNTFR);ncbi_100913157(ILK);ncbi_101101941(IFIT2);ncbi_101101998(Sept4…
Biological process	GO:0030154	cell differentiation	315	1908	6.01696e-10	6.67528e-08	MSTRG.2133(Pol);MSTRG.51687(TUBB3);ncbi_100034668(CLN5);ncbi_100101227(WT1);ncbi_100127220(SNAI2);ncbi_100135449(NRP2);ncbi_100137067(FABP4);ncbi_100141300(CIB1);ncbi_100144426(FAS);ncbi_100144763(CCND1);ncbi_100145881(ARL4A);ncbi_100170318(ADRA2B);ncbi_100170321(CDH2);ncbi_100192422(MMP9);ncbi_100196905(COL2A1);ncbi_100216462(FN1);ncbi_100270717(SOD1);ncbi_100294559(ADRB3);ncbi_100302342(AIMP2);…
Biological process	GO:0006950	response to stress	285	1697	8.33356e-10	8.98119e-08	MSTRG.2133(Pol);MSTRG.27429(C3);MSTRG.42599(Pol);MSTRG.59224(SETMAR);ncbi_100034672(PTX3);ncbi_100127220(SNAI2);ncbi_100135689(EEF1E1);ncbi_100137067(FABP4);ncbi_100141300(CIB1);ncbi_100144426(FAS);ncbi_100144763(CCND1);ncbi_100145859(LIPA);ncbi_100145865(--);ncbi_100145878(BLOC1S4);ncbi_100216462(FN1);ncbi_100270685(KCNMA1);ncbi_100270717(SOD1);ncbi_100294559(ADRB3);ncbi_100302083(CDKN1A);ncbi_1…
Biological process	GO:0050793	regulation of developmental process	204	1130	9.26721e-10	9.70998e-08	MSTRG.2133(Pol);MSTRG.2494(--);MSTRG.27429(C3);MSTRG.3128(--);ncbi_100101227(WT1);ncbi_100127220(SNAI2);ncbi_100141300(CIB1);ncbi_100144426(FAS);ncbi_100144763(CCND1);ncbi_100170318(ADRA2B);ncbi_100216462(FN1);ncbi_100294559(ADRB3);ncbi_100302348(PMP22);ncbi_100307039(EIF5A);ncbi_100307049(STAT1);ncbi_100381248(SIX1);ncbi_100415775(ID3);ncbi_100913157(ILK);ncbi_101102232(IL27RA);ncbi_101102253(Rf…
Biological process	GO:0072358	cardiovascular system development	85	366	1.54327e-09	1.5319e-07	MSTRG.2494(--);MSTRG.27429(C3);MSTRG.8274(--);ncbi_100127220(SNAI2);ncbi_100145865(--);ncbi_100170321(CDH2);ncbi_100307049(STAT1);ncbi_100381248(SIX1);ncbi_101102051(E2F7);ncbi_101102530(VANGL2);ncbi_101102674(C6);ncbi_101103258(FOXF1);ncbi_101103485(SULF1);ncbi_101103753(ADM);ncbi_101104317(ANGPTL4);ncbi_101105263(SPHK1);ncbi_101105541(ECM1);ncbi_101105629(VEGFC);ncbi_101105659(Fgfrl1);ncbi_1011…
Biological process	GO:0072359	circulatory system development	85	366	1.54327e-09	1.5319e-07	MSTRG.2494(--);MSTRG.27429(C3);MSTRG.8274(--);ncbi_100127220(SNAI2);ncbi_100145865(--);ncbi_100170321(CDH2);ncbi_100307049(STAT1);ncbi_100381248(SIX1);ncbi_101102051(E2F7);ncbi_101102530(VANGL2);ncbi_101102674(C6);ncbi_101103258(FOXF1);ncbi_101103485(SULF1);ncbi_101103753(ADM);ncbi_101104317(ANGPTL4);ncbi_101105263(SPHK1);ncbi_101105541(ECM1);ncbi_101105629(VEGFC);ncbi_101105659(Fgfrl1);ncbi_1011…
Biological process	GO:0065009	regulation of molecular function	238	1376	1.92361e-09	1.86047e-07	MSTRG.2133(Pol);MSTRG.27429(C3);MSTRG.3128(--);MSTRG.59224(SETMAR);ncbi_100034672(PTX3);ncbi_100141300(CIB1);ncbi_100144763(CCND1);ncbi_100147799(CCND2);ncbi_100169934(CRY2);ncbi_100169939(BHLHE40);ncbi_100170318(ADRA2B);ncbi_100192422(MMP9);ncbi_100216463(PRKAR1A);ncbi_100294559(ADRB3);ncbi_100302083(CDKN1A);ncbi_100302310(ARL2);ncbi_100302636(KLF4);ncbi_100307049(STAT1);ncbi_100415775(ID3);ncbi…
Biological process	GO:0012501	programmed cell death	192	1058	2.03344e-09	1.91754e-07	MSTRG.3128(--);ncbi_100037680(LMNB1);ncbi_100101227(WT1);ncbi_100127220(SNAI2);ncbi_100135689(EEF1E1);ncbi_100141300(CIB1);ncbi_100144426(FAS);ncbi_100192422(MMP9);ncbi_100196905(COL2A1);ncbi_100270685(KCNMA1);ncbi_100270717(SOD1);ncbi_100302083(CDKN1A);ncbi_100302342(AIMP2);ncbi_100302636(KLF4);ncbi_100307039(EIF5A);ncbi_100307049(STAT1);ncbi_100381248(SIX1);ncbi_100415775(ID3);ncbi_100820746(AN…
Biological process	GO:0007155	cell adhesion	135	679	2.10507e-09	1.93667e-07	MSTRG.12825(--);MSTRG.2494(--);MSTRG.47771(CFDP2);MSTRG.56653(pol);MSTRG.7375(--);MSTRG.75255(--);MSTRG.76193(--);ncbi_100127220(SNAI2);ncbi_100141300(CIB1);ncbi_100144426(FAS);ncbi_100170321(CDH2);ncbi_100216462(FN1);ncbi_100302310(ARL2);ncbi_100302501(PLAU);ncbi_100302636(KLF4);ncbi_100913157(ILK);ncbi_101102020(PLPP3);ncbi_101102481(Xrcc4);ncbi_101102552(IL18R1);ncbi_101102986(RORA);ncbi_10110…
Biological process	GO:0044281	small molecule metabolic process	195	1082	2.66862e-09	2.39668e-07	MSTRG.27429(C3);ncbi_100037674(TYMS);ncbi_100037702(TM7SF2);ncbi_100135438(SARS);ncbi_100135689(EEF1E1);ncbi_100170323(CYP24A1);ncbi_100170327(FASN);ncbi_100192423(ODC1);ncbi_100294559(ADRB3);ncbi_100302343(LCAT);ncbi_101101880(SHMT2);ncbi_101102023(AMPD1);ncbi_101102089(ADCY2);ncbi_101102146(MAN2B1);ncbi_101102210(HACD4);ncbi_101102378(Cda);ncbi_101102743(ACOD1);ncbi_101102843(IDH2);ncbi_1011029…
Biological process	GO:0007010	cytoskeleton organization	123	605	2.86362e-09	2.51199e-07	MSTRG.3128(--);MSTRG.67804(EPB41L2);ncbi_100141300(CIB1);ncbi_100145862(DTNBP1);ncbi_100145865(--);ncbi_100216463(PRKAR1A);ncbi_100270717(SOD1);ncbi_100302310(ARL2);ncbi_101101968(CAPG);ncbi_101101987(FMN1);ncbi_101102253(Rflnb);ncbi_101102402(TEX14);ncbi_101102581(TPX2);ncbi_101102640(Mtpn);ncbi_101103028(DLG1);ncbi_101103177(EHD2);ncbi_101103274(DAAM2);ncbi_101103277(TACSTD2);ncbi_101103390(TOR…
Biological process	GO:0065008	regulation of biological quality	265	1585	6.01229e-09	5.15417e-07	MSTRG.2133(Pol);MSTRG.27429(C3);MSTRG.3128(--);MSTRG.71390(Piezo2);ncbi_100034668(CLN5);ncbi_100034672(PTX3);ncbi_100125354(PLIN2);ncbi_100137067(FABP4);ncbi_100144426(FAS);ncbi_100144763(CCND1);ncbi_100145859(LIPA);ncbi_100145862(DTNBP1);ncbi_100145865(--);ncbi_100145878(BLOC1S4);ncbi_100169934(CRY2);ncbi_100196905(COL2A1);ncbi_100270685(KCNMA1);ncbi_100270717(SOD1);ncbi_100294559(ADRB3);ncbi_10…
Biological process	GO:0043067	regulation of programmed cell death	146	764	7.23895e-09	6.06785e-07	MSTRG.3128(--);ncbi_100101227(WT1);ncbi_100127220(SNAI2);ncbi_100135689(EEF1E1);ncbi_100141300(CIB1);ncbi_100144426(FAS);ncbi_100192422(MMP9);ncbi_100270685(KCNMA1);ncbi_100270717(SOD1);ncbi_100302636(KLF4);ncbi_100307039(EIF5A);ncbi_100307049(STAT1);ncbi_100381248(SIX1);ncbi_100415775(ID3);ncbi_100820746(ANKRD1);ncbi_100885760(CNTFR);ncbi_100913157(ILK);ncbi_101101941(IFIT2);ncbi_101101998(Sept4…
Biological process	GO:0001944	vasculature development	62	245	8.74318e-09	7.16941e-07	MSTRG.2494(--);MSTRG.27429(C3);MSTRG.8274(--);ncbi_100170321(CDH2);ncbi_100307049(STAT1);ncbi_100381248(SIX1);ncbi_101102051(E2F7);ncbi_101102674(C6);ncbi_101103258(FOXF1);ncbi_101103485(SULF1);ncbi_101103753(ADM);ncbi_101104317(ANGPTL4);ncbi_101105263(SPHK1);ncbi_101105541(ECM1);ncbi_101105629(VEGFC);ncbi_101106433(THBS1);ncbi_101106560(HES1);ncbi_101107460(ANGPT4);ncbi_101108131(C3);ncbi_101108…
Biological process	GO:0042981	regulation of apoptotic process	144	754	9.65401e-09	7.74785e-07	MSTRG.3128(--);ncbi_100101227(WT1);ncbi_100127220(SNAI2);ncbi_100135689(EEF1E1);ncbi_100141300(CIB1);ncbi_100144426(FAS);ncbi_100192422(MMP9);ncbi_100270685(KCNMA1);ncbi_100270717(SOD1);ncbi_100302636(KLF4);ncbi_100307039(EIF5A);ncbi_100307049(STAT1);ncbi_100381248(SIX1);ncbi_100415775(ID3);ncbi_100820746(ANKRD1);ncbi_100885760(CNTFR);ncbi_100913157(ILK);ncbi_101101941(IFIT2);ncbi_101101998(Sept4…
Biological process	GO:0044699	single-organism process	1232	9423	1.11686e-08	8.77666e-07	MSTRG.12825(--);MSTRG.18163(--);MSTRG.2133(Pol);MSTRG.23329(SAMD9);MSTRG.2494(--);MSTRG.27429(C3);MSTRG.3128(--);MSTRG.42599(Pol);MSTRG.47771(CFDP2);MSTRG.51687(TUBB3);MSTRG.56653(pol);MSTRG.59224(SETMAR);MSTRG.67804(EPB41L2);MSTRG.71390(Piezo2);MSTRG.76193(--);MSTRG.8274(--);ncbi_100034668(CLN5);ncbi_100037674(TYMS);ncbi_100037680(LMNB1);ncbi_100037702(TM7SF2);ncbi_100037704(FBLN1);ncbi_10010122…
Biological process	GO:0030029	actin filament-based process	82	365	1.5238e-08	1.17301e-06	MSTRG.3128(--);MSTRG.67804(EPB41L2);ncbi_100145862(DTNBP1);ncbi_100145865(--);ncbi_100216463(PRKAR1A);ncbi_100913157(ILK);ncbi_101101968(CAPG);ncbi_101101987(FMN1);ncbi_101102253(Rflnb);ncbi_101102530(VANGL2);ncbi_101102640(Mtpn);ncbi_101103028(DLG1);ncbi_101103177(EHD2);ncbi_101103277(TACSTD2);ncbi_101104155(SIX4);ncbi_101104396(CALR);ncbi_101104473(RND1);ncbi_101104593(Enah);ncbi_101105208(PYCA…
Biological process	GO:0006915	apoptotic process	168	921	1.62375e-08	1.22495e-06	MSTRG.3128(--);ncbi_100101227(WT1);ncbi_100127220(SNAI2);ncbi_100135689(EEF1E1);ncbi_100141300(CIB1);ncbi_100144426(FAS);ncbi_100192422(MMP9);ncbi_100196905(COL2A1);ncbi_100270685(KCNMA1);ncbi_100270717(SOD1);ncbi_100302083(CDKN1A);ncbi_100302636(KLF4);ncbi_100307039(EIF5A);ncbi_100307049(STAT1);ncbi_100381248(SIX1);ncbi_100415775(ID3);ncbi_100820746(ANKRD1);ncbi_100885760(CNTFR);ncbi_100913157(I…
Biological process	GO:0031399	regulation of protein modification process	167	920	2.56126e-08	1.89433e-06	MSTRG.27429(C3);MSTRG.3128(--);ncbi_100127220(SNAI2);ncbi_100137067(FABP4);ncbi_100141300(CIB1);ncbi_100144763(CCND1);ncbi_100147799(CCND2);ncbi_100169934(CRY2);ncbi_100170318(ADRA2B);ncbi_100216463(PRKAR1A);ncbi_100270717(SOD1);ncbi_100302083(CDKN1A);ncbi_100302342(AIMP2);ncbi_100913157(ILK);ncbi_101101998(Sept4);ncbi_101102020(PLPP3);ncbi_101102089(ADCY2);ncbi_101102530(VANGL2);ncbi_101102581(T…
Biological process	GO:0090130	tissue migration	42	144	3.10081e-08	2.24928e-06	MSTRG.2494(--);ncbi_100141300(CIB1);ncbi_100192422(MMP9);ncbi_100302636(KLF4);ncbi_101103258(FOXF1);ncbi_101103277(TACSTD2);ncbi_101104317(ANGPTL4);ncbi_101105293(S100A2);ncbi_101105627(PBLD);ncbi_101106433(THBS1);ncbi_101106801(PLXND1);ncbi_101107460(ANGPT4);ncbi_101107640(PTPRG);ncbi_101107975(SOX9);ncbi_101108314(ARSB);ncbi_101108427(CTSH);ncbi_101108810(AMOT);ncbi_101110575(EPHA2);ncbi_101111…
Biological process	GO:0050673	epithelial cell proliferation	41	140	3.97721e-08	2.83057e-06	ncbi_100127220(SNAI2);ncbi_100144763(CCND1);ncbi_100307049(STAT1);ncbi_101103028(DLG1);ncbi_101103485(SULF1);ncbi_101104718(KLF9);ncbi_101105577(MTSS1);ncbi_101106433(THBS1);ncbi_101106704(SRSF6);ncbi_101107273(VDR);ncbi_101107975(SOX9);ncbi_101108447(IQGAP3);ncbi_101108888(LIMS2);ncbi_101110575(EPHA2);ncbi_101111413(ATP5F1A);ncbi_101112736(Vash1);ncbi_101113222(NR4A1);ncbi_101113725(CTSL);ncbi_1…
Biological process	GO:0043062	extracellular structure organization	45	162	5.1138e-08	3.57209e-06	ncbi_100037704(FBLN1);ncbi_100101227(WT1);ncbi_100192422(MMP9);ncbi_100196905(COL2A1);ncbi_100913157(ILK);ncbi_101102052(MFAP5);ncbi_101102402(TEX14);ncbi_101102507(CRISPLD2);ncbi_101102773(MELTF);ncbi_101103258(FOXF1);ncbi_101103485(SULF1);ncbi_101103613(PLOD2);ncbi_101105352(APLP1);ncbi_101106232(COL18A1);ncbi_101106305(ADAMTS14);ncbi_101106381(ADAMTSL4);ncbi_101106433(THBS1);ncbi_101107077(REC…
Biological process	GO:0048513	animal organ development	237	1423	6.43874e-08	4.41581e-06	MSTRG.23329(SAMD9);MSTRG.3128(--);ncbi_100101227(WT1);ncbi_100127220(SNAI2);ncbi_100135449(NRP2);ncbi_100141300(CIB1);ncbi_100144426(FAS);ncbi_100144763(CCND1);ncbi_100145859(LIPA);ncbi_100145865(--);ncbi_100192429(HLF);ncbi_100196905(COL2A1);ncbi_100270717(SOD1);ncbi_100302342(AIMP2);ncbi_100302636(KLF4);ncbi_100307049(STAT1);ncbi_100381248(SIX1);ncbi_100415773(ADAMTS1);ncbi_100415775(ID3);ncbi_…
Biological process	GO:0010631	epithelial cell migration	41	143	7.65126e-08	5.06326e-06	MSTRG.2494(--);ncbi_100141300(CIB1);ncbi_100192422(MMP9);ncbi_100302636(KLF4);ncbi_101103277(TACSTD2);ncbi_101104317(ANGPTL4);ncbi_101105293(S100A2);ncbi_101105627(PBLD);ncbi_101106433(THBS1);ncbi_101106801(PLXND1);ncbi_101107460(ANGPT4);ncbi_101107640(PTPRG);ncbi_101107975(SOX9);ncbi_101108314(ARSB);ncbi_101108427(CTSH);ncbi_101108810(AMOT);ncbi_101110575(EPHA2);ncbi_101111402(Srf);ncbi_10111273…
Biological process	GO:0090132	epithelium migration	41	143	7.65126e-08	5.06326e-06	MSTRG.2494(--);ncbi_100141300(CIB1);ncbi_100192422(MMP9);ncbi_100302636(KLF4);ncbi_101103277(TACSTD2);ncbi_101104317(ANGPTL4);ncbi_101105293(S100A2);ncbi_101105627(PBLD);ncbi_101106433(THBS1);ncbi_101106801(PLXND1);ncbi_101107460(ANGPT4);ncbi_101107640(PTPRG);ncbi_101107975(SOX9);ncbi_101108314(ARSB);ncbi_101108427(CTSH);ncbi_101108810(AMOT);ncbi_101110575(EPHA2);ncbi_101111402(Srf);ncbi_10111273…
Biological process	GO:0001568	blood vessel development	54	215	1.03758e-07	6.74784e-06	MSTRG.2494(--);MSTRG.27429(C3);MSTRG.8274(--);ncbi_100170321(CDH2);ncbi_100307049(STAT1);ncbi_100381248(SIX1);ncbi_101102051(E2F7);ncbi_101102674(C6);ncbi_101103258(FOXF1);ncbi_101103485(SULF1);ncbi_101103753(ADM);ncbi_101104317(ANGPTL4);ncbi_101105263(SPHK1);ncbi_101105541(ECM1);ncbi_101105629(VEGFC);ncbi_101106433(THBS1);ncbi_101106560(HES1);ncbi_101107460(ANGPT4);ncbi_101108131(C3);ncbi_101108…
Biological process	GO:0031325	positive regulation of cellular metabolic process	157	871	1.1199e-07	7.15977e-06	MSTRG.2133(Pol);MSTRG.27429(C3);MSTRG.3128(--);ncbi_100034672(PTX3);ncbi_100037704(FBLN1);ncbi_100127209(HSP90AA1);ncbi_100127220(SNAI2);ncbi_100141300(CIB1);ncbi_100170318(ADRA2B);ncbi_100170321(CDH2);ncbi_100216462(FN1);ncbi_100270717(SOD1);ncbi_100294559(ADRB3);ncbi_100302083(CDKN1A);ncbi_100302636(KLF4);ncbi_100307049(STAT1);ncbi_100620047(Btg2);ncbi_100913157(ILK);ncbi_101102020(PLPP3);ncbi_…
Biological process	GO:0009966	regulation of signal transduction	224	1342	1.33085e-07	8.36659e-06	MSTRG.27429(C3);ncbi_100127220(SNAI2);ncbi_100135689(EEF1E1);ncbi_100141300(CIB1);ncbi_100144763(CCND1);ncbi_100169934(CRY2);ncbi_100170318(ADRA2B);ncbi_100170321(CDH2);ncbi_100174984(Per1);ncbi_100302501(PLAU);ncbi_100307049(STAT1);ncbi_100820746(ANKRD1);ncbi_100913157(ILK);ncbi_101102020(PLPP3);ncbi_101102510(SESN3);ncbi_101102530(VANGL2);ncbi_101102552(IL18R1);ncbi_101102743(ACOD1);ncbi_101102…
Biological process	GO:0051179	localization	522	3585	1.42293e-07	8.79886e-06	MSTRG.2133(Pol);MSTRG.23329(SAMD9);MSTRG.2494(--);MSTRG.27429(C3);MSTRG.3128(--);MSTRG.42599(Pol);MSTRG.71390(Piezo2);MSTRG.8274(--);ncbi_100034672(PTX3);ncbi_100101227(WT1);ncbi_100125352(RTP4);ncbi_100125354(PLIN2);ncbi_100127209(HSP90AA1);ncbi_100127220(SNAI2);ncbi_100135442(SRSF3);ncbi_100135449(NRP2);ncbi_100137067(FABP4);ncbi_100141300(CIB1);ncbi_100144763(CCND1);ncbi_100145862(DTNBP1);ncbi…
Biological process	GO:0035556	intracellular signal transduction	194	1131	1.46021e-07	8.88372e-06	MSTRG.27429(C3);ncbi_100127220(SNAI2);ncbi_100135689(EEF1E1);ncbi_100141300(CIB1);ncbi_100144758(CCNA2);ncbi_100145881(ARL4A);ncbi_100170318(ADRA2B);ncbi_100302075(Rasd1);ncbi_100302083(CDKN1A);ncbi_100302303(ARF3);ncbi_100302312(ARL4C);ncbi_100307049(STAT1);ncbi_100820746(ANKRD1);ncbi_100913157(ILK);ncbi_101101998(Sept4);ncbi_101102051(E2F7);ncbi_101102289(PRKRA);ncbi_101102510(SESN3);ncbi_10110…
Biological process	GO:2000026	regulation of multicellular organismal development	120	628	1.73279e-07	1.03747e-05	MSTRG.2133(Pol);MSTRG.2494(--);MSTRG.27429(C3);ncbi_100101227(WT1);ncbi_100127220(SNAI2);ncbi_100141300(CIB1);ncbi_100144763(CCND1);ncbi_100302348(PMP22);ncbi_100307049(STAT1);ncbi_100381248(SIX1);ncbi_101102232(IL27RA);ncbi_101102253(Rflnb);ncbi_101102530(VANGL2);ncbi_101102640(Mtpn);ncbi_101102674(C6);ncbi_101103373(S1PR3);ncbi_101103485(SULF1);ncbi_101103753(ADM);ncbi_101103762(CAMK1);ncbi_101…
Biological process	GO:0016043	cellular component organization	497	3397	1.86739e-07	1.08431e-05	MSTRG.2133(Pol);MSTRG.23329(SAMD9);MSTRG.27429(C3);MSTRG.3128(--);MSTRG.51687(TUBB3);MSTRG.59224(SETMAR);MSTRG.67804(EPB41L2);ncbi_100034668(CLN5);ncbi_100034672(PTX3);ncbi_100037680(LMNB1);ncbi_100037704(FBLN1);ncbi_100101227(WT1);ncbi_100126570(ASZ1);ncbi_100127209(HSP90AA1);ncbi_100127220(SNAI2);ncbi_100135449(NRP2);ncbi_100141300(CIB1);ncbi_100144426(FAS);ncbi_100144758(CCNA2);ncbi_100145862(…
Biological process	GO:0007049	cell cycle	150	830	1.8685e-07	1.08431e-05	MSTRG.59224(SETMAR);ncbi_100126570(ASZ1);ncbi_100141300(CIB1);ncbi_100144758(CCNA2);ncbi_100144763(CCND1);ncbi_100147799(CCND2);ncbi_100302083(CDKN1A);ncbi_100302348(PMP22);ncbi_100415775(ID3);ncbi_100913157(ILK);ncbi_101102051(E2F7);ncbi_101102288(CCNB3);ncbi_101102402(TEX14);ncbi_101102581(TPX2);ncbi_101103028(DLG1);ncbi_101103846(PRC1);ncbi_101104076(Psmc5);ncbi_101104153(TACC3);ncbi_101104396…
Biological process	GO:0048646	anatomical structure formation involved in morphogenesis	108	552	2.18511e-07	1.24882e-05	MSTRG.2494(--);MSTRG.27429(C3);MSTRG.3128(--);MSTRG.8274(--);ncbi_100141300(CIB1);ncbi_100170318(ADRA2B);ncbi_100196905(COL2A1);ncbi_100216462(FN1);ncbi_100302348(PMP22);ncbi_100307049(STAT1);ncbi_100381248(SIX1);ncbi_100415773(ADAMTS1);ncbi_100913157(ILK);ncbi_101102051(E2F7);ncbi_101102530(VANGL2);ncbi_101102674(C6);ncbi_101102986(RORA);ncbi_101103258(FOXF1);ncbi_101103485(SULF1);ncbi_101103514…
Biological process	GO:0070848	response to growth factor	57	237	2.26632e-07	1.27591e-05	ncbi_100127220(SNAI2);ncbi_100141300(CIB1);ncbi_100196905(COL2A1);ncbi_100302636(KLF4);ncbi_100820746(ANKRD1);ncbi_100913157(ILK);ncbi_101103485(SULF1);ncbi_101104362(YES1);ncbi_101104538(SORT1);ncbi_101104991(FBN2);ncbi_101105627(PBLD);ncbi_101106433(THBS1);ncbi_101106560(HES1);ncbi_101106698(SMURF2);ncbi_101106765(DDC);ncbi_101107751(LDLRAD4);ncbi_101107819(MSX2);ncbi_101107975(SOX9);ncbi_10110…
Biological process	GO:0002376	immune system process	207	1231	2.46968e-07	1.36995e-05	MSTRG.2133(Pol);MSTRG.23329(SAMD9);MSTRG.27429(C3);ncbi_100034672(PTX3);ncbi_100141300(CIB1);ncbi_100144426(FAS);ncbi_100192422(MMP9);ncbi_100270717(SOD1);ncbi_100302083(CDKN1A);ncbi_100381248(SIX1);ncbi_100885768(TFRC);ncbi_101102052(MFAP5);ncbi_101102061(STXBP2);ncbi_101102194(IFIT1);ncbi_101102232(IL27RA);ncbi_101102289(PRKRA);ncbi_101102467(TARBP2);ncbi_101102481(Xrcc4);ncbi_101102552(IL18R1)…
Biological process	GO:0080090	regulation of primary metabolic process	410	2734	2.54009e-07	1.38858e-05	MSTRG.27429(C3);MSTRG.3128(--);ncbi_100037704(FBLN1);ncbi_100101227(WT1);ncbi_100127220(SNAI2);ncbi_100135687(HIF3A);ncbi_100137067(FABP4);ncbi_100141300(CIB1);ncbi_100144758(CCNA2);ncbi_100144763(CCND1);ncbi_100147799(CCND2);ncbi_100169934(CRY2);ncbi_100169939(BHLHE40);ncbi_100170318(ADRA2B);ncbi_100174984(Per1);ncbi_100216462(FN1);ncbi_100216463(PRKAR1A);ncbi_100270717(SOD1);ncbi_100294559(ADRB…
Biological process	GO:0051246	regulation of protein metabolic process	213	1276	2.8457e-07	1.53342e-05	MSTRG.27429(C3);MSTRG.3128(--);ncbi_100037704(FBLN1);ncbi_100101227(WT1);ncbi_100127220(SNAI2);ncbi_100137067(FABP4);ncbi_100141300(CIB1);ncbi_100144763(CCND1);ncbi_100147799(CCND2);ncbi_100169934(CRY2);ncbi_100170318(ADRA2B);ncbi_100174984(Per1);ncbi_100216462(FN1);ncbi_100216463(PRKAR1A);ncbi_100270717(SOD1);ncbi_100294646(HNRNPD);ncbi_100302083(CDKN1A);ncbi_100302342(AIMP2);ncbi_100307039(EIF5…
Biological process	GO:0071840	cellular component organization or biogenesis	504	3465	3.19524e-07	1.69753e-05	MSTRG.2133(Pol);MSTRG.23329(SAMD9);MSTRG.27429(C3);MSTRG.3128(--);MSTRG.51687(TUBB3);MSTRG.59224(SETMAR);MSTRG.67804(EPB41L2);ncbi_100034668(CLN5);ncbi_100034672(PTX3);ncbi_100037680(LMNB1);ncbi_100037704(FBLN1);ncbi_100101227(WT1);ncbi_100126570(ASZ1);ncbi_100127209(HSP90AA1);ncbi_100127220(SNAI2);ncbi_100135449(NRP2);ncbi_100141300(CIB1);ncbi_100144426(FAS);ncbi_100144758(CCNA2);ncbi_100145862(…
Biological process	GO:0032879	regulation of localization	170	976	3.43747e-07	1.77747e-05	MSTRG.2133(Pol);MSTRG.2494(--);MSTRG.27429(C3);MSTRG.3128(--);ncbi_100034672(PTX3);ncbi_100127220(SNAI2);ncbi_100141300(CIB1);ncbi_100145862(DTNBP1);ncbi_100169934(CRY2);ncbi_100192422(MMP9);ncbi_100302083(CDKN1A);ncbi_100302636(KLF4);ncbi_100820746(ANKRD1);ncbi_100913157(ILK);ncbi_101101845(TSPAN1);ncbi_101102552(IL18R1);ncbi_101102873(VEGFD);ncbi_101103014(ABHD2);ncbi_101103177(EHD2);ncbi_10110…
Biological process	GO:1902531	regulation of intracellular signal transduction	132	716	3.44786e-07	1.77747e-05	MSTRG.27429(C3);ncbi_100127220(SNAI2);ncbi_100135689(EEF1E1);ncbi_100141300(CIB1);ncbi_100170318(ADRA2B);ncbi_100307049(STAT1);ncbi_100820746(ANKRD1);ncbi_100913157(ILK);ncbi_101102510(SESN3);ncbi_101102530(VANGL2);ncbi_101102552(IL18R1);ncbi_101102750(AXL);ncbi_101102850(ACKR3);ncbi_101102986(RORA);ncbi_101103028(DLG1);ncbi_101103771(S100A12);ncbi_101103843(CMLKR1);ncbi_101104657(TNIP1);ncbi_101…
Biological process	GO:0071310	cellular response to organic substance	108	557	3.48708e-07	1.77747e-05	ncbi_100101227(WT1);ncbi_100127220(SNAI2);ncbi_100141300(CIB1);ncbi_100169934(CRY2);ncbi_100174984(Per1);ncbi_100196905(COL2A1);ncbi_100307049(STAT1);ncbi_100653388(NR5A2);ncbi_100820746(ANKRD1);ncbi_100885760(CNTFR);ncbi_100913157(ILK);ncbi_101102232(IL27RA);ncbi_101102289(PRKRA);ncbi_101102467(TARBP2);ncbi_101102552(IL18R1);ncbi_101102750(AXL);ncbi_101102850(ACKR3);ncbi_101102986(RORA);ncbi_101…
Biological process	GO:0048514	blood vessel morphogenesis	48	189	3.68648e-07	1.85405e-05	MSTRG.2494(--);MSTRG.27429(C3);MSTRG.8274(--);ncbi_100307049(STAT1);ncbi_100381248(SIX1);ncbi_101102051(E2F7);ncbi_101102674(C6);ncbi_101103258(FOXF1);ncbi_101103485(SULF1);ncbi_101103753(ADM);ncbi_101104317(ANGPTL4);ncbi_101105263(SPHK1);ncbi_101105541(ECM1);ncbi_101105629(VEGFC);ncbi_101106433(THBS1);ncbi_101106560(HES1);ncbi_101107460(ANGPT4);ncbi_101108131(C3);ncbi_101108427(CTSH);ncbi_101108…
Biological process	GO:0051174	regulation of phosphorus metabolic process	159	902	4.00642e-07	1.98845e-05	MSTRG.27429(C3);ncbi_100137067(FABP4);ncbi_100141300(CIB1);ncbi_100144763(CCND1);ncbi_100147799(CCND2);ncbi_100169934(CRY2);ncbi_100170318(ADRA2B);ncbi_100170321(CDH2);ncbi_100216463(PRKAR1A);ncbi_100270717(SOD1);ncbi_100294559(ADRB3);ncbi_100302083(CDKN1A);ncbi_100913157(ILK);ncbi_101102020(PLPP3);ncbi_101102089(ADCY2);ncbi_101102378(Cda);ncbi_101102530(VANGL2);ncbi_101102581(TPX2);ncbi_10110285…
Biological process	GO:0030036	actin cytoskeleton organization	70	319	4.47053e-07	2.18998e-05	MSTRG.3128(--);MSTRG.67804(EPB41L2);ncbi_100145862(DTNBP1);ncbi_100145865(--);ncbi_100216463(PRKAR1A);ncbi_101101968(CAPG);ncbi_101101987(FMN1);ncbi_101102253(Rflnb);ncbi_101102640(Mtpn);ncbi_101103028(DLG1);ncbi_101103177(EHD2);ncbi_101103277(TACSTD2);ncbi_101104155(SIX4);ncbi_101104396(CALR);ncbi_101104473(RND1);ncbi_101104593(Enah);ncbi_101105208(PYCARD);ncbi_101105577(MTSS1);ncbi_101105653(AC…
Biological process	GO:0019220	regulation of phosphate metabolic process	158	897	4.58765e-07	2.21854e-05	MSTRG.27429(C3);ncbi_100137067(FABP4);ncbi_100141300(CIB1);ncbi_100144763(CCND1);ncbi_100147799(CCND2);ncbi_100169934(CRY2);ncbi_100170318(ADRA2B);ncbi_100170321(CDH2);ncbi_100216463(PRKAR1A);ncbi_100270717(SOD1);ncbi_100294559(ADRB3);ncbi_100302083(CDKN1A);ncbi_100913157(ILK);ncbi_101102020(PLPP3);ncbi_101102089(ADCY2);ncbi_101102378(Cda);ncbi_101102530(VANGL2);ncbi_101102581(TPX2);ncbi_10110285…
Biological process	GO:0050790	regulation of catalytic activity	173	1002	4.86234e-07	2.25375e-05	MSTRG.2133(Pol);MSTRG.27429(C3);MSTRG.3128(--);MSTRG.59224(SETMAR);ncbi_100034672(PTX3);ncbi_100141300(CIB1);ncbi_100144763(CCND1);ncbi_100147799(CCND2);ncbi_100169934(CRY2);ncbi_100170318(ADRA2B);ncbi_100216463(PRKAR1A);ncbi_100294559(ADRB3);ncbi_100302083(CDKN1A);ncbi_100302310(ARL2);ncbi_100307049(STAT1);ncbi_100913157(ILK);ncbi_101102089(ADCY2);ncbi_101102194(IFIT1);ncbi_101102214(SH2D3C);ncb…
Biological process	GO:0009893	positive regulation of metabolic process	177	1030	4.87089e-07	2.25375e-05	MSTRG.2133(Pol);MSTRG.27429(C3);MSTRG.3128(--);MSTRG.42599(Pol);MSTRG.59224(SETMAR);ncbi_100034672(PTX3);ncbi_100037704(FBLN1);ncbi_100127209(HSP90AA1);ncbi_100127220(SNAI2);ncbi_100141300(CIB1);ncbi_100170318(ADRA2B);ncbi_100170321(CDH2);ncbi_100216462(FN1);ncbi_100270717(SOD1);ncbi_100294559(ADRB3);ncbi_100302083(CDKN1A);ncbi_100302636(KLF4);ncbi_100307049(STAT1);ncbi_100620047(Btg2);ncbi_10091…
Biological process	GO:0032268	regulation of cellular protein metabolic process	206	1235	4.88244e-07	2.25375e-05	MSTRG.27429(C3);MSTRG.3128(--);ncbi_100037704(FBLN1);ncbi_100101227(WT1);ncbi_100127220(SNAI2);ncbi_100137067(FABP4);ncbi_100141300(CIB1);ncbi_100144763(CCND1);ncbi_100147799(CCND2);ncbi_100169934(CRY2);ncbi_100170318(ADRA2B);ncbi_100174984(Per1);ncbi_100216462(FN1);ncbi_100216463(PRKAR1A);ncbi_100270717(SOD1);ncbi_100294646(HNRNPD);ncbi_100302083(CDKN1A);ncbi_100302342(AIMP2);ncbi_100307039(EIF5…
Biological process	GO:0009888	tissue development	149	836	4.89946e-07	2.25375e-05	ncbi_100101227(WT1);ncbi_100127220(SNAI2);ncbi_100135449(NRP2);ncbi_100144763(CCND1);ncbi_100145865(--);ncbi_100192429(HLF);ncbi_100302342(AIMP2);ncbi_100302636(KLF4);ncbi_100307049(STAT1);ncbi_100381248(SIX1);ncbi_100620047(Btg2);ncbi_100820746(ANKRD1);ncbi_100913157(ILK);ncbi_101102051(E2F7);ncbi_101102253(Rflnb);ncbi_101102530(VANGL2);ncbi_101102640(Mtpn);ncbi_101103028(DLG1);ncbi_101103258(FO…
Biological process	GO:0009719	response to endogenous stimulus	117	622	5.79366e-07	2.63297e-05	MSTRG.2133(Pol);ncbi_100037663(Gstm5);ncbi_100101227(WT1);ncbi_100127220(SNAI2);ncbi_100144426(FAS);ncbi_100169934(CRY2);ncbi_100174984(Per1);ncbi_100192421(GNG11);ncbi_100307049(STAT1);ncbi_100653388(NR5A2);ncbi_100913157(ILK);ncbi_101102089(ADCY2);ncbi_101102378(Cda);ncbi_101102510(SESN3);ncbi_101102743(ACOD1);ncbi_101102986(RORA);ncbi_101103485(SULF1);ncbi_101104362(YES1);ncbi_101104393(SREBF2…
Biological process	GO:0061061	muscle structure development	62	274	6.72935e-07	3.01869e-05	ncbi_100145865(--);ncbi_100170321(CDH2);ncbi_100192429(HLF);ncbi_100381248(SIX1);ncbi_100415775(ID3);ncbi_100620047(Btg2);ncbi_100820746(ANKRD1);ncbi_100885760(CNTFR);ncbi_100913157(ILK);ncbi_101102640(Mtpn);ncbi_101103177(EHD2);ncbi_101103258(FOXF1);ncbi_101103753(ADM);ncbi_101104155(SIX4);ncbi_101104538(SORT1);ncbi_101104655(FLNC);ncbi_101105659(Fgfrl1);ncbi_101106132(Sox8);ncbi_101106186(DDX5)…
Biological process	GO:0060429	epithelium development	91	454	6.80246e-07	3.01869e-05	ncbi_100101227(WT1);ncbi_100144763(CCND1);ncbi_100302342(AIMP2);ncbi_100302636(KLF4);ncbi_100307049(STAT1);ncbi_100381248(SIX1);ncbi_100913157(ILK);ncbi_101102051(E2F7);ncbi_101102530(VANGL2);ncbi_101103028(DLG1);ncbi_101103258(FOXF1);ncbi_101103277(TACSTD2);ncbi_101103373(S1PR3);ncbi_101105242(SLC12A2);ncbi_101105489(PAX8);ncbi_101105577(MTSS1);ncbi_101105629(VEGFC);ncbi_101106132(Sox8);ncbi_101…
Biological process	GO:0009611	response to wounding	48	193	7.1558e-07	3.13857e-05	MSTRG.2133(Pol);MSTRG.27429(C3);ncbi_100145878(BLOC1S4);ncbi_100216462(FN1);ncbi_100270717(SOD1);ncbi_100302501(PLAU);ncbi_100820755(SLC7A11);ncbi_100913157(ILK);ncbi_101102530(VANGL2);ncbi_101102640(Mtpn);ncbi_101102674(C6);ncbi_101104361(APOD);ncbi_101104966(NFE2L2);ncbi_101105757(F2R);ncbi_101106433(THBS1);ncbi_101106704(SRSF6);ncbi_101107057(DCBLD2);ncbi_101107639(PRKCD);ncbi_101107819(MSX2);…
Biological process	GO:0035295	tube development	74	348	7.64079e-07	3.31277e-05	MSTRG.3128(--);ncbi_100101227(WT1);ncbi_100145859(LIPA);ncbi_100302342(AIMP2);ncbi_100307049(STAT1);ncbi_100381248(SIX1);ncbi_100913157(ILK);ncbi_101102530(VANGL2);ncbi_101103028(DLG1);ncbi_101103258(FOXF1);ncbi_101103277(TACSTD2);ncbi_101103753(ADM);ncbi_101104593(Enah);ncbi_101105242(SLC12A2);ncbi_101105489(PAX8);ncbi_101105577(MTSS1);ncbi_101106132(Sox8);ncbi_101106414(Rarg);ncbi_101106560(HES…
Biological process	GO:0007167	enzyme linked receptor protein signaling pathway	101	520	7.77562e-07	3.33291e-05	MSTRG.2494(--);ncbi_100135442(SRSF3);ncbi_100135449(NRP2);ncbi_100170318(ADRA2B);ncbi_100913157(ILK);ncbi_101102081(DOK4);ncbi_101102089(ADCY2);ncbi_101102873(VEGFD);ncbi_101103280(TIAM1);ncbi_101103485(SULF1);ncbi_101103712(CD8B);ncbi_101104538(SORT1);ncbi_101104991(FBN2);ncbi_101105627(PBLD);ncbi_101105629(VEGFC);ncbi_101105659(Fgfrl1);ncbi_101105923(TIAM2);ncbi_101106364(LIFR);ncbi_101106433(T…
Biological process	GO:0071363	cellular response to growth factor stimulus	48	194	8.41016e-07	3.5644e-05	ncbi_100127220(SNAI2);ncbi_100141300(CIB1);ncbi_100196905(COL2A1);ncbi_100820746(ANKRD1);ncbi_100913157(ILK);ncbi_101103485(SULF1);ncbi_101104538(SORT1);ncbi_101104991(FBN2);ncbi_101105627(PBLD);ncbi_101106433(THBS1);ncbi_101106560(HES1);ncbi_101106698(SMURF2);ncbi_101107751(LDLRAD4);ncbi_101107819(MSX2);ncbi_101107975(SOX9);ncbi_101108885(ASPN);ncbi_101109763(NTRK1);ncbi_101111092(HIPK2);ncbi_10…
Biological process	GO:0048771	tissue remodeling	19	47	8.60219e-07	3.60527e-05	ncbi_101102750(AXL);ncbi_101105757(F2R);ncbi_101110180(LIF);ncbi_101110575(EPHA2);ncbi_101110791(LGR4);ncbi_101112098(NOTCH2);ncbi_101112848(INPP4B);ncbi_101114095(ACVRL1);ncbi_101116379(ATP7A);ncbi_101122284(GJA1);ncbi_101123048(ENPP1);ncbi_101123269(ANXA1);ncbi_114114429(SEMA3C);ncbi_443074(FGF10);ncbi_443286(EPAS1);ncbi_443318(IGF1);ncbi_443519(HIF1A);ncbi_445468(CAV1);ncbi_554322(Tgfb2)
Biological process	GO:0010632	regulation of epithelial cell migration	31	103	9.16624e-07	3.79946e-05	MSTRG.2494(--);ncbi_100141300(CIB1);ncbi_100192422(MMP9);ncbi_100302636(KLF4);ncbi_101103277(TACSTD2);ncbi_101104317(ANGPTL4);ncbi_101105627(PBLD);ncbi_101106433(THBS1);ncbi_101107460(ANGPT4);ncbi_101107640(PTPRG);ncbi_101107975(SOX9);ncbi_101108427(CTSH);ncbi_101108810(AMOT);ncbi_101110575(EPHA2);ncbi_101112736(Vash1);ncbi_101112949(STC1);ncbi_101113580(Sema3a);ncbi_101113686(HDAC5);ncbi_1011140…
Biological process	GO:0006936	muscle contraction	36	130	1.17765e-06	4.82835e-05	ncbi_100145865(--);ncbi_100170318(ADRA2B);ncbi_100270685(KCNMA1);ncbi_101102086(MRVI1);ncbi_101103028(DLG1);ncbi_101103485(SULF1);ncbi_101105263(SPHK1);ncbi_101105757(F2R);ncbi_101108767(CACNA1S);ncbi_101108953(PDE4D);ncbi_101111132(TNNC1);ncbi_101111289(RYR3);ncbi_101111402(Srf);ncbi_101111414(SMAD7);ncbi_101111757(PDE4B);ncbi_101112026(SMPX);ncbi_101112949(STC1);ncbi_101115216(Calm2);ncbi_10111…
Biological process	GO:0043066	negative regulation of apoptotic process	50	208	1.25725e-06	5.04102e-05	ncbi_100127220(SNAI2);ncbi_100270717(SOD1);ncbi_100302636(KLF4);ncbi_100381248(SIX1);ncbi_100885760(CNTFR);ncbi_100913157(ILK);ncbi_101102481(Xrcc4);ncbi_101102750(AXL);ncbi_101104155(SIX4);ncbi_101105489(PAX8);ncbi_101105757(F2R);ncbi_101106433(THBS1);ncbi_101106557(NES);ncbi_101106828(IFI6);ncbi_101107461(DPEP1);ncbi_101107639(PRKCD);ncbi_101107975(SOX9);ncbi_101108051(BMF);ncbi_101108418(ARRB1…
Biological process	GO:0042127	regulation of cell proliferation	122	665	1.27359e-06	5.04102e-05	ncbi_100127220(SNAI2);ncbi_100141300(CIB1);ncbi_100144763(CCND1);ncbi_100192423(ODC1);ncbi_100302083(CDKN1A);ncbi_100307039(EIF5A);ncbi_100307049(STAT1);ncbi_100381248(SIX1);ncbi_100620047(Btg2);ncbi_100885760(CNTFR);ncbi_100913157(ILK);ncbi_101102481(Xrcc4);ncbi_101102873(VEGFD);ncbi_101103028(DLG1);ncbi_101103258(FOXF1);ncbi_101103277(TACSTD2);ncbi_101103485(SULF1);ncbi_101103753(ADM);ncbi_1011…
Biological process	GO:0030335	positive regulation of cell migration	25	75	1.28297e-06	5.04102e-05	ncbi_100141300(CIB1);ncbi_100192422(MMP9);ncbi_101102873(VEGFD);ncbi_101103843(CMLKR1);ncbi_101104317(ANGPTL4);ncbi_101105629(VEGFC);ncbi_101106266(F2RL1);ncbi_101106433(THBS1);ncbi_101106698(SMURF2);ncbi_101107460(ANGPT4);ncbi_101108810(AMOT);ncbi_101108939(CAMK1D);ncbi_101111615(S100A14);ncbi_101115211(THBS4);ncbi_101118449(LGALS3);ncbi_101120093(CCL2);ncbi_101120217(Ccl19);ncbi_101122516(RARRE…
Biological process	GO:2000147	positive regulation of cell motility	25	75	1.28297e-06	5.04102e-05	ncbi_100141300(CIB1);ncbi_100192422(MMP9);ncbi_101102873(VEGFD);ncbi_101103843(CMLKR1);ncbi_101104317(ANGPTL4);ncbi_101105629(VEGFC);ncbi_101106266(F2RL1);ncbi_101106433(THBS1);ncbi_101106698(SMURF2);ncbi_101107460(ANGPT4);ncbi_101108810(AMOT);ncbi_101108939(CAMK1D);ncbi_101111615(S100A14);ncbi_101115211(THBS4);ncbi_101118449(LGALS3);ncbi_101120093(CCL2);ncbi_101120217(Ccl19);ncbi_101122516(RARRE…
Biological process	GO:0031323	regulation of cellular metabolic process	427	2904	1.3107e-06	5.09687e-05	MSTRG.2133(Pol);MSTRG.27429(C3);MSTRG.3128(--);MSTRG.42599(Pol);ncbi_100034672(PTX3);ncbi_100037704(FBLN1);ncbi_100101227(WT1);ncbi_100127209(HSP90AA1);ncbi_100127220(SNAI2);ncbi_100135687(HIF3A);ncbi_100137067(FABP4);ncbi_100141300(CIB1);ncbi_100144758(CCNA2);ncbi_100144763(CCND1);ncbi_100147799(CCND2);ncbi_100169934(CRY2);ncbi_100169939(BHLHE40);ncbi_100170318(ADRA2B);ncbi_100170321(CDH2);ncbi_…
Biological process	GO:0001503	ossification	46	186	1.43475e-06	5.52233e-05	ncbi_100127220(SNAI2);ncbi_100196905(COL2A1);ncbi_100415775(ID3);ncbi_101102253(Rflnb);ncbi_101104389(SP7);ncbi_101104991(FBN2);ncbi_101105162(ITGA11);ncbi_101105541(ECM1);ncbi_101105550(COL13A1);ncbi_101105924(OSR2);ncbi_101106132(Sox8);ncbi_101106186(DDX5);ncbi_101106318(ATP5F1B);ncbi_101107523(BMP2K);ncbi_101107819(MSX2);ncbi_101107975(SOX9);ncbi_101109288(DHRS3);ncbi_101110575(EPHA2);ncbi_101…
Biological process	GO:0048729	tissue morphogenesis	60	268	1.47523e-06	5.62079e-05	ncbi_100101227(WT1);ncbi_100135449(NRP2);ncbi_100145865(--);ncbi_100302636(KLF4);ncbi_100381248(SIX1);ncbi_100820746(ANKRD1);ncbi_100913157(ILK);ncbi_101102530(VANGL2);ncbi_101103028(DLG1);ncbi_101103258(FOXF1);ncbi_101105242(SLC12A2);ncbi_101105489(PAX8);ncbi_101105577(MTSS1);ncbi_101105629(VEGFC);ncbi_101106132(Sox8);ncbi_101106414(Rarg);ncbi_101106560(HES1);ncbi_101106636(STIL);ncbi_101106801(…
Biological process	GO:0006935	chemotaxis	73	348	1.54891e-06	5.78463e-05	MSTRG.2494(--);MSTRG.51687(TUBB3);ncbi_100135449(NRP2);ncbi_101102873(VEGFD);ncbi_101103238(CXCL6);ncbi_101103843(CMLKR1);ncbi_101104302(CCL20);ncbi_101104396(CALR);ncbi_101104593(Enah);ncbi_101105629(VEGFC);ncbi_101105695(TREM1);ncbi_101106001(Nrcam);ncbi_101106266(F2RL1);ncbi_101106433(THBS1);ncbi_101106739(ITGAX);ncbi_101107431(SPTAN1);ncbi_101108844(MYH10);ncbi_101108939(CAMK1D);ncbi_10110895…
Biological process	GO:0042330	taxis	73	348	1.54891e-06	5.78463e-05	MSTRG.2494(--);MSTRG.51687(TUBB3);ncbi_100135449(NRP2);ncbi_101102873(VEGFD);ncbi_101103238(CXCL6);ncbi_101103843(CMLKR1);ncbi_101104302(CCL20);ncbi_101104396(CALR);ncbi_101104593(Enah);ncbi_101105629(VEGFC);ncbi_101105695(TREM1);ncbi_101106001(Nrcam);ncbi_101106266(F2RL1);ncbi_101106433(THBS1);ncbi_101106739(ITGAX);ncbi_101107431(SPTAN1);ncbi_101108844(MYH10);ncbi_101108939(CAMK1D);ncbi_10110895…
Biological process	GO:0051272	positive regulation of cellular component movement	25	76	1.69377e-06	6.20326e-05	ncbi_100141300(CIB1);ncbi_100192422(MMP9);ncbi_101102873(VEGFD);ncbi_101103843(CMLKR1);ncbi_101104317(ANGPTL4);ncbi_101105629(VEGFC);ncbi_101106266(F2RL1);ncbi_101106433(THBS1);ncbi_101106698(SMURF2);ncbi_101107460(ANGPT4);ncbi_101108810(AMOT);ncbi_101108939(CAMK1D);ncbi_101111615(S100A14);ncbi_101115211(THBS4);ncbi_101118449(LGALS3);ncbi_101120093(CCL2);ncbi_101120217(Ccl19);ncbi_101122516(RARRE…
Biological process	GO:0010646	regulation of cell communication	238	1488	1.69389e-06	6.20326e-05	MSTRG.27429(C3);ncbi_100127220(SNAI2);ncbi_100135689(EEF1E1);ncbi_100141300(CIB1);ncbi_100144763(CCND1);ncbi_100145862(DTNBP1);ncbi_100169934(CRY2);ncbi_100170318(ADRA2B);ncbi_100170321(CDH2);ncbi_100174984(Per1);ncbi_100302501(PLAU);ncbi_100307049(STAT1);ncbi_100820746(ANKRD1);ncbi_100913157(ILK);ncbi_101102020(PLPP3);ncbi_101102510(SESN3);ncbi_101102530(VANGL2);ncbi_101102552(IL18R1);ncbi_10110…
Biological process	GO:0050678	regulation of epithelial cell proliferation	30	101	1.85806e-06	6.72216e-05	ncbi_100127220(SNAI2);ncbi_100144763(CCND1);ncbi_100307049(STAT1);ncbi_101103485(SULF1);ncbi_101104718(KLF9);ncbi_101106433(THBS1);ncbi_101106704(SRSF6);ncbi_101107273(VDR);ncbi_101107975(SOX9);ncbi_101108447(IQGAP3);ncbi_101108888(LIMS2);ncbi_101111413(ATP5F1A);ncbi_101112736(Vash1);ncbi_101113222(NR4A1);ncbi_101113725(CTSL);ncbi_101114095(ACVRL1);ncbi_101115020(NOTCH1);ncbi_101115211(THBS4);ncb…
Biological process	GO:0001763	morphogenesis of a branching structure	29	96	1.87919e-06	6.72216e-05	ncbi_100101227(WT1);ncbi_100127220(SNAI2);ncbi_100381248(SIX1);ncbi_100913157(ILK);ncbi_101102530(VANGL2);ncbi_101103028(DLG1);ncbi_101103258(FOXF1);ncbi_101105242(SLC12A2);ncbi_101105489(PAX8);ncbi_101106132(Sox8);ncbi_101106801(PLXND1);ncbi_101107819(MSX2);ncbi_101107975(SOX9);ncbi_101108427(CTSH);ncbi_101110575(EPHA2);ncbi_101110829(Six2);ncbi_101113580(Sema3a);ncbi_101116487(RDH10);ncbi_10111…
Biological process	GO:0032270	positive regulation of cellular protein metabolic process	103	543	1.88905e-06	6.72216e-05	MSTRG.27429(C3);MSTRG.3128(--);ncbi_100037704(FBLN1);ncbi_100127220(SNAI2);ncbi_100141300(CIB1);ncbi_100170318(ADRA2B);ncbi_100216462(FN1);ncbi_100302083(CDKN1A);ncbi_100307049(STAT1);ncbi_101102020(PLPP3);ncbi_101102089(ADCY2);ncbi_101102530(VANGL2);ncbi_101102581(TPX2);ncbi_101102850(ACKR3);ncbi_101102957(TNFSF15);ncbi_101103028(DLG1);ncbi_101103762(CAMK1);ncbi_101104076(Psmc5);ncbi_101104317(A…
Biological process	GO:0051093	negative regulation of developmental process	58	258	1.91289e-06	6.74339e-05	ncbi_100101227(WT1);ncbi_100141300(CIB1);ncbi_100307049(STAT1);ncbi_100381248(SIX1);ncbi_101102253(Rflnb);ncbi_101102773(MELTF);ncbi_101102986(RORA);ncbi_101103277(TACSTD2);ncbi_101103373(S1PR3);ncbi_101103485(SULF1);ncbi_101103573(LEO1);ncbi_101104396(CALR);ncbi_101105489(PAX8);ncbi_101106132(Sox8);ncbi_101106414(Rarg);ncbi_101106422(INSIG1);ncbi_101106560(HES1);ncbi_101106704(SRSF6);ncbi_101106…
Biological process	GO:0006793	phosphorus metabolic process	271	1734	2.019e-06	7.05154e-05	MSTRG.27429(C3);ncbi_100037674(TYMS);ncbi_100137067(FABP4);ncbi_100141300(CIB1);ncbi_100144763(CCND1);ncbi_100147799(CCND2);ncbi_100169934(CRY2);ncbi_100170318(ADRA2B);ncbi_100170321(CDH2);ncbi_100216463(PRKAR1A);ncbi_100270717(SOD1);ncbi_100294559(ADRB3);ncbi_100302083(CDKN1A);ncbi_100302303(ARF3);ncbi_100302343(LCAT);ncbi_100913157(ILK);ncbi_101102020(PLPP3);ncbi_101102023(AMPD1);ncbi_101102089…
Biological process	GO:0060548	negative regulation of cell death	53	229	2.10041e-06	7.26859e-05	ncbi_100127220(SNAI2);ncbi_100270717(SOD1);ncbi_100302636(KLF4);ncbi_100381248(SIX1);ncbi_100885760(CNTFR);ncbi_100913157(ILK);ncbi_101102481(Xrcc4);ncbi_101102750(AXL);ncbi_101104155(SIX4);ncbi_101104966(NFE2L2);ncbi_101105489(PAX8);ncbi_101105757(F2R);ncbi_101106433(THBS1);ncbi_101106557(NES);ncbi_101106828(IFI6);ncbi_101107461(DPEP1);ncbi_101107639(PRKCD);ncbi_101107975(SOX9);ncbi_101108051(BM…
Biological process	GO:0023051	regulation of signaling	234	1465	2.3415e-06	8.02922e-05	MSTRG.27429(C3);ncbi_100127220(SNAI2);ncbi_100135689(EEF1E1);ncbi_100141300(CIB1);ncbi_100144763(CCND1);ncbi_100145862(DTNBP1);ncbi_100169934(CRY2);ncbi_100170318(ADRA2B);ncbi_100170321(CDH2);ncbi_100174984(Per1);ncbi_100302501(PLAU);ncbi_100307049(STAT1);ncbi_100820746(ANKRD1);ncbi_100913157(ILK);ncbi_101102020(PLPP3);ncbi_101102510(SESN3);ncbi_101102530(VANGL2);ncbi_101102552(IL18R1);ncbi_10110…
Biological process	GO:0001932	regulation of protein phosphorylation	121	667	2.5281e-06	8.59099e-05	MSTRG.27429(C3);ncbi_100137067(FABP4);ncbi_100141300(CIB1);ncbi_100144763(CCND1);ncbi_100147799(CCND2);ncbi_100170318(ADRA2B);ncbi_100216463(PRKAR1A);ncbi_100270717(SOD1);ncbi_100302083(CDKN1A);ncbi_100913157(ILK);ncbi_101102020(PLPP3);ncbi_101102089(ADCY2);ncbi_101102530(VANGL2);ncbi_101102581(TPX2);ncbi_101102850(ACKR3);ncbi_101102957(TNFSF15);ncbi_101103028(DLG1);ncbi_101103762(CAMK1);ncbi_101…
Biological process	GO:0051247	positive regulation of protein metabolic process	103	547	2.66702e-06	8.98216e-05	MSTRG.27429(C3);MSTRG.3128(--);ncbi_100037704(FBLN1);ncbi_100127220(SNAI2);ncbi_100141300(CIB1);ncbi_100170318(ADRA2B);ncbi_100216462(FN1);ncbi_100302083(CDKN1A);ncbi_100307049(STAT1);ncbi_101102020(PLPP3);ncbi_101102089(ADCY2);ncbi_101102530(VANGL2);ncbi_101102581(TPX2);ncbi_101102850(ACKR3);ncbi_101102957(TNFSF15);ncbi_101103028(DLG1);ncbi_101103762(CAMK1);ncbi_101104076(Psmc5);ncbi_101104317(A…
Biological process	GO:0031401	positive regulation of protein modification process	92	475	2.75011e-06	9.18003e-05	MSTRG.27429(C3);MSTRG.3128(--);ncbi_100127220(SNAI2);ncbi_100141300(CIB1);ncbi_100170318(ADRA2B);ncbi_100302083(CDKN1A);ncbi_101102020(PLPP3);ncbi_101102089(ADCY2);ncbi_101102530(VANGL2);ncbi_101102581(TPX2);ncbi_101102850(ACKR3);ncbi_101102957(TNFSF15);ncbi_101103028(DLG1);ncbi_101103762(CAMK1);ncbi_101104076(Psmc5);ncbi_101104317(ANGPTL4);ncbi_101105208(PYCARD);ncbi_101105629(VEGFC);ncbi_101105…
Biological process	GO:0043069	negative regulation of programmed cell death	50	214	3.03718e-06	0.000100493	ncbi_100127220(SNAI2);ncbi_100270717(SOD1);ncbi_100302636(KLF4);ncbi_100381248(SIX1);ncbi_100885760(CNTFR);ncbi_100913157(ILK);ncbi_101102481(Xrcc4);ncbi_101102750(AXL);ncbi_101104155(SIX4);ncbi_101105489(PAX8);ncbi_101105757(F2R);ncbi_101106433(THBS1);ncbi_101106557(NES);ncbi_101106828(IFI6);ncbi_101107461(DPEP1);ncbi_101107639(PRKCD);ncbi_101107975(SOX9);ncbi_101108051(BMF);ncbi_101108418(ARRB1…
Biological process	GO:0003013	circulatory system process	50	215	3.50051e-06	0.000114817	ncbi_100145865(--);ncbi_100170318(ADRA2B);ncbi_100270717(SOD1);ncbi_100294559(ADRB3);ncbi_100307049(STAT1);ncbi_101102069(NCALD);ncbi_101103559(MEOX2);ncbi_101103753(ADM);ncbi_101105757(F2R);ncbi_101106266(F2RL1);ncbi_101108810(AMOT);ncbi_101108867(IER3);ncbi_101108953(PDE4D);ncbi_101110000(GUCY1A1);ncbi_101111107(CHD7);ncbi_101111567(AGTRAP);ncbi_101111757(PDE4B);ncbi_101112949(STC1);ncbi_101113…
Biological process	GO:0009790	embryo development	99	524	3.59623e-06	0.000116939	ncbi_100135449(NRP2);ncbi_100196905(COL2A1);ncbi_100381248(SIX1);ncbi_100415775(ID3);ncbi_101102020(PLPP3);ncbi_101102051(E2F7);ncbi_101102252(NAGLU);ncbi_101102289(PRKRA);ncbi_101102530(VANGL2);ncbi_101103028(DLG1);ncbi_101103258(FOXF1);ncbi_101103485(SULF1);ncbi_101103559(MEOX2);ncbi_101103573(LEO1);ncbi_101104155(SIX4);ncbi_101105489(PAX8);ncbi_101105577(MTSS1);ncbi_101105831(SLITRK6);ncbi_101…
Biological process	GO:0010634	positive regulation of epithelial cell migration	12	23	3.66495e-06	0.000118156	ncbi_100141300(CIB1);ncbi_100192422(MMP9);ncbi_101104317(ANGPTL4);ncbi_101106433(THBS1);ncbi_101107460(ANGPT4);ncbi_101108810(AMOT);ncbi_443074(FGF10);ncbi_443076(MET);ncbi_443095(FGF7);ncbi_443103(VEGFA);ncbi_443306(FGF2);ncbi_497271(ANGPT1)
Biological process	GO:0001525	angiogenesis	36	136	3.73048e-06	0.000119249	MSTRG.2494(--);MSTRG.27429(C3);MSTRG.8274(--);ncbi_100307049(STAT1);ncbi_101102051(E2F7);ncbi_101102674(C6);ncbi_101103485(SULF1);ncbi_101103753(ADM);ncbi_101104317(ANGPTL4);ncbi_101105263(SPHK1);ncbi_101105541(ECM1);ncbi_101105629(VEGFC);ncbi_101106433(THBS1);ncbi_101107460(ANGPT4);ncbi_101108131(C3);ncbi_101108427(CTSH);ncbi_101108810(AMOT);ncbi_101109763(NTRK1);ncbi_101111092(HIPK2);ncbi_10111…
Biological process	GO:0003012	muscle system process	48	204	3.86903e-06	0.000122639	ncbi_100145865(--);ncbi_100170318(ADRA2B);ncbi_100270685(KCNMA1);ncbi_100270717(SOD1);ncbi_101102086(MRVI1);ncbi_101102640(Mtpn);ncbi_101103028(DLG1);ncbi_101103485(SULF1);ncbi_101105263(SPHK1);ncbi_101105757(F2R);ncbi_101107740(LMCD1);ncbi_101108767(CACNA1S);ncbi_101108953(PDE4D);ncbi_101110000(GUCY1A1);ncbi_101111132(TNNC1);ncbi_101111289(RYR3);ncbi_101111402(Srf);ncbi_101111414(SMAD7);ncbi_101…
Biological process	GO:0002009	morphogenesis of an epithelium	49	210	3.95667e-06	0.000124371	ncbi_100101227(WT1);ncbi_100302636(KLF4);ncbi_100381248(SIX1);ncbi_100913157(ILK);ncbi_101102530(VANGL2);ncbi_101103028(DLG1);ncbi_101103258(FOXF1);ncbi_101105242(SLC12A2);ncbi_101105489(PAX8);ncbi_101105577(MTSS1);ncbi_101105629(VEGFC);ncbi_101106132(Sox8);ncbi_101106414(Rarg);ncbi_101106560(HES1);ncbi_101106636(STIL);ncbi_101106801(PLXND1);ncbi_101107819(MSX2);ncbi_101107975(SOX9);ncbi_10110842…
Biological process	GO:0045595	regulation of cell differentiation	135	769	4.00819e-06	0.000124949	MSTRG.2133(Pol);ncbi_100127220(SNAI2);ncbi_100141300(CIB1);ncbi_100144426(FAS);ncbi_100170318(ADRA2B);ncbi_100302348(PMP22);ncbi_100307039(EIF5A);ncbi_100307049(STAT1);ncbi_100381248(SIX1);ncbi_100415775(ID3);ncbi_100913157(ILK);ncbi_101102253(Rflnb);ncbi_101102481(Xrcc4);ncbi_101102773(MELTF);ncbi_101102986(RORA);ncbi_101103177(EHD2);ncbi_101103277(TACSTD2);ncbi_101103280(TIAM1);ncbi_101103373(S…
Biological process	GO:0006796	phosphate-containing compound metabolic process	265	1706	4.43235e-06	0.000136975	MSTRG.27429(C3);ncbi_100037674(TYMS);ncbi_100137067(FABP4);ncbi_100141300(CIB1);ncbi_100144763(CCND1);ncbi_100147799(CCND2);ncbi_100169934(CRY2);ncbi_100170318(ADRA2B);ncbi_100170321(CDH2);ncbi_100216463(PRKAR1A);ncbi_100270717(SOD1);ncbi_100294559(ADRB3);ncbi_100302083(CDKN1A);ncbi_100302303(ARF3);ncbi_100302343(LCAT);ncbi_100913157(ILK);ncbi_101102020(PLPP3);ncbi_101102023(AMPD1);ncbi_101102089…
Biological process	GO:0050900	leukocyte migration	36	137	4.47858e-06	0.000136975	ncbi_101102873(VEGFD);ncbi_101103843(CMLKR1);ncbi_101104302(CCL20);ncbi_101104361(APOD);ncbi_101104396(CALR);ncbi_101105208(PYCARD);ncbi_101105541(ECM1);ncbi_101105629(VEGFC);ncbi_101105695(TREM1);ncbi_101106266(F2RL1);ncbi_101106433(THBS1);ncbi_101106739(ITGAX);ncbi_101108939(CAMK1D);ncbi_101108953(PDE4D);ncbi_101109832(ITGA9);ncbi_101111615(S100A14);ncbi_101111722(CXCL16);ncbi_101111757(PDE4B);…
Biological process	GO:0044710	single-organism metabolic process	399	2720	4.50288e-06	0.000136975	MSTRG.2133(Pol);MSTRG.27429(C3);MSTRG.42599(Pol);MSTRG.59224(SETMAR);ncbi_100034668(CLN5);ncbi_100037674(TYMS);ncbi_100037702(TM7SF2);ncbi_100125351(SQLE);ncbi_100127220(SNAI2);ncbi_100135438(SARS);ncbi_100135689(EEF1E1);ncbi_100141300(CIB1);ncbi_100144426(FAS);ncbi_100145859(LIPA);ncbi_100170318(ADRA2B);ncbi_100170323(CYP24A1);ncbi_100170327(FASN);ncbi_100174984(Per1);ncbi_100192421(GNG11);ncbi_…
Biological process	GO:0098602	single organism cell adhesion	76	377	4.54757e-06	0.000137227	MSTRG.12825(--);MSTRG.47771(CFDP2);MSTRG.56653(pol);MSTRG.76193(--);ncbi_100144426(FAS);ncbi_100170321(CDH2);ncbi_100302636(KLF4);ncbi_101102020(PLPP3);ncbi_101102481(Xrcc4);ncbi_101102552(IL18R1);ncbi_101102986(RORA);ncbi_101103028(DLG1);ncbi_101103258(FOXF1);ncbi_101103276(Ctps1);ncbi_101104657(TNIP1);ncbi_101105208(PYCARD);ncbi_101105550(COL13A1);ncbi_101105662(GLDN);ncbi_101105743(Lamb1);ncbi…
Biological process	GO:0030198	extracellular matrix organization	21	62	6.72494e-06	0.000201321	ncbi_100101227(WT1);ncbi_100196905(COL2A1);ncbi_100913157(ILK);ncbi_101102052(MFAP5);ncbi_101102773(MELTF);ncbi_101103485(SULF1);ncbi_101106305(ADAMTS14);ncbi_101112927(FBLN5);ncbi_101112967(LUM);ncbi_101115552(COL4A1);ncbi_101116356(COL11A2);ncbi_101116379(ATP7A);ncbi_101117471(NID1);ncbi_101117548(COL11A1);ncbi_101119706(CYP1B1);ncbi_101120574(ADAMTS2);ncbi_101120758(COL14A1);ncbi_101120812(LOX…
Biological process	GO:0048468	cell development	169	1017	7.39477e-06	0.000216653	MSTRG.2133(Pol);MSTRG.51687(TUBB3);ncbi_100101227(WT1);ncbi_100127220(SNAI2);ncbi_100135449(NRP2);ncbi_100141300(CIB1);ncbi_100216462(FN1);ncbi_100270717(SOD1);ncbi_100302348(PMP22);ncbi_100381248(SIX1);ncbi_100620047(Btg2);ncbi_100913157(ILK);ncbi_101101998(Sept4);ncbi_101102252(NAGLU);ncbi_101102253(Rflnb);ncbi_101102287(Oca2);ncbi_101102481(Xrcc4);ncbi_101102530(VANGL2);ncbi_101102750(AXL);ncb…
Biological process	GO:0010562	positive regulation of phosphorus metabolic process	90	473	7.45789e-06	0.000216653	MSTRG.27429(C3);ncbi_100141300(CIB1);ncbi_100170318(ADRA2B);ncbi_100170321(CDH2);ncbi_100294559(ADRB3);ncbi_100302083(CDKN1A);ncbi_100913157(ILK);ncbi_101102020(PLPP3);ncbi_101102089(ADCY2);ncbi_101102530(VANGL2);ncbi_101102581(TPX2);ncbi_101102850(ACKR3);ncbi_101102957(TNFSF15);ncbi_101103028(DLG1);ncbi_101103753(ADM);ncbi_101103762(CAMK1);ncbi_101104317(ANGPTL4);ncbi_101105208(PYCARD);ncbi_1011…
Biological process	GO:0045937	positive regulation of phosphate metabolic process	90	473	7.45789e-06	0.000216653	MSTRG.27429(C3);ncbi_100141300(CIB1);ncbi_100170318(ADRA2B);ncbi_100170321(CDH2);ncbi_100294559(ADRB3);ncbi_100302083(CDKN1A);ncbi_100913157(ILK);ncbi_101102020(PLPP3);ncbi_101102089(ADCY2);ncbi_101102530(VANGL2);ncbi_101102581(TPX2);ncbi_101102850(ACKR3);ncbi_101102957(TNFSF15);ncbi_101103028(DLG1);ncbi_101103753(ADM);ncbi_101103762(CAMK1);ncbi_101104317(ANGPTL4);ncbi_101105208(PYCARD);ncbi_1011…
Biological process	GO:0030323	respiratory tube development	28	97	7.46684e-06	0.000216653	ncbi_100145859(LIPA);ncbi_100302342(AIMP2);ncbi_101102530(VANGL2);ncbi_101103258(FOXF1);ncbi_101106560(HES1);ncbi_101107187(HNRNPA2B1);ncbi_101107975(SOX9);ncbi_101108524(FOXP4);ncbi_101108953(PDE4D);ncbi_101110180(LIF);ncbi_101112240(PDPN);ncbi_101115020(NOTCH1);ncbi_101116459(Zic3);ncbi_101118038(ITGA3);ncbi_101118320(DHCR7);ncbi_101118553(CEBPA);ncbi_101120527(STRA6);ncbi_101120574(ADAMTS2);nc…
Biological process	GO:0031589	cell-substrate adhesion	36	140	7.63249e-06	0.000219769	ncbi_100141300(CIB1);ncbi_100216462(FN1);ncbi_100302310(ARL2);ncbi_100302501(PLAU);ncbi_100913157(ILK);ncbi_101103258(FOXF1);ncbi_101103280(TIAM1);ncbi_101104361(APOD);ncbi_101105162(ITGA11);ncbi_101105550(COL13A1);ncbi_101106433(THBS1);ncbi_101107101(NID2);ncbi_101107276(EPDR1);ncbi_101110086(HSD17B12);ncbi_101110557(BCL6);ncbi_101111402(Srf);ncbi_101111740(BCAM);ncbi_101112927(FBLN5);ncbi_10111…
Biological process	GO:0061138	morphogenesis of a branching epithelium	25	82	7.90694e-06	0.000225947	ncbi_100101227(WT1);ncbi_100381248(SIX1);ncbi_100913157(ILK);ncbi_101102530(VANGL2);ncbi_101103028(DLG1);ncbi_101103258(FOXF1);ncbi_101105242(SLC12A2);ncbi_101105489(PAX8);ncbi_101106801(PLXND1);ncbi_101107819(MSX2);ncbi_101107975(SOX9);ncbi_101108427(CTSH);ncbi_101110575(EPHA2);ncbi_101113580(Sema3a);ncbi_101116487(RDH10);ncbi_101117688(BMP2);ncbi_101121444(LAMA5);ncbi_114114429(SEMA3C);ncbi_114…
Biological process	GO:0001667	ameboidal-type cell migration	46	198	8.74292e-06	0.000247957	MSTRG.2494(--);ncbi_100135449(NRP2);ncbi_100141300(CIB1);ncbi_100192422(MMP9);ncbi_100302636(KLF4);ncbi_100913157(ILK);ncbi_101103277(TACSTD2);ncbi_101104317(ANGPTL4);ncbi_101105293(S100A2);ncbi_101105627(PBLD);ncbi_101106132(Sox8);ncbi_101106258(FAT2);ncbi_101106433(THBS1);ncbi_101106801(PLXND1);ncbi_101107460(ANGPT4);ncbi_101107640(PTPRG);ncbi_101107975(SOX9);ncbi_101108314(ARSB);ncbi_101108427…
Biological process	GO:0022402	cell cycle process	114	637	9.52246e-06	0.000266194	MSTRG.59224(SETMAR);ncbi_100126570(ASZ1);ncbi_100144758(CCNA2);ncbi_100144763(CCND1);ncbi_100302083(CDKN1A);ncbi_100302348(PMP22);ncbi_100913157(ILK);ncbi_101102051(E2F7);ncbi_101102288(CCNB3);ncbi_101102402(TEX14);ncbi_101102581(TPX2);ncbi_101103846(PRC1);ncbi_101104076(Psmc5);ncbi_101104153(TACC3);ncbi_101104396(CALR);ncbi_101105095(MYBL2);ncbi_101105670(SPAG5);ncbi_101105713(PLK1);ncbi_1011058…
Biological process	GO:0001655	urogenital system development	27	93	9.6134e-06	0.000266194	ncbi_100101227(WT1);ncbi_100307049(STAT1);ncbi_100381248(SIX1);ncbi_100415775(ID3);ncbi_101103277(TACSTD2);ncbi_101104155(SIX4);ncbi_101105489(PAX8);ncbi_101105577(MTSS1);ncbi_101105924(OSR2);ncbi_101106132(Sox8);ncbi_101106560(HES1);ncbi_101107975(SOX9);ncbi_101108427(CTSH);ncbi_101110180(LIF);ncbi_101110790(ZBTB16);ncbi_101110791(LGR4);ncbi_101110829(Six2);ncbi_101115020(NOTCH1);ncbi_101115319(…
Biological process	GO:0040017	positive regulation of locomotion	27	93	9.6134e-06	0.000266194	ncbi_100141300(CIB1);ncbi_100192422(MMP9);ncbi_101102873(VEGFD);ncbi_101103843(CMLKR1);ncbi_101104317(ANGPTL4);ncbi_101105629(VEGFC);ncbi_101106266(F2RL1);ncbi_101106433(THBS1);ncbi_101106698(SMURF2);ncbi_101107460(ANGPT4);ncbi_101108810(AMOT);ncbi_101108939(CAMK1D);ncbi_101111615(S100A14);ncbi_101114398(TRIM38);ncbi_101115211(THBS4);ncbi_101118449(LGALS3);ncbi_101120093(CCL2);ncbi_101120217(Ccl1…
Biological process	GO:0042325	regulation of phosphorylation	133	768	9.66824e-06	0.000266194	MSTRG.27429(C3);ncbi_100137067(FABP4);ncbi_100141300(CIB1);ncbi_100144763(CCND1);ncbi_100147799(CCND2);ncbi_100170318(ADRA2B);ncbi_100170321(CDH2);ncbi_100216463(PRKAR1A);ncbi_100270717(SOD1);ncbi_100294559(ADRB3);ncbi_100302083(CDKN1A);ncbi_100913157(ILK);ncbi_101102020(PLPP3);ncbi_101102089(ADCY2);ncbi_101102530(VANGL2);ncbi_101102581(TPX2);ncbi_101102850(ACKR3);ncbi_101102957(TNFSF15);ncbi_101…
Biological process	GO:0072001	renal system development	25	83	1.00265e-05	0.000274059	ncbi_100101227(WT1);ncbi_100307049(STAT1);ncbi_100381248(SIX1);ncbi_100415775(ID3);ncbi_101103277(TACSTD2);ncbi_101104155(SIX4);ncbi_101105489(PAX8);ncbi_101105577(MTSS1);ncbi_101105924(OSR2);ncbi_101106132(Sox8);ncbi_101106560(HES1);ncbi_101107975(SOX9);ncbi_101108427(CTSH);ncbi_101110180(LIF);ncbi_101110790(ZBTB16);ncbi_101110791(LGR4);ncbi_101110829(Six2);ncbi_101115020(NOTCH1);ncbi_101115319(…
Biological process	GO:0010604	positive regulation of macromolecule metabolic process	131	755	1.02603e-05	0.000278431	MSTRG.27429(C3);MSTRG.3128(--);ncbi_100037704(FBLN1);ncbi_100127220(SNAI2);ncbi_100141300(CIB1);ncbi_100170318(ADRA2B);ncbi_100216462(FN1);ncbi_100270717(SOD1);ncbi_100302083(CDKN1A);ncbi_100302636(KLF4);ncbi_100307049(STAT1);ncbi_100620047(Btg2);ncbi_101102020(PLPP3);ncbi_101102089(ADCY2);ncbi_101102530(VANGL2);ncbi_101102581(TPX2);ncbi_101102640(Mtpn);ncbi_101102850(ACKR3);ncbi_101102957(TNFSF1…
Biological process	GO:0014070	response to organic cyclic compound	67	328	1.05372e-05	0.000283903	MSTRG.2133(Pol);ncbi_100037663(Gstm5);ncbi_100101227(WT1);ncbi_100144426(FAS);ncbi_100169934(CRY2);ncbi_100170323(CYP24A1);ncbi_100174984(Per1);ncbi_100307049(STAT1);ncbi_101102194(IFIT1);ncbi_101102289(PRKRA);ncbi_101102467(TARBP2);ncbi_101102743(ACOD1);ncbi_101102986(RORA);ncbi_101103258(FOXF1);ncbi_101104718(KLF9);ncbi_101105352(APLP1);ncbi_101105735(ADCY6);ncbi_101106186(DDX5);ncbi_101106433(…
Biological process	GO:0008015	blood circulation	45	195	1.30953e-05	0.000350324	ncbi_100145865(--);ncbi_100170318(ADRA2B);ncbi_100270717(SOD1);ncbi_100294559(ADRB3);ncbi_101102069(NCALD);ncbi_101103753(ADM);ncbi_101105757(F2R);ncbi_101106266(F2RL1);ncbi_101108810(AMOT);ncbi_101108867(IER3);ncbi_101108953(PDE4D);ncbi_101110000(GUCY1A1);ncbi_101111567(AGTRAP);ncbi_101111757(PDE4B);ncbi_101112949(STC1);ncbi_101113580(Sema3a);ncbi_101114095(ACVRL1);ncbi_101114557(NPR3);ncbi_1011…
Biological process	GO:0060326	cell chemotaxis	29	105	1.3283e-05	0.000352841	ncbi_101102873(VEGFD);ncbi_101103843(CMLKR1);ncbi_101104396(CALR);ncbi_101105629(VEGFC);ncbi_101105695(TREM1);ncbi_101106433(THBS1);ncbi_101106739(ITGAX);ncbi_101108939(CAMK1D);ncbi_101108953(PDE4D);ncbi_101109832(ITGA9);ncbi_101111615(S100A14);ncbi_101111722(CXCL16);ncbi_101111757(PDE4B);ncbi_101115211(THBS4);ncbi_101115893(PREX1);ncbi_101117375(JAM3);ncbi_101118449(LGALS3);ncbi_101118923(MTUS1)…
Biological process	GO:0030595	leukocyte chemotaxis	28	100	1.40701e-05	0.000371136	ncbi_101102873(VEGFD);ncbi_101103843(CMLKR1);ncbi_101104396(CALR);ncbi_101105629(VEGFC);ncbi_101105695(TREM1);ncbi_101106433(THBS1);ncbi_101106739(ITGAX);ncbi_101108939(CAMK1D);ncbi_101108953(PDE4D);ncbi_101109832(ITGA9);ncbi_101111615(S100A14);ncbi_101111722(CXCL16);ncbi_101111757(PDE4B);ncbi_101115211(THBS4);ncbi_101115893(PREX1);ncbi_101117375(JAM3);ncbi_101118449(LGALS3);ncbi_101118923(MTUS1)…
Biological process	GO:0042592	homeostatic process	137	802	1.44421e-05	0.000378302	ncbi_100034668(CLN5);ncbi_100137067(FABP4);ncbi_100144426(FAS);ncbi_100145859(LIPA);ncbi_100169934(CRY2);ncbi_100196905(COL2A1);ncbi_100270685(KCNMA1);ncbi_100270717(SOD1);ncbi_100294559(ADRB3);ncbi_100302343(LCAT);ncbi_100302554(SLC39A6);ncbi_100302744(Cib2);ncbi_100653388(NR5A2);ncbi_100885768(TFRC);ncbi_101102510(SESN3);ncbi_101102750(AXL);ncbi_101102773(MELTF);ncbi_101102848(MYLIP);ncbi_10110…
Biological process	GO:0001822	kidney development	24	80	1.61724e-05	0.000420706	ncbi_100101227(WT1);ncbi_100307049(STAT1);ncbi_100381248(SIX1);ncbi_100415775(ID3);ncbi_101103277(TACSTD2);ncbi_101104155(SIX4);ncbi_101105489(PAX8);ncbi_101105577(MTSS1);ncbi_101105924(OSR2);ncbi_101106132(Sox8);ncbi_101106560(HES1);ncbi_101107975(SOX9);ncbi_101108427(CTSH);ncbi_101110180(LIF);ncbi_101110790(ZBTB16);ncbi_101110791(LGR4);ncbi_101110829(Six2);ncbi_101115020(NOTCH1);ncbi_101115522(…
Biological process	GO:0044711	single-organism biosynthetic process	87	463	1.73903e-05	0.000449289	ncbi_100037674(TYMS);ncbi_100037702(TM7SF2);ncbi_100127220(SNAI2);ncbi_100270717(SOD1);ncbi_100294559(ADRB3);ncbi_100302303(ARF3);ncbi_100302343(LCAT);ncbi_101102023(AMPD1);ncbi_101102051(E2F7);ncbi_101102089(ADCY2);ncbi_101102210(HACD4);ncbi_101103276(Ctps1);ncbi_101103503(AMPD3);ncbi_101103753(ADM);ncbi_101104144(IMPDH1);ncbi_101105352(APLP1);ncbi_101105735(ADCY6);ncbi_101106318(ATP5F1B);ncbi_1…
Biological process	GO:1901700	response to oxygen-containing compound	81	424	1.828e-05	0.000469062	MSTRG.2133(Pol);MSTRG.42599(Pol);ncbi_100101227(WT1);ncbi_100145865(--);ncbi_100169934(CRY2);ncbi_100192421(GNG11);ncbi_100270717(SOD1);ncbi_100307049(STAT1);ncbi_100820746(ANKRD1);ncbi_101102089(ADCY2);ncbi_101102413(HP);ncbi_101102510(SESN3);ncbi_101102743(ACOD1);ncbi_101102750(AXL);ncbi_101102986(RORA);ncbi_101102999(GLUL);ncbi_101104538(SORT1);ncbi_101104718(KLF9);ncbi_101104966(NFE2L2);ncbi_…
Biological process	GO:0001775	cell activation	92	497	1.84704e-05	0.000470745	ncbi_100144426(FAS);ncbi_100145878(BLOC1S4);ncbi_100170318(ADRA2B);ncbi_100302083(CDKN1A);ncbi_100359363(F8);ncbi_100820755(SLC7A11);ncbi_100913157(ILK);ncbi_101102061(STXBP2);ncbi_101102232(IL27RA);ncbi_101102481(Xrcc4);ncbi_101102552(IL18R1);ncbi_101102750(AXL);ncbi_101102986(RORA);ncbi_101103028(DLG1);ncbi_101103276(Ctps1);ncbi_101103712(CD8B);ncbi_101103771(S100A12);ncbi_101105208(PYCARD);ncb…
Biological process	GO:0042692	muscle cell differentiation	42	180	1.89596e-05	0.00047997	ncbi_100170321(CDH2);ncbi_100381248(SIX1);ncbi_100415775(ID3);ncbi_100913157(ILK);ncbi_101102640(Mtpn);ncbi_101103177(EHD2);ncbi_101103258(FOXF1);ncbi_101103753(ADM);ncbi_101104155(SIX4);ncbi_101104538(SORT1);ncbi_101104655(FLNC);ncbi_101106132(Sox8);ncbi_101106560(HES1);ncbi_101107924(LMNA);ncbi_101107975(SOX9);ncbi_101108767(CACNA1S);ncbi_101108844(MYH10);ncbi_101110821(MBNL3);ncbi_101110922(CY…
Biological process	GO:0010596	negative regulation of endothelial cell migration	10	19	2.21059e-05	0.000551403	MSTRG.2494(--);ncbi_100302636(KLF4);ncbi_101104317(ANGPTL4);ncbi_101106433(THBS1);ncbi_101107460(ANGPT4);ncbi_101112736(Vash1);ncbi_101113686(HDAC5);ncbi_101114095(ACVRL1);ncbi_101115020(NOTCH1);ncbi_443306(FGF2)
Biological process	GO:0010633	negative regulation of epithelial cell migration	10	19	2.21059e-05	0.000551403	MSTRG.2494(--);ncbi_100302636(KLF4);ncbi_101104317(ANGPTL4);ncbi_101106433(THBS1);ncbi_101107460(ANGPT4);ncbi_101112736(Vash1);ncbi_101113686(HDAC5);ncbi_101114095(ACVRL1);ncbi_101115020(NOTCH1);ncbi_443306(FGF2)
Biological process	GO:0010035	response to inorganic substance	32	124	2.22199e-05	0.000551403	MSTRG.2133(Pol);MSTRG.42599(Pol);ncbi_100137067(FABP4);ncbi_100144426(FAS);ncbi_100270685(KCNMA1);ncbi_101104796(SLC18A2);ncbi_101104966(NFE2L2);ncbi_101105789(S100A16);ncbi_101106433(THBS1);ncbi_101107413(FXN);ncbi_101107461(DPEP1);ncbi_101111132(TNNC1);ncbi_101111289(RYR3);ncbi_101112927(FBLN5);ncbi_101113294(ECT2);ncbi_101115216(Calm2);ncbi_101115522(ID2);ncbi_101117101(FOSB);ncbi_101117184(--…
Biological process	GO:0006468	protein phosphorylation	136	802	2.25359e-05	0.000552593	MSTRG.27429(C3);ncbi_100137067(FABP4);ncbi_100141300(CIB1);ncbi_100144763(CCND1);ncbi_100147799(CCND2);ncbi_100170318(ADRA2B);ncbi_100216463(PRKAR1A);ncbi_100270717(SOD1);ncbi_100302083(CDKN1A);ncbi_100913157(ILK);ncbi_101102020(PLPP3);ncbi_101102089(ADCY2);ncbi_101102513(STK33);ncbi_101102530(VANGL2);ncbi_101102581(TPX2);ncbi_101102750(AXL);ncbi_101102850(ACKR3);ncbi_101102957(TNFSF15);ncbi_1011…
Biological process	GO:0043009	chordate embryonic development	48	217	2.25608e-05	0.000552593	ncbi_100196905(COL2A1);ncbi_100381248(SIX1);ncbi_101102051(E2F7);ncbi_101103258(FOXF1);ncbi_101104155(SIX4);ncbi_101105577(MTSS1);ncbi_101105924(OSR2);ncbi_101106132(Sox8);ncbi_101106186(DDX5);ncbi_101106560(HES1);ncbi_101106636(STIL);ncbi_101107825(BYSL);ncbi_101108810(AMOT);ncbi_101108844(MYH10);ncbi_101110180(LIF);ncbi_101110282(TBX15);ncbi_101110829(Six2);ncbi_101111107(CHD7);ncbi_101111402(S…
Biological process	GO:0016310	phosphorylation	155	937	2.33412e-05	0.00056802	MSTRG.27429(C3);ncbi_100137067(FABP4);ncbi_100141300(CIB1);ncbi_100144763(CCND1);ncbi_100147799(CCND2);ncbi_100170318(ADRA2B);ncbi_100170321(CDH2);ncbi_100216463(PRKAR1A);ncbi_100270717(SOD1);ncbi_100294559(ADRB3);ncbi_100302083(CDKN1A);ncbi_100913157(ILK);ncbi_101102020(PLPP3);ncbi_101102089(ADCY2);ncbi_101102513(STK33);ncbi_101102530(VANGL2);ncbi_101102581(TPX2);ncbi_101102750(AXL);ncbi_1011028…
Biological process	GO:0042327	positive regulation of phosphorylation	81	427	2.37907e-05	0.000575246	MSTRG.27429(C3);ncbi_100141300(CIB1);ncbi_100170318(ADRA2B);ncbi_100170321(CDH2);ncbi_100294559(ADRB3);ncbi_100302083(CDKN1A);ncbi_100913157(ILK);ncbi_101102020(PLPP3);ncbi_101102089(ADCY2);ncbi_101102530(VANGL2);ncbi_101102581(TPX2);ncbi_101102850(ACKR3);ncbi_101102957(TNFSF15);ncbi_101103028(DLG1);ncbi_101103762(CAMK1);ncbi_101104317(ANGPTL4);ncbi_101105208(PYCARD);ncbi_101105629(VEGFC);ncbi_10…
Biological process	GO:0007599	hemostasis	41	176	2.47056e-05	0.000593563	MSTRG.27429(C3);ncbi_100145862(DTNBP1);ncbi_100145878(BLOC1S4);ncbi_100270685(KCNMA1);ncbi_100302501(PLAU);ncbi_100359363(F8);ncbi_100820755(SLC7A11);ncbi_100913157(ILK);ncbi_101103256(THBD);ncbi_101104966(NFE2L2);ncbi_101105757(F2R);ncbi_101106266(F2RL1);ncbi_101106433(THBS1);ncbi_101107639(PRKCD);ncbi_101108113(DOCK11);ncbi_101108320(DGKH);ncbi_101110218(PLEK);ncbi_101110677(F2RL2);ncbi_1011114…
Biological process	GO:0034097	response to cytokine	60	292	2.50324e-05	0.000595711	MSTRG.2133(Pol);ncbi_100141300(CIB1);ncbi_100170327(FASN);ncbi_100302636(KLF4);ncbi_100307049(STAT1);ncbi_100820746(ANKRD1);ncbi_100885760(CNTFR);ncbi_101101941(IFIT2);ncbi_101102194(IFIT1);ncbi_101102232(IL27RA);ncbi_101102552(IL18R1);ncbi_101102743(ACOD1);ncbi_101102750(AXL);ncbi_101102850(ACKR3);ncbi_101103054(IL1R1);ncbi_101103258(FOXF1);ncbi_101103843(CMLKR1);ncbi_101104771(COMMD7);ncbi_1011…
Biological process	GO:0007423	sensory organ development	50	230	2.51108e-05	0.000595711	ncbi_100101227(WT1);ncbi_100196905(COL2A1);ncbi_100270717(SOD1);ncbi_100302636(KLF4);ncbi_100381248(SIX1);ncbi_101102252(NAGLU);ncbi_101102289(PRKRA);ncbi_101103028(DLG1);ncbi_101103514(HESX1);ncbi_101104155(SIX4);ncbi_101105489(PAX8);ncbi_101105831(SLITRK6);ncbi_101105924(OSR2);ncbi_101106034(SH3PXD2B);ncbi_101106132(Sox8);ncbi_101106414(Rarg);ncbi_101107975(SOX9);ncbi_101111092(HIPK2);ncbi_1011…
Biological process	GO:0019827	stem cell population maintenance	21	67	2.59871e-05	0.000608841	ncbi_100170321(CDH2);ncbi_101102530(VANGL2);ncbi_101104073(KLF10);ncbi_101105489(PAX8);ncbi_101106560(HES1);ncbi_101107704(LDB2);ncbi_101107975(SOX9);ncbi_101110829(Six2);ncbi_101113901(Tal1);ncbi_101115020(NOTCH1);ncbi_101117853(DLL1);ncbi_101119580(Mmp24);ncbi_101120004(PRDM16);ncbi_101122772(CNOT2);ncbi_101123523(SRRT);ncbi_105606925(ZFP36L2);ncbi_443074(FGF10);ncbi_443284(ASPM);ncbi_443306(FG…
Biological process	GO:0098727	maintenance of cell number	21	67	2.59871e-05	0.000608841	ncbi_100170321(CDH2);ncbi_101102530(VANGL2);ncbi_101104073(KLF10);ncbi_101105489(PAX8);ncbi_101106560(HES1);ncbi_101107704(LDB2);ncbi_101107975(SOX9);ncbi_101110829(Six2);ncbi_101113901(Tal1);ncbi_101115020(NOTCH1);ncbi_101117853(DLL1);ncbi_101119580(Mmp24);ncbi_101120004(PRDM16);ncbi_101122772(CNOT2);ncbi_101123523(SRRT);ncbi_105606925(ZFP36L2);ncbi_443074(FGF10);ncbi_443284(ASPM);ncbi_443306(FG…
Biological process	GO:0006952	defense response	110	624	2.69153e-05	0.000626694	MSTRG.2133(Pol);MSTRG.27429(C3);ncbi_100034672(PTX3);ncbi_100137067(FABP4);ncbi_100145859(LIPA);ncbi_100216462(FN1);ncbi_100359363(F8);ncbi_101102089(ADCY2);ncbi_101102194(IFIT1);ncbi_101102232(IL27RA);ncbi_101102413(HP);ncbi_101102467(TARBP2);ncbi_101102674(C6);ncbi_101102743(ACOD1);ncbi_101102750(AXL);ncbi_101102986(RORA);ncbi_101103054(IL1R1);ncbi_101103238(CXCL6);ncbi_101103258(FOXF1);ncbi_10…
Biological process	GO:0048585	negative regulation of response to stimulus	88	478	3.45778e-05	0.000800167	MSTRG.2494(--);ncbi_100127220(SNAI2);ncbi_100144763(CCND1);ncbi_100169934(CRY2);ncbi_100170321(CDH2);ncbi_100174984(Per1);ncbi_100302501(PLAU);ncbi_101102194(IFIT1);ncbi_101102467(TARBP2);ncbi_101102743(ACOD1);ncbi_101102986(RORA);ncbi_101103258(FOXF1);ncbi_101103485(SULF1);ncbi_101103743(RGS16);ncbi_101104076(Psmc5);ncbi_101104361(APOD);ncbi_101104396(CALR);ncbi_101104657(TNIP1);ncbi_101104962(R…
Biological process	GO:0050878	regulation of body fluid levels	51	239	3.53662e-05	0.000813422	MSTRG.27429(C3);ncbi_100144763(CCND1);ncbi_100145862(DTNBP1);ncbi_100145878(BLOC1S4);ncbi_100270685(KCNMA1);ncbi_100302501(PLAU);ncbi_100359363(F8);ncbi_100820755(SLC7A11);ncbi_100913157(ILK);ncbi_101103256(THBD);ncbi_101104966(NFE2L2);ncbi_101105757(F2R);ncbi_101106266(F2RL1);ncbi_101106433(THBS1);ncbi_101107273(VDR);ncbi_101107639(PRKCD);ncbi_101108113(DOCK11);ncbi_101108320(DGKH);ncbi_10111021…
Biological process	GO:0051336	regulation of hydrolase activity	110	630	4.0874e-05	0.000934404	MSTRG.27429(C3);MSTRG.3128(--);ncbi_100034672(PTX3);ncbi_100169934(CRY2);ncbi_100302310(ARL2);ncbi_100307049(STAT1);ncbi_101102089(ADCY2);ncbi_101102194(IFIT1);ncbi_101102214(SH2D3C);ncbi_101102957(TNFSF15);ncbi_101103280(TIAM1);ncbi_101103490(ATP1B2);ncbi_101103901(PAPLN);ncbi_101104317(ANGPTL4);ncbi_101104538(SORT1);ncbi_101104867(DLG2);ncbi_101105208(PYCARD);ncbi_101105233(FGD4);ncbi_101105327…
Biological process	GO:0010810	regulation of cell-substrate adhesion	22	74	4.20755e-05	0.000956076	ncbi_100141300(CIB1);ncbi_100302310(ARL2);ncbi_100302501(PLAU);ncbi_100913157(ILK);ncbi_101103258(FOXF1);ncbi_101104361(APOD);ncbi_101106433(THBS1);ncbi_101110086(HSD17B12);ncbi_101110557(BCL6);ncbi_101114095(ACVRL1);ncbi_101114352(DAPK3);ncbi_101117471(NID1);ncbi_101118698(EDIL3);ncbi_101119202(WDPCP);ncbi_101120549(Gpm6b);ncbi_101121455(PIK3R1);ncbi_101122067(CCDC80);ncbi_101122443(Smoc1);ncbi_…
Biological process	GO:1902589	single-organism organelle organization	165	1021	4.62417e-05	0.00104445	MSTRG.23329(SAMD9);MSTRG.3128(--);MSTRG.59224(SETMAR);MSTRG.67804(EPB41L2);ncbi_100126570(ASZ1);ncbi_100127220(SNAI2);ncbi_100141300(CIB1);ncbi_100145862(DTNBP1);ncbi_100145865(--);ncbi_100174984(Per1);ncbi_100196905(COL2A1);ncbi_100216463(PRKAR1A);ncbi_100270717(SOD1);ncbi_100302310(ARL2);ncbi_101101968(CAPG);ncbi_101101987(FMN1);ncbi_101102253(Rflnb);ncbi_101102402(TEX14);ncbi_101102530(VANGL2)…
Biological process	GO:0001816	cytokine production	71	369	4.67621e-05	0.00104564	MSTRG.27429(C3);ncbi_100127220(SNAI2);ncbi_100270717(SOD1);ncbi_100302636(KLF4);ncbi_101102232(IL27RA);ncbi_101102552(IL18R1);ncbi_101102743(ACOD1);ncbi_101102750(AXL);ncbi_101102986(RORA);ncbi_101103028(DLG1);ncbi_101103238(CXCL6);ncbi_101103373(S1PR3);ncbi_101103485(SULF1);ncbi_101103843(CMLKR1);ncbi_101104361(APOD);ncbi_101105208(PYCARD);ncbi_101105263(SPHK1);ncbi_101105757(F2R);ncbi_101106266…
Biological process	GO:0022603	regulation of anatomical structure morphogenesis	84	455	4.68485e-05	0.00104564	MSTRG.2494(--);MSTRG.27429(C3);MSTRG.3128(--);ncbi_100127220(SNAI2);ncbi_100141300(CIB1);ncbi_100216462(FN1);ncbi_100307049(STAT1);ncbi_100381248(SIX1);ncbi_100913157(ILK);ncbi_101102530(VANGL2);ncbi_101102674(C6);ncbi_101102773(MELTF);ncbi_101103277(TACSTD2);ncbi_101103280(TIAM1);ncbi_101103485(SULF1);ncbi_101103753(ADM);ncbi_101104317(ANGPTL4);ncbi_101104396(CALR);ncbi_101105263(SPHK1);ncbi_101…
Biological process	GO:0009792	embryo development ending in birth or egg hatching	48	223	4.72027e-05	0.00104734	ncbi_100196905(COL2A1);ncbi_100381248(SIX1);ncbi_101102051(E2F7);ncbi_101103258(FOXF1);ncbi_101104155(SIX4);ncbi_101105577(MTSS1);ncbi_101105924(OSR2);ncbi_101106132(Sox8);ncbi_101106186(DDX5);ncbi_101106560(HES1);ncbi_101106636(STIL);ncbi_101107825(BYSL);ncbi_101108810(AMOT);ncbi_101108844(MYH10);ncbi_101110180(LIF);ncbi_101110282(TBX15);ncbi_101110829(Six2);ncbi_101111107(CHD7);ncbi_101111402(S…
Biological process	GO:0032101	regulation of response to external stimulus	45	205	4.89489e-05	0.00107974	MSTRG.2494(--);MSTRG.27429(C3);ncbi_100302501(PLAU);ncbi_101102194(IFIT1);ncbi_101102467(TARBP2);ncbi_101102674(C6);ncbi_101102873(VEGFD);ncbi_101103238(CXCL6);ncbi_101103634(LBH);ncbi_101103712(CD8B);ncbi_101103843(CMLKR1);ncbi_101104966(NFE2L2);ncbi_101105208(PYCARD);ncbi_101105629(VEGFC);ncbi_101105757(F2R);ncbi_101106266(F2RL1);ncbi_101106433(THBS1);ncbi_101106987(PTPN2);ncbi_101107639(PRKCD)…
Biological process	GO:0043436	oxoacid metabolic process	91	503	5.03343e-05	0.00110384	MSTRG.27429(C3);ncbi_100135438(SARS);ncbi_100135689(EEF1E1);ncbi_100170327(FASN);ncbi_100192423(ODC1);ncbi_101101880(SHMT2);ncbi_101102210(HACD4);ncbi_101102743(ACOD1);ncbi_101102843(IDH2);ncbi_101102999(GLUL);ncbi_101103276(Ctps1);ncbi_101104080(IDH3B);ncbi_101104109(ENO4);ncbi_101105000(PTGR2);ncbi_101105422(ALDOC);ncbi_101106539(ABHD12);ncbi_101106670(Csad);ncbi_101106765(DDC);ncbi_101107419(S…
Biological process	GO:0050896	response to stimulus	692	5119	5.51491e-05	0.00120244	MSTRG.18163(--);MSTRG.2133(Pol);MSTRG.2494(--);MSTRG.27429(C3);MSTRG.42599(Pol);MSTRG.51687(TUBB3);MSTRG.59224(SETMAR);MSTRG.71390(Piezo2);MSTRG.8274(--);ncbi_100034672(PTX3);ncbi_100037663(Gstm5);ncbi_100037674(TYMS);ncbi_100101227(WT1);ncbi_100125623(PER3);ncbi_100127209(HSP90AA1);ncbi_100127220(SNAI2);ncbi_100135442(SRSF3);ncbi_100135449(NRP2);ncbi_100135689(EEF1E1);ncbi_100137067(FABP4);ncbi_…
Biological process	GO:0007399	nervous system development	138	831	5.54798e-05	0.0012027	MSTRG.2133(Pol);MSTRG.51687(TUBB3);ncbi_100034668(CLN5);ncbi_100135449(NRP2);ncbi_100141300(CIB1);ncbi_100270717(SOD1);ncbi_100302348(PMP22);ncbi_100381248(SIX1);ncbi_100620047(Btg2);ncbi_100913157(ILK);ncbi_101101920(SELENOP);ncbi_101101998(Sept4);ncbi_101102020(PLPP3);ncbi_101102252(NAGLU);ncbi_101102304(PHLDA1);ncbi_101102530(VANGL2);ncbi_101102640(Mtpn);ncbi_101102986(RORA);ncbi_101103514(HES…
Biological process	GO:0009117	nucleotide metabolic process	55	270	6.87675e-05	0.00148223	ncbi_100037674(TYMS);ncbi_100294559(ADRB3);ncbi_101102023(AMPD1);ncbi_101102089(ADCY2);ncbi_101102378(Cda);ncbi_101102986(RORA);ncbi_101103276(Ctps1);ncbi_101103503(AMPD3);ncbi_101103753(ADM);ncbi_101104144(IMPDH1);ncbi_101105352(APLP1);ncbi_101105735(ADCY6);ncbi_101106318(ATP5F1B);ncbi_101106433(THBS1);ncbi_101107149(AMPD2);ncbi_101107953(Upp1);ncbi_101108285(ATP5MC3);ncbi_101108682(PDZD3);ncbi_…
Biological process	GO:0019752	carboxylic acid metabolic process	88	487	6.9802e-05	0.0014883	MSTRG.27429(C3);ncbi_100135438(SARS);ncbi_100135689(EEF1E1);ncbi_100170327(FASN);ncbi_100192423(ODC1);ncbi_101101880(SHMT2);ncbi_101102210(HACD4);ncbi_101102743(ACOD1);ncbi_101102843(IDH2);ncbi_101102999(GLUL);ncbi_101103276(Ctps1);ncbi_101104080(IDH3B);ncbi_101104109(ENO4);ncbi_101105000(PTGR2);ncbi_101105422(ALDOC);ncbi_101106539(ABHD12);ncbi_101106765(DDC);ncbi_101107419(SMS);ncbi_101107461(DP…
Biological process	GO:0045765	regulation of angiogenesis	29	114	7.02324e-05	0.0014883	MSTRG.2494(--);MSTRG.27429(C3);ncbi_100307049(STAT1);ncbi_101102674(C6);ncbi_101103485(SULF1);ncbi_101103753(ADM);ncbi_101104317(ANGPTL4);ncbi_101105263(SPHK1);ncbi_101105541(ECM1);ncbi_101105629(VEGFC);ncbi_101106433(THBS1);ncbi_101107460(ANGPT4);ncbi_101108131(C3);ncbi_101108427(CTSH);ncbi_101108810(AMOT);ncbi_101109763(NTRK1);ncbi_101111092(HIPK2);ncbi_101112736(Vash1);ncbi_101114095(ACVRL1);n…
Biological process	GO:1901342	regulation of vasculature development	29	114	7.02324e-05	0.0014883	MSTRG.2494(--);MSTRG.27429(C3);ncbi_100307049(STAT1);ncbi_101102674(C6);ncbi_101103485(SULF1);ncbi_101103753(ADM);ncbi_101104317(ANGPTL4);ncbi_101105263(SPHK1);ncbi_101105541(ECM1);ncbi_101105629(VEGFC);ncbi_101106433(THBS1);ncbi_101107460(ANGPT4);ncbi_101108131(C3);ncbi_101108427(CTSH);ncbi_101108810(AMOT);ncbi_101109763(NTRK1);ncbi_101111092(HIPK2);ncbi_101112736(Vash1);ncbi_101114095(ACVRL1);n…
Biological process	GO:0045596	negative regulation of cell differentiation	48	227	7.53545e-05	0.00158325	ncbi_100141300(CIB1);ncbi_100307049(STAT1);ncbi_101102253(Rflnb);ncbi_101102773(MELTF);ncbi_101102986(RORA);ncbi_101103277(TACSTD2);ncbi_101103373(S1PR3);ncbi_101103573(LEO1);ncbi_101104396(CALR);ncbi_101105489(PAX8);ncbi_101106132(Sox8);ncbi_101106422(INSIG1);ncbi_101106560(HES1);ncbi_101106704(SRSF6);ncbi_101106987(PTPN2);ncbi_101107309(CIT);ncbi_101107819(MSX2);ncbi_101107975(SOX9);ncbi_101108…
Biological process	GO:0001934	positive regulation of protein phosphorylation	72	381	7.55528e-05	0.00158325	MSTRG.27429(C3);ncbi_100141300(CIB1);ncbi_100170318(ADRA2B);ncbi_100302083(CDKN1A);ncbi_101102020(PLPP3);ncbi_101102089(ADCY2);ncbi_101102530(VANGL2);ncbi_101102581(TPX2);ncbi_101102850(ACKR3);ncbi_101102957(TNFSF15);ncbi_101103028(DLG1);ncbi_101103762(CAMK1);ncbi_101104317(ANGPTL4);ncbi_101105208(PYCARD);ncbi_101105629(VEGFC);ncbi_101105713(PLK1);ncbi_101105757(F2R);ncbi_101106266(F2RL1);ncbi_10…
Biological process	GO:0010038	response to metal ion	28	109	7.73172e-05	0.00161127	MSTRG.2133(Pol);ncbi_100137067(FABP4);ncbi_100144426(FAS);ncbi_100270685(KCNMA1);ncbi_101104796(SLC18A2);ncbi_101105789(S100A16);ncbi_101106433(THBS1);ncbi_101107413(FXN);ncbi_101107461(DPEP1);ncbi_101111289(RYR3);ncbi_101113294(ECT2);ncbi_101115216(Calm2);ncbi_101115522(ID2);ncbi_101117101(FOSB);ncbi_101117184(--);ncbi_101117327(ADCY1);ncbi_101117691(--);ncbi_101117955(--);ncbi_101118553(CEBPA);…
Biological process	GO:0030177	positive regulation of Wnt signaling pathway	20	67	8.70848e-05	0.00180486	ncbi_100913157(ILK);ncbi_101104076(Psmc5);ncbi_101106698(SMURF2);ncbi_101109779(ROR2);ncbi_101110791(LGR4);ncbi_101112533(GPRC5B);ncbi_101114233(PPP2R3A);ncbi_101114352(DAPK3);ncbi_101117421(PSME1);ncbi_101117608(PSMC4);ncbi_101117688(BMP2);ncbi_101119978(PSMA2);ncbi_101121592(LGR5);ncbi_443074(FGF10);ncbi_443242(BAMBI);ncbi_443262(ARNTL);ncbi_443284(ASPM);ncbi_443306(FGF2);ncbi_445468(CAV1);ncbi…
Biological process	GO:0030855	epithelial cell differentiation	56	279	9.02786e-05	0.00186083	ncbi_100101227(WT1);ncbi_100144763(CCND1);ncbi_100302342(AIMP2);ncbi_100302636(KLF4);ncbi_100307049(STAT1);ncbi_101102051(E2F7);ncbi_101103258(FOXF1);ncbi_101103373(S1PR3);ncbi_101105489(PAX8);ncbi_101105577(MTSS1);ncbi_101106132(Sox8);ncbi_101106232(COL18A1);ncbi_101106266(F2RL1);ncbi_101106414(Rarg);ncbi_101106560(HES1);ncbi_101106704(SRSF6);ncbi_101106875(RDX);ncbi_101107273(VDR);ncbi_10110781…
Biological process	GO:0014812	muscle cell migration	12	30	0.0001036	0.0021238	ncbi_100302501(PLAU);ncbi_100381248(SIX1);ncbi_100913157(ILK);ncbi_101104155(SIX4);ncbi_101106096(NET1);ncbi_101108953(PDE4D);ncbi_101115211(THBS4);ncbi_101117962(SORL1);ncbi_101118332(PLAT);ncbi_101121625(PARVA);ncbi_101122719(ndrg4);ncbi_443318(IGF1)
Biological process	GO:0006082	organic acid metabolic process	91	513	0.000105596	0.00215302	MSTRG.27429(C3);ncbi_100135438(SARS);ncbi_100135689(EEF1E1);ncbi_100170327(FASN);ncbi_100192423(ODC1);ncbi_101101880(SHMT2);ncbi_101102210(HACD4);ncbi_101102743(ACOD1);ncbi_101102843(IDH2);ncbi_101102999(GLUL);ncbi_101103276(Ctps1);ncbi_101104080(IDH3B);ncbi_101104109(ENO4);ncbi_101105000(PTGR2);ncbi_101105422(ALDOC);ncbi_101106539(ABHD12);ncbi_101106670(Csad);ncbi_101106765(DDC);ncbi_101107419(S…
Biological process	GO:0080134	regulation of response to stress	89	502	0.000127948	0.00259318	MSTRG.27429(C3);ncbi_100127220(SNAI2);ncbi_100135689(EEF1E1);ncbi_100137067(FABP4);ncbi_100270717(SOD1);ncbi_100302501(PLAU);ncbi_100820746(ANKRD1);ncbi_101102194(IFIT1);ncbi_101102467(TARBP2);ncbi_101102510(SESN3);ncbi_101102674(C6);ncbi_101102743(ACOD1);ncbi_101102850(ACKR3);ncbi_101102986(RORA);ncbi_101103054(IL1R1);ncbi_101103238(CXCL6);ncbi_101103258(FOXF1);ncbi_101103712(CD8B);ncbi_10110407…
Biological process	GO:0006753	nucleoside phosphate metabolic process	57	289	0.000128708	0.00259318	ncbi_100037674(TYMS);ncbi_100294559(ADRB3);ncbi_101102023(AMPD1);ncbi_101102089(ADCY2);ncbi_101102378(Cda);ncbi_101102986(RORA);ncbi_101103276(Ctps1);ncbi_101103503(AMPD3);ncbi_101103753(ADM);ncbi_101104144(IMPDH1);ncbi_101105352(APLP1);ncbi_101105735(ADCY6);ncbi_101106318(ATP5F1B);ncbi_101106433(THBS1);ncbi_101107149(AMPD2);ncbi_101107953(Upp1);ncbi_101108285(ATP5MC3);ncbi_101108682(PDZD3);ncbi_…
Biological process	GO:0009887	organ morphogenesis	80	441	0.000129247	0.00259318	MSTRG.3128(--);ncbi_100101227(WT1);ncbi_100127220(SNAI2);ncbi_100145865(--);ncbi_100196905(COL2A1);ncbi_100381248(SIX1);ncbi_100415773(ADAMTS1);ncbi_100415775(ID3);ncbi_100820746(ANKRD1);ncbi_101102252(NAGLU);ncbi_101102253(Rflnb);ncbi_101102289(PRKRA);ncbi_101102530(VANGL2);ncbi_101103028(DLG1);ncbi_101103258(FOXF1);ncbi_101104155(SIX4);ncbi_101104991(FBN2);ncbi_101105489(PAX8);ncbi_101105659(Fg…
Biological process	GO:0035239	tube morphogenesis	44	207	0.000130187	0.00259823	MSTRG.3128(--);ncbi_100101227(WT1);ncbi_100381248(SIX1);ncbi_100913157(ILK);ncbi_101102530(VANGL2);ncbi_101103028(DLG1);ncbi_101103258(FOXF1);ncbi_101103753(ADM);ncbi_101104593(Enah);ncbi_101105242(SLC12A2);ncbi_101105489(PAX8);ncbi_101105577(MTSS1);ncbi_101106132(Sox8);ncbi_101106414(Rarg);ncbi_101106560(HES1);ncbi_101106636(STIL);ncbi_101107819(MSX2);ncbi_101107975(SOX9);ncbi_101110575(EPHA2);n…
Biological process	GO:0032989	cellular component morphogenesis	124	747	0.000135777	0.00269552	MSTRG.3128(--);MSTRG.51687(TUBB3);ncbi_100127220(SNAI2);ncbi_100135449(NRP2);ncbi_100141300(CIB1);ncbi_100145862(DTNBP1);ncbi_100216462(FN1);ncbi_100302348(PMP22);ncbi_100913157(ILK);ncbi_101102253(Rflnb);ncbi_101102530(VANGL2);ncbi_101102750(AXL);ncbi_101102773(MELTF);ncbi_101103277(TACSTD2);ncbi_101103280(TIAM1);ncbi_101104358(SHTN1);ncbi_101104396(CALR);ncbi_101104593(Enah);ncbi_101105489(PAX8…
Biological process	GO:0007507	heart development	38	171	0.000140244	0.00276963	ncbi_100127220(SNAI2);ncbi_100145865(--);ncbi_100381248(SIX1);ncbi_101102530(VANGL2);ncbi_101103258(FOXF1);ncbi_101105659(Fgfrl1);ncbi_101106560(HES1);ncbi_101106636(STIL);ncbi_101107819(MSX2);ncbi_101107924(LMNA);ncbi_101107975(SOX9);ncbi_101108844(MYH10);ncbi_101111107(CHD7);ncbi_101111132(TNNC1);ncbi_101111402(Srf);ncbi_101111414(SMAD7);ncbi_101112098(NOTCH2);ncbi_101114019(MSX1);ncbi_10111502…
Biological process	GO:0016337	single organismal cell-cell adhesion	60	310	0.000149331	0.00293373	ncbi_100144426(FAS);ncbi_100170321(CDH2);ncbi_100302636(KLF4);ncbi_101102020(PLPP3);ncbi_101102481(Xrcc4);ncbi_101102552(IL18R1);ncbi_101102986(RORA);ncbi_101103028(DLG1);ncbi_101103276(Ctps1);ncbi_101104657(TNIP1);ncbi_101105208(PYCARD);ncbi_101105662(GLDN);ncbi_101105743(Lamb1);ncbi_101105872(ITGAD);ncbi_101106001(Nrcam);ncbi_101106474(CD58);ncbi_101106560(HES1);ncbi_101106739(ITGAX);ncbi_10110…
Biological process	GO:0019637	organophosphate metabolic process	83	464	0.000158126	0.00308029	ncbi_100037674(TYMS);ncbi_100294559(ADRB3);ncbi_100302303(ARF3);ncbi_101102023(AMPD1);ncbi_101102089(ADCY2);ncbi_101102378(Cda);ncbi_101102986(RORA);ncbi_101103276(Ctps1);ncbi_101103503(AMPD3);ncbi_101103753(ADM);ncbi_101104144(IMPDH1);ncbi_101105352(APLP1);ncbi_101105735(ADCY6);ncbi_101106318(ATP5F1B);ncbi_101106433(THBS1);ncbi_101106539(ABHD12);ncbi_101107149(AMPD2);ncbi_101107639(PRKCD);ncbi_1…
Biological process	GO:0051235	maintenance of location	29	119	0.000159368	0.00308029	MSTRG.27429(C3);ncbi_100125354(PLIN2);ncbi_100169934(CRY2);ncbi_100302310(ARL2);ncbi_101104393(SREBF2);ncbi_101105757(F2R);ncbi_101106987(PTPN2);ncbi_101108131(C3);ncbi_101108864(Itpr1);ncbi_101108953(PDE4D);ncbi_101114816(ACACB);ncbi_101115216(Calm2);ncbi_101115623(ANK2);ncbi_101116624(KDELR2);ncbi_101117962(SORL1);ncbi_101118325(ZC3H12A);ncbi_101120217(Ccl19);ncbi_101120390(FLNA);ncbi_101121418…
Biological process	GO:0006163	purine nucleotide metabolic process	36	160	0.00015986	0.00308029	ncbi_100294559(ADRB3);ncbi_101102023(AMPD1);ncbi_101102089(ADCY2);ncbi_101102986(RORA);ncbi_101103503(AMPD3);ncbi_101103753(ADM);ncbi_101104144(IMPDH1);ncbi_101105735(ADCY6);ncbi_101106318(ATP5F1B);ncbi_101107149(AMPD2);ncbi_101108285(ATP5MC3);ncbi_101108682(PDZD3);ncbi_101108867(IER3);ncbi_101108953(PDE4D);ncbi_101109915(OAS2);ncbi_101110000(GUCY1A1);ncbi_101111413(ATP5F1A);ncbi_101111757(PDE4B)…
Biological process	GO:0000902	cell morphogenesis	110	651	0.000160603	0.00308029	MSTRG.3128(--);MSTRG.51687(TUBB3);ncbi_100127220(SNAI2);ncbi_100135449(NRP2);ncbi_100141300(CIB1);ncbi_100145862(DTNBP1);ncbi_100216462(FN1);ncbi_100913157(ILK);ncbi_101102253(Rflnb);ncbi_101102530(VANGL2);ncbi_101102750(AXL);ncbi_101102773(MELTF);ncbi_101103277(TACSTD2);ncbi_101103280(TIAM1);ncbi_101104358(SHTN1);ncbi_101104396(CALR);ncbi_101104593(Enah);ncbi_101105489(PAX8);ncbi_101105627(PBLD)…
Biological process	GO:0002682	regulation of immune system process	108	637	0.000160874	0.00308029	MSTRG.2133(Pol);MSTRG.27429(C3);ncbi_100141300(CIB1);ncbi_100144426(FAS);ncbi_100302083(CDKN1A);ncbi_101102194(IFIT1);ncbi_101102232(IL27RA);ncbi_101102467(TARBP2);ncbi_101102674(C6);ncbi_101102743(ACOD1);ncbi_101102750(AXL);ncbi_101102873(VEGFD);ncbi_101102986(RORA);ncbi_101103028(DLG1);ncbi_101103238(CXCL6);ncbi_101103258(FOXF1);ncbi_101103712(CD8B);ncbi_101103843(CMLKR1);ncbi_101104073(KLF10);…
Biological process	GO:0043085	positive regulation of catalytic activity	67	357	0.000163676	0.00311812	MSTRG.2133(Pol);MSTRG.3128(--);MSTRG.59224(SETMAR);ncbi_100141300(CIB1);ncbi_100170318(ADRA2B);ncbi_100294559(ADRB3);ncbi_100307049(STAT1);ncbi_101102089(ADCY2);ncbi_101102481(Xrcc4);ncbi_101102530(VANGL2);ncbi_101102581(TPX2);ncbi_101102957(TNFSF15);ncbi_101103028(DLG1);ncbi_101103762(CAMK1);ncbi_101104076(Psmc5);ncbi_101104317(ANGPTL4);ncbi_101105208(PYCARD);ncbi_101105757(F2R);ncbi_101106433(T…
Biological process	GO:0010595	positive regulation of endothelial cell migration	9	19	0.000165213	0.00313158	ncbi_100141300(CIB1);ncbi_101104317(ANGPTL4);ncbi_101106433(THBS1);ncbi_101107460(ANGPT4);ncbi_101108810(AMOT);ncbi_443076(MET);ncbi_443103(VEGFA);ncbi_443306(FGF2);ncbi_497271(ANGPT1)
Biological process	GO:0023057	negative regulation of signaling	67	359	0.000193646	0.00365216	ncbi_100127220(SNAI2);ncbi_100144763(CCND1);ncbi_100169934(CRY2);ncbi_100170321(CDH2);ncbi_100174984(Per1);ncbi_101102743(ACOD1);ncbi_101103485(SULF1);ncbi_101103743(RGS16);ncbi_101104076(Psmc5);ncbi_101104361(APOD);ncbi_101104396(CALR);ncbi_101104657(TNIP1);ncbi_101104962(RGS3);ncbi_101104991(FBN2);ncbi_101106266(F2RL1);ncbi_101106433(THBS1);ncbi_101106525(RGS14);ncbi_101106987(PTPN2);ncbi_10110…
Biological process	GO:0003007	heart morphogenesis	27	109	0.000198556	0.00372613	ncbi_100127220(SNAI2);ncbi_100145865(--);ncbi_100381248(SIX1);ncbi_101102530(VANGL2);ncbi_101103258(FOXF1);ncbi_101105659(Fgfrl1);ncbi_101106560(HES1);ncbi_101106636(STIL);ncbi_101107819(MSX2);ncbi_101107975(SOX9);ncbi_101111132(TNNC1);ncbi_101111402(Srf);ncbi_101111414(SMAD7);ncbi_101112098(NOTCH2);ncbi_101114019(MSX1);ncbi_101115020(NOTCH1);ncbi_101115839(S1PR1);ncbi_101117548(COL11A1);ncbi_101…
Biological process	GO:0010648	negative regulation of cell communication	69	373	0.000204915	0.00381383	ncbi_100127220(SNAI2);ncbi_100144763(CCND1);ncbi_100169934(CRY2);ncbi_100170321(CDH2);ncbi_100174984(Per1);ncbi_101102743(ACOD1);ncbi_101103485(SULF1);ncbi_101103743(RGS16);ncbi_101104076(Psmc5);ncbi_101104361(APOD);ncbi_101104396(CALR);ncbi_101104657(TNIP1);ncbi_101104962(RGS3);ncbi_101104991(FBN2);ncbi_101106266(F2RL1);ncbi_101106433(THBS1);ncbi_101106525(RGS14);ncbi_101106987(PTPN2);ncbi_10110…
Biological process	GO:0030111	regulation of Wnt signaling pathway	33	144	0.000205251	0.00381383	ncbi_100127220(SNAI2);ncbi_100170321(CDH2);ncbi_100913157(ILK);ncbi_101104076(Psmc5);ncbi_101106698(SMURF2);ncbi_101107975(SOX9);ncbi_101109265(CDK14);ncbi_101109779(ROR2);ncbi_101110791(LGR4);ncbi_101112533(GPRC5B);ncbi_101114233(PPP2R3A);ncbi_101114352(DAPK3);ncbi_101115020(NOTCH1);ncbi_101115695(PRICKLE1);ncbi_101117421(PSME1);ncbi_101117608(PSMC4);ncbi_101117688(BMP2);ncbi_101118728(LRP4);ncb…
Biological process	GO:0000278	mitotic cell cycle	67	360	0.00021043	0.00389089	MSTRG.59224(SETMAR);ncbi_100141300(CIB1);ncbi_100144758(CCNA2);ncbi_100144763(CCND1);ncbi_100302083(CDKN1A);ncbi_101102051(E2F7);ncbi_101102288(CCNB3);ncbi_101102402(TEX14);ncbi_101102581(TPX2);ncbi_101103028(DLG1);ncbi_101104076(Psmc5);ncbi_101105095(MYBL2);ncbi_101105263(SPHK1);ncbi_101105713(PLK1);ncbi_101106560(HES1);ncbi_101106636(STIL);ncbi_101107309(CIT);ncbi_101107924(LMNA);ncbi_101108313…
Biological process	GO:0000165	MAPK cascade	58	301	0.00021598	0.00394586	MSTRG.27429(C3);ncbi_100141300(CIB1);ncbi_100170318(ADRA2B);ncbi_100913157(ILK);ncbi_101102530(VANGL2);ncbi_101102850(ACKR3);ncbi_101104657(TNIP1);ncbi_101105208(PYCARD);ncbi_101105757(F2R);ncbi_101106266(F2RL1);ncbi_101106525(RGS14);ncbi_101106589(SPRY4);ncbi_101106987(PTPN2);ncbi_101107639(PRKCD);ncbi_101107975(SOX9);ncbi_101107989(ST5);ncbi_101108418(ARRB1);ncbi_101108427(CTSH);ncbi_101108447(…
Biological process	GO:0023014	signal transduction by protein phosphorylation	58	301	0.00021598	0.00394586	MSTRG.27429(C3);ncbi_100141300(CIB1);ncbi_100170318(ADRA2B);ncbi_100913157(ILK);ncbi_101102530(VANGL2);ncbi_101102850(ACKR3);ncbi_101104657(TNIP1);ncbi_101105208(PYCARD);ncbi_101105757(F2R);ncbi_101106266(F2RL1);ncbi_101106525(RGS14);ncbi_101106589(SPRY4);ncbi_101106987(PTPN2);ncbi_101107639(PRKCD);ncbi_101107975(SOX9);ncbi_101107989(ST5);ncbi_101108418(ARRB1);ncbi_101108427(CTSH);ncbi_101108447(…
Biological process	GO:0060638	mesenchymal-epithelial cell signaling	4	4	0.000216541	0.00394586	ncbi_443074(FGF10);ncbi_443075(HGF);ncbi_443095(FGF7);ncbi_780507(FGFR1)
Biological process	GO:0043491	protein kinase B signaling	22	82	0.000224547	0.00405259	ncbi_100141300(CIB1);ncbi_100913157(ILK);ncbi_101102750(AXL);ncbi_101103028(DLG1);ncbi_101106433(THBS1);ncbi_101108139(TSPYL5);ncbi_101109983(PIK3R5);ncbi_101110575(EPHA2);ncbi_101111760(HAX1);ncbi_101118811(MEIS3);ncbi_101120217(Ccl19);ncbi_101120928(Gas6);ncbi_101121164(RAPGEF1);ncbi_101122202(C1QTNF1);ncbi_105605819(ADAM8);ncbi_114116626(SPRY2);ncbi_443103(VEGFA);ncbi_443306(FGF2);ncbi_443318(…
Biological process	GO:0051896	regulation of protein kinase B signaling	22	82	0.000224547	0.00405259	ncbi_100141300(CIB1);ncbi_100913157(ILK);ncbi_101102750(AXL);ncbi_101103028(DLG1);ncbi_101106433(THBS1);ncbi_101108139(TSPYL5);ncbi_101109983(PIK3R5);ncbi_101110575(EPHA2);ncbi_101111760(HAX1);ncbi_101118811(MEIS3);ncbi_101120217(Ccl19);ncbi_101120928(Gas6);ncbi_101121164(RAPGEF1);ncbi_101122202(C1QTNF1);ncbi_105605819(ADAM8);ncbi_114116626(SPRY2);ncbi_443103(VEGFA);ncbi_443306(FGF2);ncbi_443318(…
Biological process	GO:0044093	positive regulation of molecular function	93	538	0.000229783	0.0041149	MSTRG.2133(Pol);MSTRG.3128(--);MSTRG.59224(SETMAR);ncbi_100141300(CIB1);ncbi_100170318(ADRA2B);ncbi_100192422(MMP9);ncbi_100294559(ADRB3);ncbi_100307049(STAT1);ncbi_101102020(PLPP3);ncbi_101102089(ADCY2);ncbi_101102481(Xrcc4);ncbi_101102530(VANGL2);ncbi_101102581(TPX2);ncbi_101102640(Mtpn);ncbi_101102957(TNFSF15);ncbi_101103028(DLG1);ncbi_101103490(ATP1B2);ncbi_101103762(CAMK1);ncbi_101104076(Psm…
Biological process	GO:0001935	endothelial cell proliferation	16	51	0.000230181	0.0041149	ncbi_100307049(STAT1);ncbi_101103485(SULF1);ncbi_101106433(THBS1);ncbi_101111413(ATP5F1A);ncbi_101112736(Vash1);ncbi_101113222(NR4A1);ncbi_101114095(ACVRL1);ncbi_101115211(THBS4);ncbi_101117688(BMP2);ncbi_101118437(BMPER);ncbi_101123539(ENG);ncbi_443103(VEGFA);ncbi_443219(JUN);ncbi_443306(FGF2);ncbi_445468(CAV1);ncbi_554324(FGFR3)
Biological process	GO:0043408	regulation of MAPK cascade	54	276	0.000236639	0.00419313	MSTRG.27429(C3);ncbi_100141300(CIB1);ncbi_100170318(ADRA2B);ncbi_100913157(ILK);ncbi_101102530(VANGL2);ncbi_101102850(ACKR3);ncbi_101104657(TNIP1);ncbi_101105208(PYCARD);ncbi_101105757(F2R);ncbi_101106266(F2RL1);ncbi_101106525(RGS14);ncbi_101106589(SPRY4);ncbi_101106987(PTPN2);ncbi_101107639(PRKCD);ncbi_101107989(ST5);ncbi_101108418(ARRB1);ncbi_101109763(NTRK1);ncbi_101109983(PIK3R5);ncbi_1011101…
Biological process	GO:0009259	ribonucleotide metabolic process	35	157	0.000236781	0.00419313	ncbi_100294559(ADRB3);ncbi_101102023(AMPD1);ncbi_101102089(ADCY2);ncbi_101102986(RORA);ncbi_101103276(Ctps1);ncbi_101103503(AMPD3);ncbi_101103753(ADM);ncbi_101104144(IMPDH1);ncbi_101105735(ADCY6);ncbi_101106318(ATP5F1B);ncbi_101107149(AMPD2);ncbi_101108285(ATP5MC3);ncbi_101108682(PDZD3);ncbi_101108867(IER3);ncbi_101108953(PDE4D);ncbi_101109670(Uck2);ncbi_101110000(GUCY1A1);ncbi_101111413(ATP5F1A)…
Biological process	GO:0030857	negative regulation of epithelial cell differentiation	8	16	0.000242108	0.00424828	ncbi_100307049(STAT1);ncbi_101103373(S1PR3);ncbi_101106560(HES1);ncbi_101106704(SRSF6);ncbi_101107819(MSX2);ncbi_101108524(FOXP4);ncbi_101114095(ACVRL1);ncbi_101117853(DLL1)
Biological process	GO:0045597	positive regulation of cell differentiation	61	322	0.000243274	0.00424828	MSTRG.2133(Pol);ncbi_100127220(SNAI2);ncbi_100141300(CIB1);ncbi_100170318(ADRA2B);ncbi_100307039(EIF5A);ncbi_100913157(ILK);ncbi_101102481(Xrcc4);ncbi_101103177(EHD2);ncbi_101103277(TACSTD2);ncbi_101103280(TIAM1);ncbi_101103762(CAMK1);ncbi_101103843(CMLKR1);ncbi_101104073(KLF10);ncbi_101104389(SP7);ncbi_101104396(CALR);ncbi_101104971(Fndc5);ncbi_101104991(FBN2);ncbi_101105489(PAX8);ncbi_101106034…
Biological process	GO:0071495	cellular response to endogenous stimulus	61	322	0.000243274	0.00424828	ncbi_100101227(WT1);ncbi_100169934(CRY2);ncbi_100174984(Per1);ncbi_100653388(NR5A2);ncbi_100913157(ILK);ncbi_101102986(RORA);ncbi_101103485(SULF1);ncbi_101104718(KLF9);ncbi_101104991(FBN2);ncbi_101105352(APLP1);ncbi_101105489(PAX8);ncbi_101105627(PBLD);ncbi_101106186(DDX5);ncbi_101106414(Rarg);ncbi_101106433(THBS1);ncbi_101106560(HES1);ncbi_101106698(SMURF2);ncbi_101107273(VDR);ncbi_101107751(LDL…
Biological process	GO:0048878	chemical homeostasis	94	546	0.000246515	0.00428505	ncbi_100034668(CLN5);ncbi_100137067(FABP4);ncbi_100169934(CRY2);ncbi_100270685(KCNMA1);ncbi_100270717(SOD1);ncbi_100302343(LCAT);ncbi_100302554(SLC39A6);ncbi_100302744(Cib2);ncbi_100653388(NR5A2);ncbi_100885768(TFRC);ncbi_101102510(SESN3);ncbi_101102773(MELTF);ncbi_101102848(MYLIP);ncbi_101102986(RORA);ncbi_101103490(ATP1B2);ncbi_101103834(FTL);ncbi_101104317(ANGPTL4);ncbi_101105577(MTSS1);ncbi_1…
Biological process	GO:0051094	positive regulation of developmental process	68	369	0.000254578	0.0044049	MSTRG.2133(Pol);ncbi_100127220(SNAI2);ncbi_100141300(CIB1);ncbi_100170318(ADRA2B);ncbi_100307039(EIF5A);ncbi_100381248(SIX1);ncbi_100913157(ILK);ncbi_101102481(Xrcc4);ncbi_101103177(EHD2);ncbi_101103277(TACSTD2);ncbi_101103280(TIAM1);ncbi_101103762(CAMK1);ncbi_101103843(CMLKR1);ncbi_101104073(KLF10);ncbi_101104155(SIX4);ncbi_101104389(SP7);ncbi_101104396(CALR);ncbi_101104971(Fndc5);ncbi_101104991…
Biological process	GO:0010837	regulation of keratinocyte proliferation	9	20	0.000268148	0.00459752	ncbi_100127220(SNAI2);ncbi_101104718(KLF9);ncbi_101107273(VDR);ncbi_101113725(CTSL);ncbi_101116916(Ptprk);ncbi_101117513(CD109);ncbi_101122639(TWIST2);ncbi_443074(FGF10);ncbi_443095(FGF7)
Biological process	GO:0043616	keratinocyte proliferation	9	20	0.000268148	0.00459752	ncbi_100127220(SNAI2);ncbi_101104718(KLF9);ncbi_101107273(VDR);ncbi_101113725(CTSL);ncbi_101116916(Ptprk);ncbi_101117513(CD109);ncbi_101122639(TWIST2);ncbi_443074(FGF10);ncbi_443095(FGF7)
Biological process	GO:0051128	regulation of cellular component organization	167	1071	0.000270197	0.00461168	MSTRG.2133(Pol);MSTRG.27429(C3);MSTRG.3128(--);ncbi_100034672(PTX3);ncbi_100101227(WT1);ncbi_100127220(SNAI2);ncbi_100141300(CIB1);ncbi_100144426(FAS);ncbi_100216462(FN1);ncbi_100302083(CDKN1A);ncbi_100302310(ARL2);ncbi_100302348(PMP22);ncbi_100307039(EIF5A);ncbi_100307049(STAT1);ncbi_100913157(ILK);ncbi_101101845(TSPAN1);ncbi_101101968(CAPG);ncbi_101102378(Cda);ncbi_101102640(Mtpn);ncbi_10110277…
Biological process	GO:0019222	regulation of metabolic process	555	4077	0.000290621	0.00491664	MSTRG.12825(--);MSTRG.2133(Pol);MSTRG.23329(SAMD9);MSTRG.27429(C3);MSTRG.3128(--);MSTRG.42599(Pol);MSTRG.47771(CFDP2);MSTRG.56653(pol);MSTRG.59224(SETMAR);MSTRG.7375(--);MSTRG.75255(--);MSTRG.76193(--);ncbi_100034672(PTX3);ncbi_100037704(FBLN1);ncbi_100101227(WT1);ncbi_100126570(ASZ1);ncbi_100127209(HSP90AA1);ncbi_100127220(SNAI2);ncbi_100135687(HIF3A);ncbi_100137067(FABP4);ncbi_100141300(CIB1);n…
Biological process	GO:0001936	regulation of endothelial cell proliferation	15	47	0.000290671	0.00491664	ncbi_100307049(STAT1);ncbi_101103485(SULF1);ncbi_101106433(THBS1);ncbi_101111413(ATP5F1A);ncbi_101112736(Vash1);ncbi_101113222(NR4A1);ncbi_101114095(ACVRL1);ncbi_101115211(THBS4);ncbi_101117688(BMP2);ncbi_101123539(ENG);ncbi_443103(VEGFA);ncbi_443219(JUN);ncbi_443306(FGF2);ncbi_445468(CAV1);ncbi_554324(FGFR3)
Biological process	GO:0006937	regulation of muscle contraction	16	52	0.000295482	0.0049757	ncbi_100170318(ADRA2B);ncbi_101102086(MRVI1);ncbi_101105263(SPHK1);ncbi_101105757(F2R);ncbi_101108953(PDE4D);ncbi_101111132(TNNC1);ncbi_101111402(Srf);ncbi_101111414(SMAD7);ncbi_101111757(PDE4B);ncbi_101112949(STC1);ncbi_101115216(Calm2);ncbi_101116048(TBXA2R);ncbi_101119169(DSP);ncbi_101123499(CHRNB4);ncbi_443230(Calm2);ncbi_445468(CAV1)
Biological process	GO:0051338	regulation of transferase activity	68	371	0.000298733	0.00499188	ncbi_100141300(CIB1);ncbi_100144763(CCND1);ncbi_100147799(CCND2);ncbi_100170318(ADRA2B);ncbi_100216463(PRKAR1A);ncbi_100302083(CDKN1A);ncbi_100913157(ILK);ncbi_101102089(ADCY2);ncbi_101102530(VANGL2);ncbi_101102581(TPX2);ncbi_101102957(TNFSF15);ncbi_101103028(DLG1);ncbi_101103762(CAMK1);ncbi_101104076(Psmc5);ncbi_101104317(ANGPTL4);ncbi_101105208(PYCARD);ncbi_101105713(PLK1);ncbi_101106433(THBS1)…
Biological process	GO:0008285	negative regulation of cell proliferation	30	129	0.000299089	0.00499188	ncbi_100127220(SNAI2);ncbi_100620047(Btg2);ncbi_100913157(ILK);ncbi_101103028(DLG1);ncbi_101104361(APOD);ncbi_101105577(MTSS1);ncbi_101105627(PBLD);ncbi_101106560(HES1);ncbi_101107975(SOX9);ncbi_101108888(LIMS2);ncbi_101112256(LRRC32);ncbi_101114683(GAS1);ncbi_101115020(NOTCH1);ncbi_101115522(ID2);ncbi_101116618(Cxadr);ncbi_101117526(E2F1);ncbi_101118449(LGALS3);ncbi_101119747(CDH1);ncbi_10112091…
Biological process	GO:0055086	nucleobase-containing small molecule metabolic process	60	318	0.000304452	0.005059	ncbi_100037674(TYMS);ncbi_100294559(ADRB3);ncbi_101102023(AMPD1);ncbi_101102089(ADCY2);ncbi_101102378(Cda);ncbi_101102986(RORA);ncbi_101103276(Ctps1);ncbi_101103503(AMPD3);ncbi_101103753(ADM);ncbi_101104144(IMPDH1);ncbi_101105064(PNP);ncbi_101105352(APLP1);ncbi_101105735(ADCY6);ncbi_101106318(ATP5F1B);ncbi_101106433(THBS1);ncbi_101107149(AMPD2);ncbi_101107953(Upp1);ncbi_101108285(ATP5MC3);ncbi_10…
Biological process	GO:0019693	ribose phosphate metabolic process	35	159	0.000305916	0.00506103	ncbi_100294559(ADRB3);ncbi_101102023(AMPD1);ncbi_101102089(ADCY2);ncbi_101102986(RORA);ncbi_101103276(Ctps1);ncbi_101103503(AMPD3);ncbi_101103753(ADM);ncbi_101104144(IMPDH1);ncbi_101105735(ADCY6);ncbi_101106318(ATP5F1B);ncbi_101107149(AMPD2);ncbi_101108285(ATP5MC3);ncbi_101108682(PDZD3);ncbi_101108867(IER3);ncbi_101108953(PDE4D);ncbi_101109670(Uck2);ncbi_101110000(GUCY1A1);ncbi_101111413(ATP5F1A)…
Biological process	GO:0050794	regulation of cellular process	826	6283	0.000319575	0.00526392	MSTRG.18163(--);MSTRG.2133(Pol);MSTRG.2494(--);MSTRG.27429(C3);MSTRG.3128(--);MSTRG.42599(Pol);MSTRG.51687(TUBB3);MSTRG.59224(SETMAR);MSTRG.8274(--);ncbi_100034672(PTX3);ncbi_100037704(FBLN1);ncbi_100101227(WT1);ncbi_100125623(PER3);ncbi_100127209(HSP90AA1);ncbi_100127220(SNAI2);ncbi_100135442(SRSF3);ncbi_100135449(NRP2);ncbi_100135687(HIF3A);ncbi_100135689(EEF1E1);ncbi_100137067(FABP4);ncbi_1001…
Biological process	GO:0016055	Wnt signaling pathway	39	184	0.000325449	0.00533736	ncbi_100127220(SNAI2);ncbi_100144763(CCND1);ncbi_100170321(CDH2);ncbi_100913157(ILK);ncbi_101102020(PLPP3);ncbi_101102530(VANGL2);ncbi_101104076(Psmc5);ncbi_101106698(SMURF2);ncbi_101107975(SOX9);ncbi_101108816(PTPRU);ncbi_101109265(CDK14);ncbi_101109779(ROR2);ncbi_101110791(LGR4);ncbi_101112533(GPRC5B);ncbi_101114233(PPP2R3A);ncbi_101114352(DAPK3);ncbi_101115020(NOTCH1);ncbi_101115695(PRICKLE1);…
Biological process	GO:0048584	positive regulation of response to stimulus	105	628	0.000336731	0.00549849	MSTRG.2133(Pol);MSTRG.27429(C3);ncbi_100135689(EEF1E1);ncbi_100137067(FABP4);ncbi_100141300(CIB1);ncbi_100170318(ADRA2B);ncbi_100270717(SOD1);ncbi_100913157(ILK);ncbi_101102530(VANGL2);ncbi_101102674(C6);ncbi_101102743(ACOD1);ncbi_101102850(ACKR3);ncbi_101102873(VEGFD);ncbi_101103485(SULF1);ncbi_101103843(CMLKR1);ncbi_101104076(Psmc5);ncbi_101105208(PYCARD);ncbi_101105629(VEGFC);ncbi_101105757(F2…
Biological process	GO:0000904	cell morphogenesis involved in differentiation	62	333	0.000353124	0.00571666	ncbi_100127220(SNAI2);ncbi_100135449(NRP2);ncbi_100141300(CIB1);ncbi_100216462(FN1);ncbi_100913157(ILK);ncbi_101102253(Rflnb);ncbi_101102530(VANGL2);ncbi_101102750(AXL);ncbi_101102773(MELTF);ncbi_101103277(TACSTD2);ncbi_101103280(TIAM1);ncbi_101104396(CALR);ncbi_101105489(PAX8);ncbi_101105627(PBLD);ncbi_101105659(Fgfrl1);ncbi_101105743(Lamb1);ncbi_101106001(Nrcam);ncbi_101106096(NET1);ncbi_101106…
Biological process	GO:0043549	regulation of kinase activity	62	333	0.000353124	0.00571666	ncbi_100141300(CIB1);ncbi_100144763(CCND1);ncbi_100147799(CCND2);ncbi_100170318(ADRA2B);ncbi_100216463(PRKAR1A);ncbi_100302083(CDKN1A);ncbi_100913157(ILK);ncbi_101102089(ADCY2);ncbi_101102530(VANGL2);ncbi_101102581(TPX2);ncbi_101102957(TNFSF15);ncbi_101103028(DLG1);ncbi_101103762(CAMK1);ncbi_101104317(ANGPTL4);ncbi_101105208(PYCARD);ncbi_101105713(PLK1);ncbi_101106433(THBS1);ncbi_101106525(RGS14)…
Biological process	GO:0009968	negative regulation of signal transduction	65	354	0.000382508	0.00616124	ncbi_100127220(SNAI2);ncbi_100144763(CCND1);ncbi_100169934(CRY2);ncbi_100170321(CDH2);ncbi_100174984(Per1);ncbi_101102743(ACOD1);ncbi_101103485(SULF1);ncbi_101103743(RGS16);ncbi_101104076(Psmc5);ncbi_101104361(APOD);ncbi_101104396(CALR);ncbi_101104657(TNIP1);ncbi_101104962(RGS3);ncbi_101104991(FBN2);ncbi_101106266(F2RL1);ncbi_101106433(THBS1);ncbi_101106525(RGS14);ncbi_101106987(PTPN2);ncbi_10110…
Biological process	GO:0055076	transition metal ion homeostasis	20	74	0.000383852	0.00616124	ncbi_100270717(SOD1);ncbi_100885768(TFRC);ncbi_101102773(MELTF);ncbi_101103834(FTL);ncbi_101106478(SFXN4);ncbi_101107413(FXN);ncbi_101108509(ATP6V0D1);ncbi_101114693(APPL2);ncbi_101116379(ATP7A);ncbi_101117081(NEO1);ncbi_101117955(--);ncbi_101120910(HMOX1);ncbi_101123513(SFXN3);ncbi_443000(TF);ncbi_443286(EPAS1);ncbi_443355(FTH1);ncbi_443447(MYC);ncbi_443451(ATOX1);ncbi_443519(HIF1A);ncbi_780457(…
Biological process	GO:0072676	lymphocyte migration	10	25	0.000392936	0.00628032	ncbi_101104302(CCL20);ncbi_101104361(APOD);ncbi_101105208(PYCARD);ncbi_101105541(ECM1);ncbi_101111722(CXCL16);ncbi_101114605(MYO1G);ncbi_101115839(S1PR1);ncbi_101120093(CCL2);ncbi_101120928(Gas6);ncbi_105605819(ADAM8)
Biological process	GO:0043583	ear development	19	69	0.000411924	0.00655602	ncbi_100196905(COL2A1);ncbi_100270717(SOD1);ncbi_100381248(SIX1);ncbi_101102289(PRKRA);ncbi_101114632(MYO3A);ncbi_101114683(GAS1);ncbi_101115020(NOTCH1);ncbi_101117688(BMP2);ncbi_101117853(DLL1);ncbi_101118351(LRIG3);ncbi_101118437(BMPER);ncbi_101118553(CEBPA);ncbi_101121592(LGR5);ncbi_105607467(CYS1);ncbi_106991578(MAF);ncbi_443318(IGF1);ncbi_554324(FGFR3);ncbi_780486(JAG1);ncbi_780507(FGFR1)
Biological process	GO:0097190	apoptotic signaling pathway	49	250	0.000431718	0.00681508	ncbi_100127220(SNAI2);ncbi_100144426(FAS);ncbi_100196905(COL2A1);ncbi_100302083(CDKN1A);ncbi_101101998(Sept4);ncbi_101102289(PRKRA);ncbi_101102850(ACKR3);ncbi_101104538(SORT1);ncbi_101105208(PYCARD);ncbi_101106217(HELLS);ncbi_101106433(THBS1);ncbi_101106816(Rnf7);ncbi_101106828(IFI6);ncbi_101107924(LMNA);ncbi_101108935(IVNS1ABP);ncbi_101110959(SIGLEC1);ncbi_101111092(HIPK2);ncbi_101111718(BCLAF1)…
Biological process	GO:0090287	regulation of cellular response to growth factor stimulus	27	114	0.000431814	0.00681508	ncbi_100913157(ILK);ncbi_101103485(SULF1);ncbi_101104991(FBN2);ncbi_101105627(PBLD);ncbi_101106433(THBS1);ncbi_101106560(HES1);ncbi_101106698(SMURF2);ncbi_101107751(LDLRAD4);ncbi_101107819(MSX2);ncbi_101108885(ASPN);ncbi_101111092(HIPK2);ncbi_101111414(SMAD7);ncbi_101112098(NOTCH2);ncbi_101113311(CHRDL1);ncbi_101114019(MSX1);ncbi_101114095(ACVRL1);ncbi_101115020(NOTCH1);ncbi_101117513(CD109);ncbi…
Biological process	GO:0060562	epithelial tube morphogenesis	28	120	0.000442281	0.00694087	ncbi_100101227(WT1);ncbi_100381248(SIX1);ncbi_100913157(ILK);ncbi_101102530(VANGL2);ncbi_101103028(DLG1);ncbi_101103258(FOXF1);ncbi_101105242(SLC12A2);ncbi_101105489(PAX8);ncbi_101105577(MTSS1);ncbi_101106132(Sox8);ncbi_101106560(HES1);ncbi_101106636(STIL);ncbi_101107819(MSX2);ncbi_101107975(SOX9);ncbi_101110575(EPHA2);ncbi_101110791(LGR4);ncbi_101111402(Srf);ncbi_101115020(NOTCH1);ncbi_101115552…
Biological process	GO:0051098	regulation of binding	35	162	0.000443465	0.00694087	ncbi_100192422(MMP9);ncbi_101101941(IFIT2);ncbi_101102194(IFIT1);ncbi_101102402(TEX14);ncbi_101103762(CAMK1);ncbi_101105713(PLK1);ncbi_101106557(NES);ncbi_101106560(HES1);ncbi_101106757(ADD2);ncbi_101106801(PLXND1);ncbi_101107819(MSX2);ncbi_101108412(MATN4);ncbi_101108418(ARRB1);ncbi_101111092(HIPK2);ncbi_101111650(ID1);ncbi_101112372(LFNG);ncbi_101113686(HDAC5);ncbi_101114019(MSX1);ncbi_10111469…
Biological process	GO:0044092	negative regulation of molecular function	59	316	0.000450646	0.00702411	MSTRG.27429(C3);ncbi_100034672(PTX3);ncbi_100169934(CRY2);ncbi_100169939(BHLHE40);ncbi_100192422(MMP9);ncbi_100216463(PRKAR1A);ncbi_100302083(CDKN1A);ncbi_100302636(KLF4);ncbi_100415775(ID3);ncbi_101102413(HP);ncbi_101102743(ACOD1);ncbi_101103843(CMLKR1);ncbi_101103901(PAPLN);ncbi_101104771(COMMD7);ncbi_101105208(PYCARD);ncbi_101106267(GNB5);ncbi_101107077(RECK);ncbi_101107819(MSX2);ncbi_10110809…
Biological process	GO:0045321	leukocyte activation	71	397	0.000463993	0.0072024	ncbi_100144426(FAS);ncbi_100302083(CDKN1A);ncbi_101102061(STXBP2);ncbi_101102232(IL27RA);ncbi_101102481(Xrcc4);ncbi_101102552(IL18R1);ncbi_101102750(AXL);ncbi_101102986(RORA);ncbi_101103028(DLG1);ncbi_101103276(Ctps1);ncbi_101103712(CD8B);ncbi_101103771(S100A12);ncbi_101105208(PYCARD);ncbi_101105872(ITGAD);ncbi_101106266(F2RL1);ncbi_101106433(THBS1);ncbi_101106560(HES1);ncbi_101106739(ITGAX);ncbi…
Biological process	GO:0055065	metal ion homeostasis	55	290	0.00046757	0.00722817	ncbi_100270685(KCNMA1);ncbi_100270717(SOD1);ncbi_100302744(Cib2);ncbi_100885768(TFRC);ncbi_101102773(MELTF);ncbi_101103490(ATP1B2);ncbi_101103834(FTL);ncbi_101105577(MTSS1);ncbi_101105757(F2R);ncbi_101106266(F2RL1);ncbi_101106478(SFXN4);ncbi_101106682(DIAPH1);ncbi_101106758(TMTC2);ncbi_101107273(VDR);ncbi_101107413(FXN);ncbi_101108509(ATP6V0D1);ncbi_101108864(Itpr1);ncbi_101108953(PDE4D);ncbi_101…
Biological process	GO:0048705	skeletal system morphogenesis	16	54	0.000475161	0.00731554	ncbi_100196905(COL2A1);ncbi_100381248(SIX1);ncbi_101104155(SIX4);ncbi_101105924(OSR2);ncbi_101106422(INSIG1);ncbi_101107819(MSX2);ncbi_101107975(SOX9);ncbi_101109779(ROR2);ncbi_101110282(TBX15);ncbi_101110829(Six2);ncbi_101112949(STC1);ncbi_101114683(GAS1);ncbi_101117548(COL11A1);ncbi_101122639(TWIST2);ncbi_443454(BMPR1B);ncbi_554322(Tgfb2)
Biological process	GO:0072521	purine-containing compound metabolic process	36	169	0.000491128	0.00753063	ncbi_100294559(ADRB3);ncbi_101102023(AMPD1);ncbi_101102089(ADCY2);ncbi_101102986(RORA);ncbi_101103503(AMPD3);ncbi_101103753(ADM);ncbi_101104144(IMPDH1);ncbi_101105735(ADCY6);ncbi_101106318(ATP5F1B);ncbi_101107149(AMPD2);ncbi_101108285(ATP5MC3);ncbi_101108682(PDZD3);ncbi_101108867(IER3);ncbi_101108953(PDE4D);ncbi_101109915(OAS2);ncbi_101110000(GUCY1A1);ncbi_101111413(ATP5F1A);ncbi_101111757(PDE4B)…
Biological process	GO:0031396	regulation of protein ubiquitination	27	115	0.000500291	0.00764008	ncbi_100302342(AIMP2);ncbi_101101998(Sept4);ncbi_101103510(FANCI);ncbi_101104076(Psmc5);ncbi_101105263(SPHK1);ncbi_101105713(PLK1);ncbi_101107094(ARRDC3);ncbi_101108139(TSPYL5);ncbi_101108418(ARRB1);ncbi_101111414(SMAD7);ncbi_101112169(ARRDC4);ncbi_101112732(WFS1);ncbi_101113551(BUB3);ncbi_101114854(PELI1);ncbi_101115695(PRICKLE1);ncbi_101115883(RIPK2);ncbi_101117421(PSME1);ncbi_101117608(PSMC4);…
Biological process	GO:0009150	purine ribonucleotide metabolic process	33	151	0.000513985	0.00781755	ncbi_100294559(ADRB3);ncbi_101102023(AMPD1);ncbi_101102089(ADCY2);ncbi_101102986(RORA);ncbi_101103503(AMPD3);ncbi_101103753(ADM);ncbi_101104144(IMPDH1);ncbi_101105735(ADCY6);ncbi_101106318(ATP5F1B);ncbi_101107149(AMPD2);ncbi_101108285(ATP5MC3);ncbi_101108682(PDZD3);ncbi_101108867(IER3);ncbi_101108953(PDE4D);ncbi_101110000(GUCY1A1);ncbi_101111413(ATP5F1A);ncbi_101111757(PDE4B);ncbi_101112667(ADCY7…
Biological process	GO:0045859	regulation of protein kinase activity	56	298	0.000527908	0.00799706	ncbi_100141300(CIB1);ncbi_100144763(CCND1);ncbi_100147799(CCND2);ncbi_100170318(ADRA2B);ncbi_100216463(PRKAR1A);ncbi_100302083(CDKN1A);ncbi_100913157(ILK);ncbi_101102089(ADCY2);ncbi_101102530(VANGL2);ncbi_101102581(TPX2);ncbi_101102957(TNFSF15);ncbi_101103028(DLG1);ncbi_101103762(CAMK1);ncbi_101104317(ANGPTL4);ncbi_101105208(PYCARD);ncbi_101105713(PLK1);ncbi_101106433(THBS1);ncbi_101106525(RGS14)…
Biological process	GO:0030324	lung development	10	26	0.000569595	0.00855982	ncbi_100302342(AIMP2);ncbi_101102530(VANGL2);ncbi_101103258(FOXF1);ncbi_101107975(SOX9);ncbi_101108524(FOXP4);ncbi_101120527(STRA6);ncbi_114116626(SPRY2);ncbi_443074(FGF10);ncbi_443318(IGF1);ncbi_554324(FGFR3)
Biological process	GO:0060541	respiratory system development	10	26	0.000569595	0.00855982	ncbi_100302342(AIMP2);ncbi_101102530(VANGL2);ncbi_101103258(FOXF1);ncbi_101107975(SOX9);ncbi_101108524(FOXP4);ncbi_101120527(STRA6);ncbi_114116626(SPRY2);ncbi_443074(FGF10);ncbi_443318(IGF1);ncbi_554324(FGFR3)
Biological process	GO:0050801	ion homeostasis	66	366	0.000576443	0.00862835	ncbi_100034668(CLN5);ncbi_100270685(KCNMA1);ncbi_100270717(SOD1);ncbi_100302554(SLC39A6);ncbi_100302744(Cib2);ncbi_100885768(TFRC);ncbi_101102773(MELTF);ncbi_101103490(ATP1B2);ncbi_101103834(FTL);ncbi_101105577(MTSS1);ncbi_101105757(F2R);ncbi_101106266(F2RL1);ncbi_101106318(ATP5F1B);ncbi_101106478(SFXN4);ncbi_101106682(DIAPH1);ncbi_101106758(TMTC2);ncbi_101107273(VDR);ncbi_101107413(FXN);ncbi_101…
Biological process	GO:0008610	lipid biosynthetic process	33	152	0.00058165	0.00867188	ncbi_100037702(TM7SF2);ncbi_100127220(SNAI2);ncbi_100270717(SOD1);ncbi_100302303(ARF3);ncbi_101102210(HACD4);ncbi_101106422(INSIG1);ncbi_101106706(MVD);ncbi_101107286(PDE8B);ncbi_101108615(FADS2);ncbi_101109049(FADS1);ncbi_101110086(HSD17B12);ncbi_101112029(EBP);ncbi_101112423(GGT5);ncbi_101112792(NSDHL);ncbi_101113583(CYP51A1);ncbi_101113796(MVK);ncbi_101116487(RDH10);ncbi_101117688(BMP2);ncbi_1…
Biological process	GO:0008154	actin polymerization or depolymerization	29	128	0.000591872	0.00875506	ncbi_101101968(CAPG);ncbi_101102640(Mtpn);ncbi_101103028(DLG1);ncbi_101105208(PYCARD);ncbi_101105577(MTSS1);ncbi_101105653(ACTR3B);ncbi_101106266(F2RL1);ncbi_101106682(DIAPH1);ncbi_101106757(ADD2);ncbi_101107431(SPTAN1);ncbi_101107639(PRKCD);ncbi_101108990(ACTR3);ncbi_101110218(PLEK);ncbi_101111467(GAS7);ncbi_101111760(HAX1);ncbi_101112488(WASF1);ncbi_101113940(MICAL1);ncbi_101114431(PLEKHH2);ncb…
Biological process	GO:0090092	regulation of transmembrane receptor protein serine/threonine kinase signaling pathway	29	128	0.000591872	0.00875506	ncbi_100913157(ILK);ncbi_101103485(SULF1);ncbi_101104991(FBN2);ncbi_101105627(PBLD);ncbi_101106433(THBS1);ncbi_101106560(HES1);ncbi_101106698(SMURF2);ncbi_101107751(LDLRAD4);ncbi_101107819(MSX2);ncbi_101108885(ASPN);ncbi_101111092(HIPK2);ncbi_101111414(SMAD7);ncbi_101112098(NOTCH2);ncbi_101113311(CHRDL1);ncbi_101114019(MSX1);ncbi_101114095(ACVRL1);ncbi_101115020(NOTCH1);ncbi_101117513(CD109);ncbi…
Biological process	GO:0033554	cellular response to stress	117	724	0.000608544	0.00896425	MSTRG.2133(Pol);MSTRG.59224(SETMAR);ncbi_100127220(SNAI2);ncbi_100135689(EEF1E1);ncbi_100141300(CIB1);ncbi_100144426(FAS);ncbi_100144763(CCND1);ncbi_100270717(SOD1);ncbi_100302083(CDKN1A);ncbi_100620047(Btg2);ncbi_100820746(ANKRD1);ncbi_101102051(E2F7);ncbi_101102481(Xrcc4);ncbi_101102850(ACKR3);ncbi_101102999(GLUL);ncbi_101104073(KLF10);ncbi_101104076(Psmc5);ncbi_101104361(APOD);ncbi_101104966(N…
Biological process	GO:0019725	cellular homeostasis	65	360	0.000610766	0.00896425	ncbi_100034668(CLN5);ncbi_100270685(KCNMA1);ncbi_100270717(SOD1);ncbi_100302554(SLC39A6);ncbi_100885768(TFRC);ncbi_101102773(MELTF);ncbi_101103490(ATP1B2);ncbi_101103834(FTL);ncbi_101105757(F2R);ncbi_101106266(F2RL1);ncbi_101106316(TXNDC9);ncbi_101106318(ATP5F1B);ncbi_101106682(DIAPH1);ncbi_101107273(VDR);ncbi_101107413(FXN);ncbi_101108509(ATP6V0D1);ncbi_101108725(Pdk3);ncbi_101108864(Itpr1);ncbi…
Biological process	GO:0055001	muscle cell development	18	66	0.000656849	0.00957376	ncbi_101103753(ADM);ncbi_101104655(FLNC);ncbi_101106560(HES1);ncbi_101107924(LMNA);ncbi_101108767(CACNA1S);ncbi_101108844(MYH10);ncbi_101111402(Srf);ncbi_101112767(XIRP1);ncbi_101113852(SGCB);ncbi_101115334(FHOD3);ncbi_101115999(CSRP3);ncbi_101116618(Cxadr);ncbi_101117250(UCHL1);ncbi_101119703(Dner);ncbi_101121051(ACTA2);ncbi_101122510(FHL2);ncbi_443103(VEGFA);ncbi_443318(IGF1)
Biological process	GO:0055080	cation homeostasis	61	334	0.000657371	0.00957376	ncbi_100034668(CLN5);ncbi_100270685(KCNMA1);ncbi_100270717(SOD1);ncbi_100302554(SLC39A6);ncbi_100302744(Cib2);ncbi_100885768(TFRC);ncbi_101102773(MELTF);ncbi_101103490(ATP1B2);ncbi_101103834(FTL);ncbi_101105577(MTSS1);ncbi_101105757(F2R);ncbi_101106266(F2RL1);ncbi_101106318(ATP5F1B);ncbi_101106478(SFXN4);ncbi_101106682(DIAPH1);ncbi_101106758(TMTC2);ncbi_101107273(VDR);ncbi_101107413(FXN);ncbi_101…
Biological process	GO:0006996	organelle organization	254	1747	0.000680766	0.00987634	MSTRG.23329(SAMD9);MSTRG.3128(--);MSTRG.51687(TUBB3);MSTRG.59224(SETMAR);MSTRG.67804(EPB41L2);ncbi_100034668(CLN5);ncbi_100126570(ASZ1);ncbi_100127220(SNAI2);ncbi_100141300(CIB1);ncbi_100144758(CCNA2);ncbi_100145862(DTNBP1);ncbi_100145865(--);ncbi_100145878(BLOC1S4);ncbi_100174984(Per1);ncbi_100196905(COL2A1);ncbi_100216463(PRKAR1A);ncbi_100270717(SOD1);ncbi_100302310(ARL2);ncbi_101101968(CAPG);n…
Biological process	GO:0032844	regulation of homeostatic process	36	172	0.000693582	0.0100237	ncbi_100885768(TFRC);ncbi_101102986(RORA);ncbi_101104393(SREBF2);ncbi_101105757(F2R);ncbi_101106682(DIAPH1);ncbi_101107094(ARRDC3);ncbi_101108864(Itpr1);ncbi_101108953(PDE4D);ncbi_101110272(Klf13);ncbi_101111414(SMAD7);ncbi_101111654(UBASH3B);ncbi_101112941(INPP5D);ncbi_101113341(CA2);ncbi_101113901(Tal1);ncbi_101115053(UBE2C);ncbi_101115216(Calm2);ncbi_101115522(ID2);ncbi_101115623(ANK2);ncbi_10…
Biological process	GO:0009725	response to hormone	64	355	0.000698252	0.0100527	MSTRG.2133(Pol);ncbi_100037663(Gstm5);ncbi_100101227(WT1);ncbi_100144426(FAS);ncbi_100169934(CRY2);ncbi_100174984(Per1);ncbi_100192421(GNG11);ncbi_100307049(STAT1);ncbi_100653388(NR5A2);ncbi_101102089(ADCY2);ncbi_101102510(SESN3);ncbi_101102743(ACOD1);ncbi_101102986(RORA);ncbi_101104538(SORT1);ncbi_101104718(KLF9);ncbi_101105489(PAX8);ncbi_101105735(ADCY6);ncbi_101106186(DDX5);ncbi_101106414(Rarg…
Biological process	GO:0022008	neurogenesis	102	620	0.000727021	0.0104271	MSTRG.2133(Pol);MSTRG.51687(TUBB3);ncbi_100135449(NRP2);ncbi_100141300(CIB1);ncbi_100270717(SOD1);ncbi_100302348(PMP22);ncbi_100381248(SIX1);ncbi_100620047(Btg2);ncbi_100913157(ILK);ncbi_101102020(PLPP3);ncbi_101102252(NAGLU);ncbi_101102304(PHLDA1);ncbi_101102530(VANGL2);ncbi_101103762(CAMK1);ncbi_101104155(SIX4);ncbi_101104358(SHTN1);ncbi_101104361(APOD);ncbi_101104473(RND1);ncbi_101104593(Enah)…
Biological process	GO:0002064	epithelial cell development	25	106	0.000740033	0.0105735	ncbi_100101227(WT1);ncbi_101103373(S1PR3);ncbi_101105489(PAX8);ncbi_101106132(Sox8);ncbi_101106232(COL18A1);ncbi_101106266(F2RL1);ncbi_101106414(Rarg);ncbi_101106875(RDX);ncbi_101107975(SOX9);ncbi_101108953(PDE4D);ncbi_101110180(LIF);ncbi_101110420(EZR);ncbi_101110829(Six2);ncbi_101111650(ID1);ncbi_101115020(NOTCH1);ncbi_101119747(CDH1);ncbi_101120567(C1GALT1);ncbi_101121017(PRDM1);ncbi_101121051…
Biological process	GO:0060485	mesenchyme development	22	89	0.000770525	0.0109352	ncbi_100127220(SNAI2);ncbi_100135449(NRP2);ncbi_100307049(STAT1);ncbi_100381248(SIX1);ncbi_101102530(VANGL2);ncbi_101103258(FOXF1);ncbi_101104155(SIX4);ncbi_101105627(PBLD);ncbi_101106433(THBS1);ncbi_101107819(MSX2);ncbi_101107975(SOX9);ncbi_101111414(SMAD7);ncbi_101113580(Sema3a);ncbi_101114019(MSX1);ncbi_101115020(NOTCH1);ncbi_101116487(RDH10);ncbi_101117688(BMP2);ncbi_101121684(Zfp36l1);ncbi_4…
Biological process	GO:0009119	ribonucleoside metabolic process	15	51	0.000771143	0.0109352	ncbi_101102378(Cda);ncbi_101103276(Ctps1);ncbi_101106318(ATP5F1B);ncbi_101107953(Upp1);ncbi_101108285(ATP5MC3);ncbi_101108867(IER3);ncbi_101109670(Uck2);ncbi_101111413(ATP5F1A);ncbi_101114584(DDIT4);ncbi_101114816(ACACB);ncbi_101116406(NT5E);ncbi_101117702(MCEE);ncbi_443018(HTR2A);ncbi_443318(IGF1);ncbi_443410(ATP5MC1)
Biological process	GO:0098771	inorganic ion homeostasis	62	343	0.000783788	0.0110728	ncbi_100034668(CLN5);ncbi_100270685(KCNMA1);ncbi_100270717(SOD1);ncbi_100302554(SLC39A6);ncbi_100302744(Cib2);ncbi_100885768(TFRC);ncbi_101102773(MELTF);ncbi_101103490(ATP1B2);ncbi_101103834(FTL);ncbi_101105577(MTSS1);ncbi_101105757(F2R);ncbi_101106266(F2RL1);ncbi_101106318(ATP5F1B);ncbi_101106478(SFXN4);ncbi_101106682(DIAPH1);ncbi_101106758(TMTC2);ncbi_101107273(VDR);ncbi_101107413(FXN);ncbi_101…
Biological process	GO:0009967	positive regulation of signal transduction	64	357	0.000811684	0.0114242	MSTRG.27429(C3);ncbi_100135689(EEF1E1);ncbi_100141300(CIB1);ncbi_100170318(ADRA2B);ncbi_100913157(ILK);ncbi_101102530(VANGL2);ncbi_101102850(ACKR3);ncbi_101103485(SULF1);ncbi_101104076(Psmc5);ncbi_101105208(PYCARD);ncbi_101105757(F2R);ncbi_101106186(DDX5);ncbi_101106266(F2RL1);ncbi_101106698(SMURF2);ncbi_101107094(ARRDC3);ncbi_101107639(PRKCD);ncbi_101107740(LMCD1);ncbi_101107989(ST5);ncbi_101108…
Biological process	GO:1901698	response to nitrogen compound	49	257	0.000823197	0.0115431	ncbi_100101227(WT1);ncbi_100169934(CRY2);ncbi_100192421(GNG11);ncbi_100307049(STAT1);ncbi_101102089(ADCY2);ncbi_101102194(IFIT1);ncbi_101102289(PRKRA);ncbi_101102378(Cda);ncbi_101102467(TARBP2);ncbi_101102510(SESN3);ncbi_101104538(SORT1);ncbi_101105352(APLP1);ncbi_101106682(DIAPH1);ncbi_101106765(DDC);ncbi_101107975(SOX9);ncbi_101108953(PDE4D);ncbi_101108984(DPYSL2);ncbi_101109049(FADS1);ncbi_101…
Biological process	GO:0001933	negative regulation of protein phosphorylation	32	149	0.000849712	0.0118708	ncbi_100137067(FABP4);ncbi_100216463(PRKAR1A);ncbi_100302083(CDKN1A);ncbi_100913157(ILK);ncbi_101104657(TNIP1);ncbi_101105208(PYCARD);ncbi_101105627(PBLD);ncbi_101106266(F2RL1);ncbi_101106987(PTPN2);ncbi_101107639(PRKCD);ncbi_101107751(LDLRAD4);ncbi_101108953(PDE4D);ncbi_101109224(CDKN2C);ncbi_101110180(LIF);ncbi_101111414(SMAD7);ncbi_101112323(SPRED1);ncbi_101114584(DDIT4);ncbi_101115142(ERRFI1)…
Biological process	GO:0035107	appendage morphogenesis	26	113	0.000870697	0.0121191	ncbi_100196905(COL2A1);ncbi_101104991(FBN2);ncbi_101105916(IDUA);ncbi_101105924(OSR2);ncbi_101106184(TMEM107);ncbi_101106414(Rarg);ncbi_101107819(MSX2);ncbi_101110790(ZBTB16);ncbi_101110922(CYP26B1);ncbi_101111107(CHD7);ncbi_101111623(AFF3);ncbi_101112098(NOTCH2);ncbi_101112594(Sik3);ncbi_101114019(MSX1);ncbi_101114683(GAS1);ncbi_101115020(NOTCH1);ncbi_101116487(RDH10);ncbi_101118728(LRP4);ncbi_1…
Biological process	GO:0048736	appendage development	28	125	0.000881327	0.0122219	ncbi_100196905(COL2A1);ncbi_101103559(MEOX2);ncbi_101104991(FBN2);ncbi_101105916(IDUA);ncbi_101105924(OSR2);ncbi_101106184(TMEM107);ncbi_101106414(Rarg);ncbi_101107819(MSX2);ncbi_101110790(ZBTB16);ncbi_101110922(CYP26B1);ncbi_101111107(CHD7);ncbi_101111623(AFF3);ncbi_101112098(NOTCH2);ncbi_101112594(Sik3);ncbi_101114019(MSX1);ncbi_101114683(GAS1);ncbi_101115020(NOTCH1);ncbi_101116487(RDH10);ncbi_…
Biological process	GO:0008203	cholesterol metabolic process	11	32	0.000922734	0.0126107	ncbi_100037702(TM7SF2);ncbi_101106422(INSIG1);ncbi_101106706(MVD);ncbi_101106995(LSS);ncbi_101112792(NSDHL);ncbi_101113583(CYP51A1);ncbi_101113796(MVK);ncbi_101118320(DHCR7);ncbi_101119093(FDPS);ncbi_101119109(FDFT1);ncbi_101120701(CYP39A1)
Biological process	GO:0022404	molting cycle process	11	32	0.000922734	0.0126107	ncbi_101102530(VANGL2);ncbi_101107704(LDB2);ncbi_101107819(MSX2);ncbi_101107975(SOX9);ncbi_101111606(DBI);ncbi_101114460(Aars);ncbi_101117513(CD109);ncbi_101118728(LRP4);ncbi_101121444(LAMA5);ncbi_101122197(FZD6);ncbi_554322(Tgfb2)
Biological process	GO:0022405	hair cycle process	11	32	0.000922734	0.0126107	ncbi_101102530(VANGL2);ncbi_101107704(LDB2);ncbi_101107819(MSX2);ncbi_101107975(SOX9);ncbi_101111606(DBI);ncbi_101114460(Aars);ncbi_101117513(CD109);ncbi_101118728(LRP4);ncbi_101121444(LAMA5);ncbi_101122197(FZD6);ncbi_554322(Tgfb2)
Biological process	GO:1902652	secondary alcohol metabolic process	11	32	0.000922734	0.0126107	ncbi_100037702(TM7SF2);ncbi_101106422(INSIG1);ncbi_101106706(MVD);ncbi_101106995(LSS);ncbi_101112792(NSDHL);ncbi_101113583(CYP51A1);ncbi_101113796(MVK);ncbi_101118320(DHCR7);ncbi_101119093(FDPS);ncbi_101119109(FDFT1);ncbi_101120701(CYP39A1)
Biological process	GO:0030003	cellular cation homeostasis	50	265	0.000932689	0.0127007	ncbi_100034668(CLN5);ncbi_100270685(KCNMA1);ncbi_100270717(SOD1);ncbi_100302554(SLC39A6);ncbi_100885768(TFRC);ncbi_101102773(MELTF);ncbi_101103490(ATP1B2);ncbi_101103834(FTL);ncbi_101105757(F2R);ncbi_101106266(F2RL1);ncbi_101106318(ATP5F1B);ncbi_101106682(DIAPH1);ncbi_101107273(VDR);ncbi_101107413(FXN);ncbi_101108509(ATP6V0D1);ncbi_101108864(Itpr1);ncbi_101108953(PDE4D);ncbi_101109910(STC2);ncbi_…
Biological process	GO:0098609	cell-cell adhesion	73	421	0.000960099	0.0129792	ncbi_100144426(FAS);ncbi_100170321(CDH2);ncbi_100302636(KLF4);ncbi_101102020(PLPP3);ncbi_101102481(Xrcc4);ncbi_101102552(IL18R1);ncbi_101102986(RORA);ncbi_101103028(DLG1);ncbi_101103276(Ctps1);ncbi_101104657(TNIP1);ncbi_101105208(PYCARD);ncbi_101105659(Fgfrl1);ncbi_101105662(GLDN);ncbi_101105669(PCDH17);ncbi_101105743(Lamb1);ncbi_101105872(ITGAD);ncbi_101106001(Nrcam);ncbi_101106258(FAT2);ncbi_10…
Biological process	GO:0030030	cell projection organization	108	668	0.000962288	0.0129792	MSTRG.2133(Pol);MSTRG.51687(TUBB3);ncbi_100135449(NRP2);ncbi_100141300(CIB1);ncbi_100145862(DTNBP1);ncbi_100270717(SOD1);ncbi_100302348(PMP22);ncbi_100620047(Btg2);ncbi_100913157(ILK);ncbi_101102530(VANGL2);ncbi_101103277(TACSTD2);ncbi_101103390(TOR1A);ncbi_101103762(CAMK1);ncbi_101104109(ENO4);ncbi_101104358(SHTN1);ncbi_101104361(APOD);ncbi_101104593(Enah);ncbi_101105233(FGD4);ncbi_101105662(GLD…
Biological process	GO:0006873	cellular ion homeostasis	51	272	0.000964661	0.0129792	ncbi_100034668(CLN5);ncbi_100270685(KCNMA1);ncbi_100270717(SOD1);ncbi_100302554(SLC39A6);ncbi_100885768(TFRC);ncbi_101102773(MELTF);ncbi_101103490(ATP1B2);ncbi_101103834(FTL);ncbi_101105757(F2R);ncbi_101106266(F2RL1);ncbi_101106318(ATP5F1B);ncbi_101106682(DIAPH1);ncbi_101107273(VDR);ncbi_101107413(FXN);ncbi_101108509(ATP6V0D1);ncbi_101108864(Itpr1);ncbi_101108953(PDE4D);ncbi_101109910(STC2);ncbi_…
Biological process	GO:0002252	immune effector process	61	339	0.000966903	0.0129792	MSTRG.2133(Pol);MSTRG.27429(C3);ncbi_100034672(PTX3);ncbi_100144426(FAS);ncbi_101102061(STXBP2);ncbi_101102194(IFIT1);ncbi_101102232(IL27RA);ncbi_101102467(TARBP2);ncbi_101102481(Xrcc4);ncbi_101102552(IL18R1);ncbi_101102674(C6);ncbi_101102986(RORA);ncbi_101103238(CXCL6);ncbi_101103258(FOXF1);ncbi_101103712(CD8B);ncbi_101103771(S100A12);ncbi_101104007(SWAP70);ncbi_101105208(PYCARD);ncbi_101105695(…
Biological process	GO:0061548	ganglion development	4	5	0.000977784	0.0130325	ncbi_100135449(NRP2);ncbi_100381248(SIX1);ncbi_101104155(SIX4);ncbi_101113580(Sema3a)
Biological process	GO:0061550	cranial ganglion development	4	5	0.000977784	0.0130325	ncbi_100135449(NRP2);ncbi_100381248(SIX1);ncbi_101104155(SIX4);ncbi_101113580(Sema3a)
Biological process	GO:0048568	embryonic organ development	35	169	0.000996179	0.0132309	ncbi_100196905(COL2A1);ncbi_100381248(SIX1);ncbi_100415775(ID3);ncbi_101102051(E2F7);ncbi_101102289(PRKRA);ncbi_101102530(VANGL2);ncbi_101103028(DLG1);ncbi_101104155(SIX4);ncbi_101105924(OSR2);ncbi_101106414(Rarg);ncbi_101106560(HES1);ncbi_101106636(STIL);ncbi_101107975(SOX9);ncbi_101110180(LIF);ncbi_101110282(TBX15);ncbi_101110367(PLCD1);ncbi_101110575(EPHA2);ncbi_101110829(Six2);ncbi_101111092(…
Biological process	GO:0014855	striated muscle cell proliferation	7	15	0.00101692	0.013459	ncbi_100216463(PRKAR1A);ncbi_100381248(SIX1);ncbi_101115020(NOTCH1);ncbi_101122719(ndrg4);ncbi_443306(FGF2);ncbi_497271(ANGPT1);ncbi_554322(Tgfb2)
Biological process	GO:0009628	response to abiotic stimulus	74	429	0.00103215	0.0136129	MSTRG.2133(Pol);ncbi_100127220(SNAI2);ncbi_100144426(FAS);ncbi_100144763(CCND1);ncbi_100169934(CRY2);ncbi_100169939(BHLHE40);ncbi_100174984(Per1);ncbi_100302083(CDKN1A);ncbi_100820746(ANKRD1);ncbi_101102481(Xrcc4);ncbi_101102986(RORA);ncbi_101104317(ANGPTL4);ncbi_101105831(SLITRK6);ncbi_101106096(NET1);ncbi_101106267(GNB5);ncbi_101106433(THBS1);ncbi_101106539(ABHD12);ncbi_101106791(H2AFX);ncbi_10…
Biological process	GO:0035456	response to interferon-beta	5	8	0.0010688	0.0140471	ncbi_100307049(STAT1);ncbi_101102743(ACOD1);ncbi_101116050(TMEM173);ncbi_101120228(HTRA2);ncbi_443136(IRF1)
Biological process	GO:0006629	lipid metabolic process	110	685	0.00110373	0.0144557	MSTRG.2133(Pol);MSTRG.42599(Pol);ncbi_100037702(TM7SF2);ncbi_100127220(SNAI2);ncbi_100145859(LIPA);ncbi_100170327(FASN);ncbi_100270717(SOD1);ncbi_100302303(ARF3);ncbi_100302343(LCAT);ncbi_100653388(NR5A2);ncbi_101102210(HACD4);ncbi_101102743(ACOD1);ncbi_101102986(RORA);ncbi_101105000(PTGR2);ncbi_101105703(PLCE1);ncbi_101105923(TIAM2);ncbi_101106422(INSIG1);ncbi_101106539(ABHD12);ncbi_101106706(MV…
Biological process	GO:0033993	response to lipid	53	287	0.00111211	0.0144797	MSTRG.2133(Pol);ncbi_100037663(Gstm5);ncbi_100144426(FAS);ncbi_100169934(CRY2);ncbi_100174984(Per1);ncbi_100820746(ANKRD1);ncbi_101102743(ACOD1);ncbi_101102750(AXL);ncbi_101102986(RORA);ncbi_101104718(KLF9);ncbi_101105208(PYCARD);ncbi_101105735(ADCY6);ncbi_101106186(DDX5);ncbi_101106414(Rarg);ncbi_101106433(THBS1);ncbi_101107187(HNRNPA2B1);ncbi_101107819(MSX2);ncbi_101107975(SOX9);ncbi_101108262(…
Biological process	GO:1901135	carbohydrate derivative metabolic process	77	451	0.00111323	0.0144797	ncbi_100196905(COL2A1);ncbi_100294559(ADRB3);ncbi_101102023(AMPD1);ncbi_101102089(ADCY2);ncbi_101102304(PHLDA1);ncbi_101102378(Cda);ncbi_101102530(VANGL2);ncbi_101102986(RORA);ncbi_101103276(Ctps1);ncbi_101103485(SULF1);ncbi_101103503(AMPD3);ncbi_101103753(ADM);ncbi_101104144(IMPDH1);ncbi_101104657(TNIP1);ncbi_101105711(PMM2);ncbi_101105735(ADCY6);ncbi_101105916(IDUA);ncbi_101106318(ATP5F1B);ncbi…
Biological process	GO:0046649	lymphocyte activation	61	341	0.00112324	0.0145597	ncbi_100144426(FAS);ncbi_100302083(CDKN1A);ncbi_101102232(IL27RA);ncbi_101102481(Xrcc4);ncbi_101102552(IL18R1);ncbi_101102750(AXL);ncbi_101102986(RORA);ncbi_101103028(DLG1);ncbi_101103276(Ctps1);ncbi_101103712(CD8B);ncbi_101105208(PYCARD);ncbi_101105872(ITGAD);ncbi_101106266(F2RL1);ncbi_101106560(HES1);ncbi_101106739(ITGAX);ncbi_101106987(PTPN2);ncbi_101107377(IL15RA);ncbi_101107639(PRKCD);ncbi_1…
Biological process	GO:0006694	steroid biosynthetic process	18	69	0.00115905	0.0149724	ncbi_100037702(TM7SF2);ncbi_100127220(SNAI2);ncbi_100270717(SOD1);ncbi_101106422(INSIG1);ncbi_101106706(MVD);ncbi_101107286(PDE8B);ncbi_101110086(HSD17B12);ncbi_101112029(EBP);ncbi_101112792(NSDHL);ncbi_101113583(CYP51A1);ncbi_101113796(MVK);ncbi_101117688(BMP2);ncbi_101118320(DHCR7);ncbi_101119093(FDPS);ncbi_101119109(FDFT1);ncbi_101119120(CACNA1H);ncbi_101120701(CYP39A1);ncbi_114109406(HSD17B12)
Biological process	GO:0071621	granulocyte chemotaxis	15	53	0.001196	0.0153911	ncbi_101105695(TREM1);ncbi_101106739(ITGAX);ncbi_101108939(CAMK1D);ncbi_101108953(PDE4D);ncbi_101109832(ITGA9);ncbi_101111757(PDE4B);ncbi_101115211(THBS4);ncbi_101115893(PREX1);ncbi_101117375(JAM3);ncbi_101118449(LGALS3);ncbi_101120217(Ccl19);ncbi_101122157(S100A9);ncbi_443058(SPP1);ncbi_443103(VEGFA);ncbi_554322(Tgfb2)
Biological process	GO:1901615	organic hydroxy compound metabolic process	45	235	0.00119963	0.0153911	ncbi_100037702(TM7SF2);ncbi_100170323(CYP24A1);ncbi_100302343(LCAT);ncbi_100310793(DIO2);ncbi_101102287(Oca2);ncbi_101102640(Mtpn);ncbi_101105263(SPHK1);ncbi_101105489(PAX8);ncbi_101106401(MAOA);ncbi_101106422(INSIG1);ncbi_101106706(MVD);ncbi_101106765(DDC);ncbi_101106995(LSS);ncbi_101107639(PRKCD);ncbi_101107928(IPPK);ncbi_101111543(SNCAIP);ncbi_101111606(DBI);ncbi_101112029(EBP);ncbi_101112792(…
Biological process	GO:0055082	cellular chemical homeostasis	53	288	0.00120617	0.0154226	ncbi_100034668(CLN5);ncbi_100270685(KCNMA1);ncbi_100270717(SOD1);ncbi_100302554(SLC39A6);ncbi_100885768(TFRC);ncbi_101102773(MELTF);ncbi_101103490(ATP1B2);ncbi_101103834(FTL);ncbi_101105757(F2R);ncbi_101106266(F2RL1);ncbi_101106318(ATP5F1B);ncbi_101106682(DIAPH1);ncbi_101107273(VDR);ncbi_101107413(FXN);ncbi_101108509(ATP6V0D1);ncbi_101108725(Pdk3);ncbi_101108864(Itpr1);ncbi_101108953(PDE4D);ncbi_…
Biological process	GO:0009987	cellular process	1312	10462	0.00123393	0.0157243	MSTRG.18163(--);MSTRG.2133(Pol);MSTRG.23329(SAMD9);MSTRG.2494(--);MSTRG.27429(C3);MSTRG.3128(--);MSTRG.42599(Pol);MSTRG.51687(TUBB3);MSTRG.59224(SETMAR);MSTRG.67804(EPB41L2);MSTRG.8274(--);ncbi_100034668(CLN5);ncbi_100034672(PTX3);ncbi_100037663(Gstm5);ncbi_100037674(TYMS);ncbi_100037680(LMNB1);ncbi_100037704(FBLN1);ncbi_100101227(WT1);ncbi_100125623(PER3);ncbi_100126570(ASZ1);ncbi_100127209(HSP9…
Biological process	GO:0042060	wound healing	23	98	0.00127035	0.0161339	ncbi_100145878(BLOC1S4);ncbi_100302501(PLAU);ncbi_100820755(SLC7A11);ncbi_100913157(ILK);ncbi_101102640(Mtpn);ncbi_101104966(NFE2L2);ncbi_101105757(F2R);ncbi_101106433(THBS1);ncbi_101107639(PRKCD);ncbi_101107819(MSX2);ncbi_101110218(PLEK);ncbi_101111654(UBASH3B);ncbi_101114095(ACVRL1);ncbi_101116151(TYRO3);ncbi_101118140(CLIC1);ncbi_101119904(ARHGAP24);ncbi_101120390(FLNA);ncbi_101122202(C1QTNF1)…
Biological process	GO:0001952	regulation of cell-matrix adhesion	13	43	0.00128536	0.0162153	ncbi_100141300(CIB1);ncbi_100302501(PLAU);ncbi_100913157(ILK);ncbi_101104361(APOD);ncbi_101106433(THBS1);ncbi_101110557(BCL6);ncbi_101114095(ACVRL1);ncbi_101114352(DAPK3);ncbi_101119202(WDPCP);ncbi_101120549(Gpm6b);ncbi_101121455(PIK3R1);ncbi_101123062(CDH13);ncbi_443103(VEGFA)
Biological process	GO:0072073	kidney epithelium development	13	43	0.00128536	0.0162153	ncbi_100101227(WT1);ncbi_100307049(STAT1);ncbi_100381248(SIX1);ncbi_101103277(TACSTD2);ncbi_101105489(PAX8);ncbi_101106132(Sox8);ncbi_101106560(HES1);ncbi_101107975(SOX9);ncbi_101110180(LIF);ncbi_101110791(LGR4);ncbi_101115020(NOTCH1);ncbi_101117853(DLL1);ncbi_780486(JAG1)
Biological process	GO:0030856	regulation of epithelial cell differentiation	16	59	0.00137288	0.0172617	ncbi_100307049(STAT1);ncbi_101103373(S1PR3);ncbi_101105489(PAX8);ncbi_101106560(HES1);ncbi_101106704(SRSF6);ncbi_101107273(VDR);ncbi_101107819(MSX2);ncbi_101107975(SOX9);ncbi_101108524(FOXP4);ncbi_101110180(LIF);ncbi_101114095(ACVRL1);ncbi_101115020(NOTCH1);ncbi_101115142(ERRFI1);ncbi_101117513(CD109);ncbi_101117853(DLL1);ncbi_101118965(TMEM100)
Biological process	GO:0030155	regulation of cell adhesion	52	283	0.00138219	0.017321	MSTRG.2494(--);ncbi_100127220(SNAI2);ncbi_100141300(CIB1);ncbi_100302310(ARL2);ncbi_100302501(PLAU);ncbi_100302636(KLF4);ncbi_100913157(ILK);ncbi_101102020(PLPP3);ncbi_101103028(DLG1);ncbi_101103258(FOXF1);ncbi_101104361(APOD);ncbi_101105208(PYCARD);ncbi_101106318(ATP5F1B);ncbi_101106433(THBS1);ncbi_101106560(HES1);ncbi_101109805(ZBTB1);ncbi_101110032(L1CAM);ncbi_101110086(HSD17B12);ncbi_10111055…
Biological process	GO:1903047	mitotic cell cycle process	50	270	0.00142267	0.0177692	MSTRG.59224(SETMAR);ncbi_100144758(CCNA2);ncbi_100144763(CCND1);ncbi_100302083(CDKN1A);ncbi_101102051(E2F7);ncbi_101102288(CCNB3);ncbi_101102402(TEX14);ncbi_101102581(TPX2);ncbi_101104076(Psmc5);ncbi_101105095(MYBL2);ncbi_101105713(PLK1);ncbi_101106636(STIL);ncbi_101107309(CIT);ncbi_101108313(BUB1B);ncbi_101108466(NEK6);ncbi_101109224(CDKN2C);ncbi_101109265(CDK14);ncbi_101112149(CENPF);ncbi_10111…
Biological process	GO:0051960	regulation of nervous system development	40	205	0.00151896	0.018855	MSTRG.2133(Pol);ncbi_100141300(CIB1);ncbi_100302348(PMP22);ncbi_100381248(SIX1);ncbi_101103762(CAMK1);ncbi_101106132(Sox8);ncbi_101106560(HES1);ncbi_101107975(SOX9);ncbi_101108314(ARSB);ncbi_101108939(CAMK1D);ncbi_101108984(DPYSL2);ncbi_101109763(NTRK1);ncbi_101110180(LIF);ncbi_101110475(--);ncbi_101111107(CHD7);ncbi_101112533(GPRC5B);ncbi_101113580(Sema3a);ncbi_101114880(WASF3);ncbi_101114972(At…
[truncated: 4,468 more rows]
