# Supplementary material for: Screening and identification of lncRNAs in preadipocyte differentiation in sheep
Source: Sci Rep. 2024 Mar 4;14:5260. doi: 10.1038/s41598-024-56091-5 (PMC10912770; doi:10.1038/s41598-024-56091-5)
Supplement: Supplementary file 2 — Supplementary Information 2. [file 41598_2024_56091_MOESM2_ESM.xlsx]

## Sheet: Sheet1
Supplementary Table 2. The role of lncRNA in the regulation of ceRNA in sheep preadipocytes at different stages of differentiation
lncRNA_ID	ncRNA_Symbol	ncRNA_Description	mRNA_ID	corr	miRNA_NUM(ncRNA)	miRNA_NUM(mRNA)	miRNA_NUM(both)(489)	miRNA_ID(both)	hyper.test.p	Symbol	Description	KEGG_A_class	KEGG_B_class	Pathway	K_ID	GO Component	GO Function	GO Process
MSTRG.1003.1	MSTRG.1003	--	ncbi_100037674	0.943239	9	1	1	novel-m0090-3p	0.0184049	TYMS	PREDICTED: thymidylate synthase [Capra hircus]	Metabolism;Metabolism;Human Diseases;Metabolism	Global and overview maps;Nucleotide metabolism;Drug resistance;Metabolism of cofactors and vitamins	ko01100//Metabolic pathways;ko00240//Pyrimidine metabolism;ko01523//Antifolate resistance;ko00670//One carbon pool by folate	K00560;K00560;K00560;K00560	GO:0019866//organelle inner membrane;GO:0044429//mitochondrial part	GO:0016741//transferase activity, transferring one-carbon groups	GO:0009117//nucleotide metabolic process;GO:0009177//pyrimidine deoxyribonucleoside monophosphate biosynthetic process;GO:0009212//pyrimidine deoxyribonucleoside triphosphate biosynthetic process;GO:0010033//response to organic substance
MSTRG.1003.1	MSTRG.1003	--	ncbi_100135442	0.956185	9	1	1	novel-m0066-3p	0.0184049	SRSF3	Serine/arginine-rich splicing factor 3 [Fukomys damarensis]	Human Diseases;Genetic Information Processing	Infectious diseases;Transcription	ko05168//Herpes simplex infection;ko03040//Spliceosome	K12892;K12892	GO:0016604//nuclear body	GO:0003723//RNA binding;GO:0019899//enzyme binding	GO:0000377//RNA splicing, via transesterification reactions with bulged adenosine as nucleophile;GO:0006353//DNA-templated transcription, termination;GO:0006397//mRNA processing;GO:0006405//RNA export from nucleus;GO:0007169//transmembrane receptor protein tyrosine kinase signaling pathway
MSTRG.1003.1	MSTRG.1003	--	ncbi_100145859	0.960223	9	3	3	miR-132-y|miR-146-z|miR-212-y	4.33683e-06	LIPA	lysosomal acid lipase/cholesteryl ester hydrolase precursor [Ovis aries]	Cellular Processes;Organismal Systems;Metabolism	Transport and catabolism;Digestive system;Lipid metabolism	ko04142//Lysosome;ko04979//Cholesterol metabolism;ko00100//Steroid biosynthesis	K01052;K01052;K01052	GO:0031988//membrane-bounded vesicle	GO:0016298//lipase activity	GO:0001894//tissue homeostasis;GO:0006629//lipid metabolic process;GO:0006952//defense response;GO:0030323//respiratory tube development
MSTRG.1003.1	MSTRG.1003	--	ncbi_100145865	0.916837	9	1	1	novel-m0066-3p	0.0184049	--	PREDICTED: tropomyosin alpha-1 chain isoform X18 [Ovis aries]	-	-	-	-	GO:0031253//cell projection membrane;GO:0032432//actin filament bundle;GO:0043234//protein complex;GO:0043292//contractile fiber	GO:0008092//cytoskeletal protein binding	GO:0000302//response to reactive oxygen species;GO:0001996//positive regulation of heart rate by epinephrine-norepinephrine;GO:0006941//striated muscle contraction;GO:0031032//actomyosin structure organization;GO:0055008//cardiac muscle tissue morphogenesis
MSTRG.1003.1	MSTRG.1003	--	ncbi_100294558	0.954631	9	4	2	miR-146-z|novel-m0090-3p	0.00177578	SLC26A2	sulfate transporter [Ovis aries]	-	-	-	-	GO:0031224//intrinsic component of membrane;GO:0031988//membrane-bounded vesicle	GO:0015103//inorganic anion transmembrane transporter activity;GO:0015291//secondary active transmembrane transporter activity	GO:0008272//sulfate transport;GO:0044763//single-organism cellular process
MSTRG.1003.1	MSTRG.1003	--	ncbi_100302564	0.933122	9	2	1	novel-m0066-3p	0.0365081	PLAUR	PREDICTED: urokinase plasminogen activator surface receptor isoform X1 [Ovis aries]	Human Diseases;Organismal Systems	Cancers;Immune system	ko05205//Proteoglycans in cancer;ko04610//Complement and coagulation cascades	K03985;K03985	GO:0005924//cell-substrate adherens junction;GO:0031224//intrinsic component of membrane;GO:0031988//membrane-bounded vesicle;GO:0044464//cell part	GO:0005515//protein binding	-
MSTRG.1003.1	MSTRG.1003	--	ncbi_100307039	0.942003	9	1	1	novel-m0113-5p	0.0184049	EIF5A	eukaryotic translation initiation factor 5A-1 isoform B [Homo sapiens]	-	-	-	-	GO:0031090//organelle membrane;GO:0031988//membrane-bounded vesicle;GO:0043005//neuron projection;GO:0043231//intracellular membrane-bounded organelle;GO:0044297//cell body;GO:0044444//cytoplasmic part;GO:0046930//pore complex	GO:0005515//protein binding;GO:0008135//translation factor activity, RNA binding;GO:0017069//snRNA binding;GO:0043021//ribonucleoprotein complex binding	GO:0006405//RNA export from nucleus;GO:0006448//regulation of translational elongation;GO:0006449//regulation of translational termination;GO:0006886//intracellular protein transport;GO:0018205//peptidyl-lysine modification;GO:0042127//regulation of cell proliferation;GO:0042981//regulation of apoptotic process;GO:0045597//positive regulation of cell differentiation
MSTRG.1003.1	MSTRG.1003	--	ncbi_101101983	0.91781	9	2	1	novel-m0090-3p	0.0365081	ELL2	PREDICTED: RNA polymerase II elongation factor ELL2 isoform X3 [Ovis aries musimon]	-	-	-	-	GO:0005815//microtubule organizing center;GO:0043231//intracellular membrane-bounded organelle;GO:0043234//protein complex	-	GO:0006354//DNA-templated transcription, elongation;GO:0006366//transcription from RNA polymerase II promoter
MSTRG.1003.1	MSTRG.1003	--	ncbi_101102081	0.913345	9	2	1	novel-m0113-5p	0.0365081	DOK4	PREDICTED: docking protein 4 isoform X1 [Capra hircus]	-	-	-	-	GO:0043231//intracellular membrane-bounded organelle	GO:0004871//signal transducer activity;GO:0005102//receptor binding	GO:0007167//enzyme linked receptor protein signaling pathway;GO:0048731//system development
MSTRG.1003.1	MSTRG.1003	--	ncbi_101102131	0.905054	9	1	1	novel-m0066-3p	0.0184049	PINK1	PREDICTED: serine/threonine-protein kinase PINK1, mitochondrial [Ovis aries musimon]	Environmental Information Processing	Signal transduction	ko04014//Ras signaling pathway	K10632	-	-	-
MSTRG.1003.1	MSTRG.1003	--	ncbi_101102172	0.914596	9	2	2	miR-132-y|miR-212-y	0.00030172	IFT46	PREDICTED: intraflagellar transport protein 46 homolog isoform X1 [Ovis aries]	-	-	-	-	-	-	-
MSTRG.1003.1	MSTRG.1003	--	ncbi_101102253	0.980041	9	2	1	miR-146-z	0.0365081	Rflnb	PREDICTED: filamin-interacting protein FAM101B isoform X2 [Ovis aries musimon]	-	-	-	-	GO:0044430//cytoskeletal part	GO:0008092//cytoskeletal protein binding	GO:0000904//cell morphogenesis involved in differentiation;GO:0007015//actin filament organization;GO:0009887//organ morphogenesis;GO:0010721//negative regulation of cell development;GO:0030502//negative regulation of bone mineralization
MSTRG.1003.1	MSTRG.1003	--	ncbi_101102742	0.911746	9	1	1	miR-146-x	0.0184049	LMO7	PREDICTED: LIM domain only protein 7 isoform X3 [Ovis aries]	Cellular Processes	Cellular community - eukaryotes	ko04520//Adherens junction	K06084	-	GO:0043169//cation binding	GO:0007155//cell adhesion;GO:0050789//regulation of biological process
MSTRG.1003.1	MSTRG.1003	--	ncbi_101102768	0.913573	9	2	2	miR-132-y|miR-212-y	0.00030172	DAB1	PREDICTED: disabled homolog 1 isoform X4 [Ovis aries musimon]	-	-	-	-	GO:0044444//cytoplasmic part	-	GO:0001934//positive regulation of protein phosphorylation;GO:0008344//adult locomotory behavior;GO:0010771//negative regulation of cell morphogenesis involved in differentiation;GO:0021510//spinal cord development;GO:0021795//cerebral cortex cell migration;GO:0021932//hindbrain radial glia guided cell migration;GO:0031175//neuron projection development;GO:0045597//positive regulation of cell dif…
MSTRG.1003.1	MSTRG.1003	--	ncbi_101102801	0.960055	9	2	2	novel-m0090-3p|novel-m0113-5p	0.00030172	C1qtnf6	PREDICTED: complement C1q tumor necrosis factor-related protein 6 [Ovis aries]	-	-	-	-	GO:0044421//extracellular region part	GO:0005515//protein binding	GO:0051291//protein heterooligomerization
MSTRG.1003.1	MSTRG.1003	--	ncbi_101103238	0.908378	9	1	1	novel-m0169-3p	0.0184049	CXCL6	PREDICTED: C-X-C motif chemokine 6 isoform X2 [Ovis aries musimon]	Environmental Information Processing;Organismal Systems;Environmental Information Processing;Human Diseases;Organismal Systems;Human Diseases	Signaling molecules and interaction;Immune system;Signal transduction;Immune diseases;Immune system;Infectious diseases	ko04060//Cytokine-cytokine receptor interaction;ko04062//Chemokine signaling pathway;ko04668//TNF signaling pathway;ko05323//Rheumatoid arthritis;ko04657//IL-17 signaling pathway;ko05133//Pertussis	K05506;K05506;K05506;K05506;K05506;K05506	GO:0044421//extracellular region part	GO:0005125//cytokine activity;GO:0005539//glycosaminoglycan binding	GO:0001817//regulation of cytokine production;GO:0002237//response to molecule of bacterial origin;GO:0006935//chemotaxis;GO:0070950//regulation of neutrophil mediated killing of bacterium
MSTRG.1003.1	MSTRG.1003	--	ncbi_101103355	0.907219	9	2	1	miR-146-z	0.0365081	CD83	PREDICTED: CD83 antigen isoform X1 [Ovis aries]	-	-	-	-	-	-	GO:0001818//negative regulation of cytokine production;GO:0001819//positive regulation of cytokine production;GO:0010033//response to organic substance;GO:0043370//regulation of CD4-positive, alpha-beta T cell differentiation
MSTRG.1003.1	MSTRG.1003	--	ncbi_101103716	0.923083	9	1	1	novel-m0066-3p	0.0184049	CHN2	PREDICTED: beta-chimaerin [Ovis aries]	-	-	-	-	-	GO:0043169//cation binding	GO:0007165//signal transduction
MSTRG.1003.1	MSTRG.1003	--	ncbi_101103874	0.923901	9	5	2	miR-132-y|miR-212-y	0.00293126	SCN3A	PREDICTED: sodium channel protein type 3 subunit alpha [Capra hircus]	Organismal Systems	Sensory system	ko04742//Taste transduction	K04836	-	-	-
MSTRG.1003.1	MSTRG.1003	--	ncbi_101103905	0.975495	9	5	4	novel-m0066-3p|novel-m0090-3p|novel-m0113-5p|novel-m0169-3p	2.65498e-07	SLC13A5	PREDICTED: solute carrier family 13 member 5 [Ovis aries]	-	-	-	-	-	GO:0015142//tricarboxylic acid transmembrane transporter activity;GO:0015556//C4-dicarboxylate transmembrane transporter activity	GO:0006842//tricarboxylic acid transport;GO:0015744//succinate transport;GO:0030001//metal ion transport;GO:0044763//single-organism cellular process
MSTRG.1003.1	MSTRG.1003	--	ncbi_101103997	0.950742	9	7	3	novel-m0066-3p|novel-m0090-3p|novel-m0169-3p	0.000146237	Rgs8	PREDICTED: regulator of G-protein signaling 8 isoform X2 [Callithrix jacchus]	-	-	-	-	-	-	-
MSTRG.1003.1	MSTRG.1003	--	ncbi_101104080	0.97099	9	1	1	miR-215-z	0.0184049	IDH3B	isocitrate dehydrogenase [NAD] subunit beta, mitochondrial isoform 2 precursor [Bos taurus]	Metabolism;Metabolism;Metabolism;Metabolism;Metabolism	Global and overview maps;Global and overview maps;Global and overview maps;Carbohydrate metabolism;Global and overview maps	ko01100//Metabolic pathways;ko01200//Carbon metabolism;ko01230//Biosynthesis of amino acids;ko00020//Citrate cycle (TCA cycle);ko01210//2-Oxocarboxylic acid metabolism	K00030;K00030;K00030;K00030;K00030	GO:0043231//intracellular membrane-bounded organelle	GO:0000166//nucleotide binding;GO:0004448//isocitrate dehydrogenase activity;GO:0043169//cation binding	GO:0006101//citrate metabolic process
MSTRG.1003.1	MSTRG.1003	--	ncbi_101104097	0.988733	9	1	1	novel-m0169-3p	0.0184049	PDZRN3	PREDICTED: E3 ubiquitin-protein ligase PDZRN3 isoform X1 [Ovis aries musimon]	-	-	-	-	-	-	-
MSTRG.1003.1	MSTRG.1003	--	ncbi_101104458	0.943125	9	4	2	novel-m0066-3p|novel-m0090-3p	0.00177578	ZNF618	PREDICTED: zinc finger protein 618 isoform X16 [Ovis aries musimon]	-	-	-	-	GO:0043231//intracellular membrane-bounded organelle	GO:0003676//nucleic acid binding;GO:0043169//cation binding	GO:0010468//regulation of gene expression;GO:0034645//cellular macromolecule biosynthetic process
MSTRG.1003.1	MSTRG.1003	--	ncbi_101104962	0.953963	9	2	2	novel-m0090-3p|novel-m0169-3p	0.00030172	RGS3	PREDICTED: regulator of G-protein signaling 3 isoform X2 [Ovis aries musimon]	Organismal Systems	Development	ko04360//Axon guidance	K07524	GO:0043231//intracellular membrane-bounded organelle	-	GO:0045744//negative regulation of G-protein coupled receptor protein signaling pathway
MSTRG.1003.1	MSTRG.1003	--	ncbi_101105263	0.979034	9	2	2	novel-m0113-5p|novel-m0169-3p	0.00030172	SPHK1	PREDICTED: sphingosine kinase 1 isoform X2 [Ovis aries musimon]	Metabolism;Human Diseases;Environmental Information Processing;Environmental Information Processing;Environmental Information Processing;Environmental Information Processing;Organismal Systems;Environmental Information Processing;Metabolism	Global and overview maps;Infectious diseases;Signal transduction;Signal transduction;Signal transduction;Signal transduction;Immune system;Signal transduction;Lipid metabolism	ko01100//Metabolic pathways;ko05152//Tuberculosis;ko04020//Calcium signaling pathway;ko04072//Phospholipase D signaling pathway;ko04371//Apelin signaling pathway;ko04071//Sphingolipid signaling pathway;ko04666//Fc gamma R-mediated phagocytosis;ko04370//VEGF signaling pathway;ko00600//Sphingolipid metabolism	K04718;K04718;K04718;K04718;K04718;K04718;K04718;K04718;K04718	GO:0016020//membrane;GO:0044424//intracellular part	GO:0001727//lipid kinase activity;GO:0003676//nucleic acid binding;GO:0019903//protein phosphatase binding;GO:0032550//purine ribonucleoside binding	GO:0001558//regulation of cell growth;GO:0001959//regulation of cytokine-mediated signaling pathway;GO:0006940//regulation of smooth muscle contraction;GO:0006952//defense response;GO:0007186//G-protein coupled receptor signaling pathway;GO:0007346//regulation of mitotic cell cycle;GO:0007417//central nervous system development;GO:0008284//positive regulation of cell proliferation;GO:0016310//pho…
MSTRG.1003.1	MSTRG.1003	--	ncbi_101105527	0.966461	9	1	1	novel-m0066-3p	0.0184049	Kcnip1	PREDICTED: Kv channel-interacting protein 1 isoform X1 [Ovis aries]	-	-	-	-	-	GO:0043169//cation binding	-
MSTRG.1003.1	MSTRG.1003	--	ncbi_101106258	0.920668	9	2	1	novel-m0113-5p	0.0365081	FAT2	PREDICTED: protocadherin Fat 2 [Ovis aries musimon]	-	-	-	-	GO:0005911//cell-cell junction;GO:0031224//intrinsic component of membrane;GO:0031988//membrane-bounded vesicle	-	GO:0001667//ameboidal-type cell migration;GO:0098742//cell-cell adhesion via plasma-membrane adhesion molecules
MSTRG.1003.1	MSTRG.1003	--	ncbi_101106372	0.944707	9	11	4	miR-146-x|miR-212-y|miR-215-z|novel-m0066-3p	1.66694e-05	PRICKLE2	PREDICTED: prickle-like protein 2 isoform X1 [Ovis aries musimon]	Environmental Information Processing	Signal transduction	ko04310//Wnt signaling pathway	K04511	GO:0044459//plasma membrane part	GO:0046914//transition metal ion binding	GO:0030030//cell projection organization;GO:0035088//establishment or maintenance of apical/basal cell polarity
MSTRG.1003.1	MSTRG.1003	--	ncbi_101106421	0.976494	9	2	1	novel-m0090-3p	0.0365081	SLC37A3	PREDICTED: sugar phosphate exchanger 3 isoform X1 [Ovis aries]	-	-	-	-	GO:0031224//intrinsic component of membrane	-	GO:0044763//single-organism cellular process;GO:0044765//single-organism transport
MSTRG.1003.1	MSTRG.1003	--	ncbi_101106539	0.952753	9	1	1	novel-m0113-5p	0.0184049	ABHD12	PREDICTED: monoacylglycerol lipase ABHD12 isoform X1 [Ovis aries musimon]	-	-	-	-	GO:0008328//ionotropic glutamate receptor complex	GO:0016298//lipase activity	GO:0006639//acylglycerol metabolic process;GO:0006658//phosphatidylserine metabolic process;GO:0008344//adult locomotory behavior;GO:0009612//response to mechanical stimulus
MSTRG.1003.1	MSTRG.1003	--	ncbi_101106704	0.948974	9	2	2	miR-132-y|miR-212-y	0.00030172	SRSF6	PREDICTED: serine/arginine-rich splicing factor 6 [Capra hircus]	Human Diseases;Genetic Information Processing	Infectious diseases;Transcription	ko05168//Herpes simplex infection;ko03040//Spliceosome	K12893;K12893	GO:0016604//nuclear body	GO:0003723//RNA binding	GO:0008219//cell death;GO:0022618//ribonucleoprotein complex assembly;GO:0033119//negative regulation of RNA splicing;GO:0045605//negative regulation of epidermal cell differentiation;GO:0048024//regulation of mRNA splicing, via spliceosome;GO:0050679//positive regulation of epithelial cell proliferation;GO:1903034//regulation of response to wounding
MSTRG.1003.1	MSTRG.1003	--	ncbi_101106801	0.968859	9	4	4	miR-132-y|miR-212-y|novel-m0090-3p|novel-m0113-5p	5.35412e-08	PLXND1	PREDICTED: plexin-D1 isoform X2 [Ovis aries musimon]	-	-	-	-	GO:0016021//integral component of membrane;GO:0031252//cell leading edge	GO:0004888//transmembrane signaling receptor activity;GO:0005515//protein binding	GO:0007166//cell surface receptor signaling pathway;GO:0007389//pattern specification process;GO:0010631//epithelial cell migration;GO:0022603//regulation of anatomical structure morphogenesis;GO:0022607//cellular component assembly;GO:0043393//regulation of protein binding;GO:0048646//anatomical structure formation involved in morphogenesis;GO:0060600//dichotomous subdivision of an epithelial te…
MSTRG.1003.1	MSTRG.1003	--	ncbi_101107189	0.960362	9	1	1	miR-146-z	0.0184049	NDUFB2	PREDICTED: NADH dehydrogenase [ubiquinone] 1 beta subcomplex subunit 2, mitochondrial [Ovis aries]	Metabolism;Organismal Systems;Human Diseases;Human Diseases;Human Diseases;Organismal Systems;Human Diseases;Metabolism	Global and overview maps;Environmental adaptation;Neurodegenerative diseases;Neurodegenerative diseases;Endocrine and metabolic diseases;Nervous system;Neurodegenerative diseases;Energy metabolism	ko01100//Metabolic pathways;ko04714//Thermogenesis;ko05016//Huntington disease;ko05010//Alzheimer disease;ko04932//Non-alcoholic fatty liver disease (NAFLD);ko04723//Retrograde endocannabinoid signaling;ko05012//Parkinson disease;ko00190//Oxidative phosphorylation	K03958;K03958;K03958;K03958;K03958;K03958;K03958;K03958	GO:0019866//organelle inner membrane;GO:0044455//mitochondrial membrane part	GO:0050136//NADH dehydrogenase (quinone) activity	GO:0022904//respiratory electron transport chain
MSTRG.1003.1	MSTRG.1003	--	ncbi_101107605	0.905061	9	4	2	novel-m0090-3p|novel-m0169-3p	0.00177578	LTBP2	PREDICTED: latent-transforming growth factor beta-binding protein 2 isoform X3 [Ovis aries musimon]	-	-	-	-	GO:0031988//membrane-bounded vesicle;GO:0043205//fibril	GO:0005515//protein binding;GO:0005539//glycosaminoglycan binding;GO:0046872//metal ion binding	-
MSTRG.1003.1	MSTRG.1003	--	ncbi_101107614	0.913627	9	1	1	miR-146-z	0.0184049	TMEM92	PREDICTED: transmembrane protein 92 isoform X1 [Ovis aries]	-	-	-	-	-	-	-
MSTRG.1003.1	MSTRG.1003	--	ncbi_101107704	0.987683	9	4	3	miR-132-y|miR-212-y|novel-m0113-5p	1.71867e-05	LDB2	PREDICTED: LIM domain-binding protein 2 isoform X1 [Ovis aries]	-	-	-	-	GO:0043231//intracellular membrane-bounded organelle;GO:0043234//protein complex	GO:0000989//transcription factor activity, transcription factor binding;GO:0019904//protein domain specific binding	GO:0001894//tissue homeostasis;GO:0006357//regulation of transcription from RNA polymerase II promoter;GO:0019827//stem cell population maintenance;GO:0022405//hair cycle process;GO:0044085//cellular component biogenesis
MSTRG.1003.1	MSTRG.1003	--	ncbi_101107952	0.902474	9	8	4	miR-146-z|novel-m0066-3p|novel-m0090-3p|novel-m0113-5p	3.62551e-06	SHISAL1	TPA: mKIAA1644 protein-like [Bos taurus]	-	-	-	-	-	-	-
MSTRG.1003.1	MSTRG.1003	--	ncbi_101107989	0.949899	9	2	1	miR-146-z	0.0365081	ST5	PREDICTED: suppression of tumorigenicity 5 protein isoform X2 [Ovis aries musimon]	-	-	-	-	-	-	GO:0043087//regulation of GTPase activity;GO:0043410//positive regulation of MAPK cascade
MSTRG.1003.1	MSTRG.1003	--	ncbi_101108509	0.970727	9	1	1	novel-m0113-5p	0.0184049	ATP6V0D1	V-type proton ATPase subunit d 1 [Homo sapiens]	Metabolism;Human Diseases;Human Diseases;Human Diseases;Cellular Processes;Cellular Processes;Metabolism;Human Diseases;Human Diseases;Organismal Systems;Human Diseases;Organismal Systems	Global and overview maps;Infectious diseases;Cancers;Infectious diseases;Transport and catabolism;Transport and catabolism;Energy metabolism;Immune diseases;Infectious diseases;Nervous system;Infectious diseases;Excretory system	ko01100//Metabolic pathways;ko05165//Human papillomavirus infection;ko05203//Viral carcinogenesis;ko05152//Tuberculosis;ko04145//Phagosome;ko04142//Lysosome;ko00190//Oxidative phosphorylation;ko05323//Rheumatoid arthritis;ko05120//Epithelial cell signaling in Helicobacter pylori infection;ko04721//Synaptic vesicle cycle;ko05110//Vibrio cholerae infection;ko04966//Collecting duct acid secretion	K02146;K02146;K02146;K02146;K02146;K02146;K02146;K02146;K02146;K02146;K02146;K02146	GO:0005768//endosome;GO:0005774//vacuolar membrane;GO:0005815//microtubule organizing center;GO:0005886//plasma membrane;GO:0030666//endocytic vesicle membrane;GO:0033176//proton-transporting V-type ATPase complex;GO:0033177//proton-transporting two-sector ATPase complex, proton-transporting domain;GO:0033267//axon part	GO:0005515//protein binding;GO:0015077//monovalent inorganic cation transmembrane transporter activity;GO:0015662//ATPase activity, coupled to transmembrane movement of ions, phosphorylative mechanism	GO:0006996//organelle organization;GO:0007169//transmembrane receptor protein tyrosine kinase signaling pathway;GO:0007417//central nervous system development;GO:0010927//cellular component assembly involved in morphogenesis;GO:0015031//protein transport;GO:0015988//energy coupled proton transmembrane transport, against electrochemical gradient;GO:0019538//protein metabolic process;GO:0030968//en…
MSTRG.1003.1	MSTRG.1003	--	ncbi_101108844	0.985271	9	2	1	novel-m0113-5p	0.0365081	MYH10	PREDICTED: myosin-10 isoform X5 [Ovis aries musimon]	Cellular Processes;Cellular Processes;Organismal Systems;Human Diseases	Cell motility;Cellular community - eukaryotes;Circulatory system;Infectious diseases	ko04810//Regulation of actin cytoskeleton;ko04530//Tight junction;ko04270//Vascular smooth muscle contraction;ko05132//Salmonella infection	K10352;K10352;K10352;K10352	GO:0015630//microtubule cytoskeleton;GO:0016020//membrane;GO:0031252//cell leading edge;GO:0031988//membrane-bounded vesicle;GO:0032155//cell division site part;GO:0032432//actin filament bundle;GO:0032982//myosin filament;GO:0043231//intracellular membrane-bounded organelle;GO:0044297//cell body;GO:0044309//neuron spine;GO:0044444//cytoplasmic part;GO:0045202//synapse	GO:0003779//actin binding;GO:0032550//purine ribonucleoside binding;GO:0042623//ATPase activity, coupled	GO:0007009//plasma membrane organization;GO:0007417//central nervous system development;GO:0016192//vesicle-mediated transport;GO:0016477//cell migration;GO:0022604//regulation of cell morphogenesis;GO:0022610//biological adhesion;GO:0030031//cell projection assembly;GO:0030239//myofibril assembly;GO:0040023//establishment of nucleus localization;GO:0043009//chordate embryonic development;GO:0050…
MSTRG.1003.1	MSTRG.1003	--	ncbi_101108990	0.947081	9	2	2	miR-132-y|miR-212-y	0.00030172	ACTR3	PREDICTED: actin-related protein 3 isoform X1 [Colobus angolensis palliatus]	Cellular Processes	Cellular community - eukaryotes	ko04530//Tight junction	K18584	GO:0005924//cell-substrate adherens junction;GO:0015629//actin cytoskeleton;GO:0031252//cell leading edge;GO:0031988//membrane-bounded vesicle;GO:0043234//protein complex;GO:0044444//cytoplasmic part;GO:0045202//synapse	GO:0003779//actin binding;GO:0005198//structural molecule activity;GO:0032550//purine ribonucleoside binding	GO:0002431//Fc receptor mediated stimulatory signaling pathway;GO:0006952//defense response;GO:0007169//transmembrane receptor protein tyrosine kinase signaling pathway;GO:0009636//response to toxic substance;GO:0010033//response to organic substance;GO:0010591//regulation of lamellipodium assembly;GO:0010770//positive regulation of cell morphogenesis involved in differentiation;GO:0031346//posit…
MSTRG.1003.1	MSTRG.1003	--	ncbi_101109025	0.968861	9	4	2	miR-146-z|novel-m0090-3p	0.00177578	TNS4	PREDICTED: tensin-4 isoform X1 [Ovis aries]	-	-	-	-	GO:0005924//cell-substrate adherens junction;GO:0043232//intracellular non-membrane-bounded organelle	GO:0008092//cytoskeletal protein binding	GO:0012501//programmed cell death;GO:0033036//macromolecule localization
MSTRG.1003.1	MSTRG.1003	--	ncbi_101109237	0.978278	9	1	1	novel-m0090-3p	0.0184049	HDGF	PREDICTED: hepatoma-derived growth factor [Capra hircus]	-	-	-	-	GO:0043231//intracellular membrane-bounded organelle;GO:0043234//protein complex;GO:0044421//extracellular region part	GO:0001104//RNA polymerase II transcription cofactor activity;GO:0001221//transcription cofactor binding;GO:0003723//RNA binding;GO:0005102//receptor binding;GO:0005539//glycosaminoglycan binding;GO:0036094//small molecule binding	GO:0010468//regulation of gene expression;GO:0034645//cellular macromolecule biosynthetic process
MSTRG.1003.1	MSTRG.1003	--	ncbi_101109311	0.952723	9	1	1	novel-m0169-3p	0.0184049	DPYD	PREDICTED: dihydropyrimidine dehydrogenase [NADP(+)] isoform X1 [Ovis aries]	Metabolism;Metabolism;Metabolism;Metabolism;Metabolism	Global and overview maps;Nucleotide metabolism;Xenobiotics biodegradation and metabolism;Metabolism of other amino acids;Metabolism of cofactors and vitamins	ko01100//Metabolic pathways;ko00240//Pyrimidine metabolism;ko00983//Drug metabolism - other enzymes;ko00410//beta-Alanine metabolism;ko00770//Pantothenate and CoA biosynthesis	K00207;K00207;K00207;K00207;K00207	-	-	-
MSTRG.1003.1	MSTRG.1003	--	ncbi_101109670	0.936122	9	5	4	miR-146-z|novel-m0066-3p|novel-m0090-3p|novel-m0169-3p	2.65498e-07	Uck2	PREDICTED: uridine-cytidine kinase 2 isoform X2 [Ovis aries musimon]	Metabolism;Metabolism;Metabolism	Global and overview maps;Nucleotide metabolism;Xenobiotics biodegradation and metabolism	ko01100//Metabolic pathways;ko00240//Pyrimidine metabolism;ko00983//Drug metabolism - other enzymes	K00876;K00876;K00876	GO:0043227//membrane-bounded organelle;GO:0044444//cytoplasmic part	GO:0019206//nucleoside kinase activity;GO:0032550//purine ribonucleoside binding	GO:0006222//UMP biosynthetic process;GO:0006241//CTP biosynthetic process;GO:0009224//CMP biosynthetic process
MSTRG.1003.1	MSTRG.1003	--	ncbi_101109711	0.914008	9	1	1	novel-m0066-3p	0.0184049	CRYBG1	PREDICTED: absent in melanoma 1 protein isoform X2 [Ovis aries musimon]	-	-	-	-	-	-	-
MSTRG.1003.1	MSTRG.1003	--	ncbi_101110032	0.9375	9	2	1	miR-146-x	0.0365081	L1CAM	PREDICTED: neural cell adhesion molecule L1 isoform X1 [Bos taurus]	Organismal Systems;Environmental Information Processing	Development;Signaling molecules and interaction	ko04360//Axon guidance;ko04514//Cell adhesion molecules (CAMs)	K06550;K06550	GO:0005924//cell-substrate adherens junction;GO:0033267//axon part;GO:0097060//synaptic membrane	GO:0005515//protein binding;GO:0031406//carboxylic acid binding	GO:0022407//regulation of cell-cell adhesion;GO:0050848//regulation of calcium-mediated signaling;GO:0097485//neuron projection guidance;GO:0098742//cell-cell adhesion via plasma-membrane adhesion molecules
MSTRG.1003.1	MSTRG.1003	--	ncbi_101110218	0.979231	9	1	1	novel-m0066-3p	0.0184049	PLEK	PREDICTED: pleckstrin [Ovis aries]	-	-	-	-	GO:0031253//cell projection membrane;GO:0044424//intracellular part	GO:0019901//protein kinase binding;GO:0046983//protein dimerization activity;GO:1902936//phosphatidylinositol bisphosphate binding	GO:0006650//glycerophospholipid metabolic process;GO:0006887//exocytosis;GO:0008277//regulation of G-protein coupled receptor protein signaling pathway;GO:0008361//regulation of cell size;GO:0009306//protein secretion;GO:0010543//regulation of platelet activation;GO:0010677//negative regulation of cellular carbohydrate metabolic process;GO:0010922//positive regulation of phosphatase activity;GO:0…
MSTRG.1003.1	MSTRG.1003	--	ncbi_101110330	0.968136	9	1	1	miR-146-z	0.0184049	Synpo2	PREDICTED: synaptopodin-2 isoform X1 [Ovis aries]	-	-	-	-	GO:0005856//cytoskeleton	-	-
MSTRG.1003.1	MSTRG.1003	--	ncbi_101110635	0.96769	9	3	2	miR-132-y|miR-212-y	0.000896486	ADAMTS5	PREDICTED: A disintegrin and metalloproteinase with thrombospondin motifs 5 isoform X1 [Ovis aries musimon]	-	-	-	-	GO:0031012//extracellular matrix	GO:0046914//transition metal ion binding;GO:0070011//peptidase activity, acting on L-amino acid peptides	GO:0009617//response to bacterium;GO:0019538//protein metabolic process
MSTRG.1003.1	MSTRG.1003	--	ncbi_101110694	0.946735	9	2	2	novel-m0090-3p|novel-m0113-5p	0.00030172	SLC17A9	PREDICTED: solute carrier family 17 member 9 isoform X1 [Ovis aries]	-	-	-	-	GO:0031224//intrinsic component of membrane	-	GO:0044763//single-organism cellular process
MSTRG.1003.1	MSTRG.1003	--	ncbi_101110748	0.963616	9	2	1	miR-146-z	0.0365081	Gprc5a	PREDICTED: retinoic acid-induced protein 3 [Ovis aries musimon]	-	-	-	-	GO:0031224//intrinsic component of membrane;GO:0031988//membrane-bounded vesicle	-	GO:0007166//cell surface receptor signaling pathway
MSTRG.1003.1	MSTRG.1003	--	ncbi_101110791	0.961307	9	1	1	novel-m0169-3p	0.0184049	LGR4	PREDICTED: leucine-rich repeat-containing G-protein coupled receptor 4 isoform X2 [Ovis aries musimon]	-	-	-	-	GO:0016021//integral component of membrane	GO:0004930//G-protein coupled receptor activity	GO:0001503//ossification;GO:0001818//negative regulation of cytokine production;GO:0002683//negative regulation of immune system process;GO:0006355//regulation of transcription, DNA-templated;GO:0006952//defense response;GO:0007623//circadian rhythm;GO:0008283//cell proliferation;GO:0030177//positive regulation of Wnt signaling pathway;GO:0031214//biomineral tissue development;GO:0032835//glomeru…
MSTRG.1003.1	MSTRG.1003	--	ncbi_101110982	0.931678	9	4	2	miR-132-y|miR-146-z	0.00177578	INCENP	PREDICTED: inner centromere protein isoform X2 [Ovis aries musimon]	-	-	-	-	GO:0000775//chromosome, centromeric region;GO:0015630//microtubule cytoskeleton;GO:0032991//macromolecular complex;GO:0044454//nuclear chromosome part	-	GO:0022402//cell cycle process
MSTRG.1003.1	MSTRG.1003	--	ncbi_101110988	0.996972	9	2	1	miR-146-z	0.0365081	KCNAB1	PREDICTED: voltage-gated potassium channel subunit beta-1 isoform X1 [Ovis aries]	-	-	-	-	GO:0019897//extrinsic component of plasma membrane;GO:0034703//cation channel complex;GO:0044444//cytoplasmic part	GO:0005216//ion channel activity;GO:0016247//channel regulator activity;GO:0016616//oxidoreductase activity, acting on the CH-OH group of donors, NAD or NADP as acceptor;GO:0043168//anion binding	GO:0044708//single-organism behavior;GO:0044710//single-organism metabolic process;GO:1901016//regulation of potassium ion transmembrane transporter activity
MSTRG.1003.1	MSTRG.1003	--	ncbi_101111284	0.929305	9	2	1	novel-m0090-3p	0.0365081	CCDC69	PREDICTED: coiled-coil domain-containing protein 69 [Ovis aries musimon]	-	-	-	-	-	-	-
MSTRG.1003.1	MSTRG.1003	--	ncbi_101111302	0.966747	9	2	2	miR-132-y|novel-m0113-5p	0.00030172	JPT1	PREDICTED: hematological and neurological expressed 1 protein [Ovis aries]	-	-	-	-	-	-	-
MSTRG.1003.1	MSTRG.1003	--	ncbi_101111402	0.928283	9	3	2	novel-m0090-3p|novel-m0169-3p	0.000896486	Srf	serum response factor [Bos taurus]	Environmental Information Processing;Human Diseases;Human Diseases;Environmental Information Processing	Signal transduction;Infectious diseases;Cancers;Signal transduction	ko04010//MAPK signaling pathway;ko05166//HTLV-I infection;ko05203//Viral carcinogenesis;ko04022//cGMP - PKG signaling pathway	K04378;K04378;K04378;K04378	GO:0043231//intracellular membrane-bounded organelle	GO:0000977//RNA polymerase II regulatory region sequence-specific DNA binding;GO:0000982//transcription factor activity, RNA polymerase II core promoter proximal region sequence-specific binding;GO:0000989//transcription factor activity, transcription factor binding;GO:0003682//chromatin binding;GO:0046983//protein dimerization activity	GO:0001704//formation of primary germ layer;GO:0001894//tissue homeostasis;GO:0002244//hematopoietic progenitor cell differentiation;GO:0003143//embryonic heart tube morphogenesis;GO:0003256//regulation of transcription from RNA polymerase II promoter involved in myocardial precursor cell differentiation;GO:0006940//regulation of smooth muscle contraction;GO:0006950//response to stress;GO:0007043…
MSTRG.1003.1	MSTRG.1003	--	ncbi_101111654	0.943923	9	1	1	novel-m0090-3p	0.0184049	UBASH3B	ubiquitin-associated and SH3 domain-containing protein B [Bos taurus]	-	-	-	-	-	-	GO:0006470//protein dephosphorylation;GO:0010522//regulation of calcium ion transport into cytosol;GO:0010544//negative regulation of platelet activation
MSTRG.1003.1	MSTRG.1003	--	ncbi_101111705	0.965086	9	2	1	novel-m0090-3p	0.0365081	SLC2A6	PREDICTED: solute carrier family 2, facilitated glucose transporter member 6 isoform X2 [Ovis aries musimon]	-	-	-	-	-	GO:0022857//transmembrane transporter activity	GO:0044763//single-organism cellular process;GO:0044765//single-organism transport
MSTRG.1003.1	MSTRG.1003	--	ncbi_101112387	0.948932	9	6	4	miR-132-y|miR-146-z|miR-212-y|novel-m0090-3p	7.89916e-07	OLFML2A	PREDICTED: olfactomedin-like protein 2A isoform X2 [Ovis aries musimon]	-	-	-	-	-	GO:0046983//protein dimerization activity	-
MSTRG.1003.1	MSTRG.1003	--	ncbi_101112594	0.948362	9	1	1	miR-146-z	0.0184049	Sik3	PREDICTED: serine/threonine-protein kinase SIK3 isoform X6 [Ovis aries musimon]	-	-	-	-	GO:0044424//intracellular part	GO:0004672//protein kinase activity;GO:0032550//purine ribonucleoside binding;GO:0046872//metal ion binding	GO:0006464//cellular protein modification process;GO:0006796//phosphate-containing compound metabolic process;GO:0008104//protein localization;GO:0009887//organ morphogenesis;GO:0035107//appendage morphogenesis;GO:0036075//replacement ossification;GO:0040007//growth
MSTRG.1003.1	MSTRG.1003	--	ncbi_101112625	0.963842	9	5	2	miR-146-z|novel-m0169-3p	0.00293126	VSIR	PREDICTED: platelet receptor Gi24 [Ovis aries]	-	-	-	-	-	-	-
MSTRG.1003.1	MSTRG.1003	--	ncbi_101112636	0.930022	9	5	3	miR-132-y|miR-212-y|novel-m0113-5p	4.25685e-05	NCAPH	PREDICTED: inositol 1,4,5-trisphosphate receptor-interacting protein-like 1 isoform X1 [Ovis aries musimon]	-	-	-	-	GO:0005856//cytoskeleton	-	GO:0000280//nuclear division;GO:0022402//cell cycle process;GO:0051276//chromosome organization
MSTRG.1003.1	MSTRG.1003	--	ncbi_101112792	0.983935	9	2	2	miR-146-z|miR-212-y	0.00030172	NSDHL	PREDICTED: sterol-4-alpha-carboxylate 3-dehydrogenase, decarboxylating [Ovis aries]	Metabolism;Metabolism	Global and overview maps;Lipid metabolism	ko01100//Metabolic pathways;ko00100//Steroid biosynthesis	K07748;K07748	GO:0031090//organelle membrane;GO:0031224//intrinsic component of membrane;GO:0043231//intracellular membrane-bounded organelle;GO:0043232//intracellular non-membrane-bounded organelle	GO:0033764//steroid dehydrogenase activity, acting on the CH-OH group of donors, NAD or NADP as acceptor	GO:0006694//steroid biosynthetic process;GO:0007166//cell surface receptor signaling pathway;GO:0008203//cholesterol metabolic process;GO:0048568//embryonic organ development
MSTRG.1003.1	MSTRG.1003	--	ncbi_101112927	0.959247	9	3	2	novel-m0113-5p|novel-m0169-3p	0.000896486	FBLN5	PREDICTED: fibulin-5 isoform X1 [Capra hircus]	-	-	-	-	GO:0016020//membrane;GO:0031988//membrane-bounded vesicle;GO:0044420//extracellular matrix component;GO:0044421//extracellular region part	GO:0005102//receptor binding;GO:0038023//signaling receptor activity;GO:0046872//metal ion binding;GO:0046983//protein dimerization activity	GO:0007599//hemostasis;GO:0019430//removal of superoxide radicals;GO:0031589//cell-substrate adhesion;GO:0034613//cellular protein localization;GO:0044765//single-organism transport;GO:0050794//regulation of cellular process;GO:0085029//extracellular matrix assembly
MSTRG.1003.1	MSTRG.1003	--	ncbi_101113222	0.975683	9	2	1	novel-m0113-5p	0.0365081	NR4A1	PREDICTED: nuclear receptor subfamily 4 group A member 1 isoform X2 [Capra hircus]	Environmental Information Processing;Environmental Information Processing;Human Diseases;Organismal Systems;Organismal Systems	Signal transduction;Signal transduction;Endocrine and metabolic diseases;Endocrine system;Endocrine system	ko04151//PI3K-Akt signaling pathway;ko04010//MAPK signaling pathway;ko04934//Cushing syndrome;ko04925//Aldosterone synthesis and secretion;ko04927//Cortisol synthesis and secretion	K04465;K04465;K04465;K04465;K04465	GO:0043231//intracellular membrane-bounded organelle;GO:0043234//protein complex	GO:0000981//RNA polymerase II transcription factor activity, sequence-specific DNA binding;GO:0003677//DNA binding;GO:0038023//signaling receptor activity;GO:0046914//transition metal ion binding;GO:0046983//protein dimerization activity	GO:0001936//regulation of endothelial cell proliferation;GO:0006357//regulation of transcription from RNA polymerase II promoter;GO:0007519//skeletal muscle tissue development;GO:0009755//hormone-mediated signaling pathway;GO:0043066//negative regulation of apoptotic process;GO:0043534//blood vessel endothelial cell migration;GO:0071363//cellular response to growth factor stimulus
MSTRG.1003.1	MSTRG.1003	--	ncbi_101113551	0.960733	9	1	1	miR-146-z	0.0184049	BUB3	mitotic checkpoint protein BUB3 isoform a [Homo sapiens]	Human Diseases;Cellular Processes	Infectious diseases;Cell growth and death	ko05166//HTLV-I infection;ko04110//Cell cycle	K02180;K02180	GO:0000776//kinetochore;GO:0031981//nuclear lumen;GO:0044444//cytoplasmic part	GO:0005488//binding	GO:0000087//mitotic M phase;GO:0000280//nuclear division;GO:0007059//chromosome segregation;GO:0034453//microtubule anchoring;GO:0035556//intracellular signal transduction;GO:0043161//proteasome-mediated ubiquitin-dependent protein catabolic process;GO:0051439//regulation of ubiquitin-protein ligase activity involved in mitotic cell cycle;GO:0071173//spindle assembly checkpoint
MSTRG.1003.1	MSTRG.1003	--	ncbi_101113686	0.93161	9	1	1	miR-146-z	0.0184049	HDAC5	PREDICTED: histone deacetylase 5 isoform X7 [Ovis aries musimon]	Human Diseases;Human Diseases;Human Diseases;Human Diseases;Human Diseases;Environmental Information Processing	Infectious diseases;Cancers;Infectious diseases;Substance dependence;Cancers;Signal transduction	ko05165//Human papillomavirus infection;ko05203//Viral carcinogenesis;ko05169//Epstein-Barr virus infection;ko05034//Alcoholism;ko05206//MicroRNAs in cancer;ko04371//Apelin signaling pathway	K11406;K11406;K11406;K11406;K11406;K11406	GO:0044444//cytoplasmic part;GO:0044451//nucleoplasm part	GO:0003712//transcription cofactor activity;GO:0008134//transcription factor binding;GO:0017136//NAD-dependent histone deacetylase activity;GO:0019901//protein kinase binding;GO:0043169//cation binding;GO:0044212//transcription regulatory region DNA binding	GO:0001649//osteoblast differentiation;GO:0006357//regulation of transcription from RNA polymerase II promoter;GO:0006950//response to stress;GO:0010830//regulation of myotube differentiation;GO:0014070//response to organic cyclic compound;GO:0016575//histone deacetylation;GO:0043537//negative regulation of blood vessel endothelial cell migration;GO:0044093//positive regulation of molecular funct…
MSTRG.1003.1	MSTRG.1003	--	ncbi_101113848	0.927157	9	7	3	novel-m0066-3p|novel-m0090-3p|novel-m0113-5p	0.000146237	MYDGF	PREDICTED: myeloid-derived growth factor isoform X2 [Ovis aries musimon]	-	-	-	-	-	-	-
MSTRG.1003.1	MSTRG.1003	--	ncbi_101113925	0.914405	9	5	2	miR-146-z|miR-215-z	0.00293126	SLC41A2	PREDICTED: solute carrier family 41 member 2 isoform X1 [Ovis aries]	-	-	-	-	GO:0031224//intrinsic component of membrane	GO:0015075//ion transmembrane transporter activity	GO:0006812//cation transport
MSTRG.1003.1	MSTRG.1003	--	ncbi_101114082	0.983302	9	2	1	novel-m0090-3p	0.0365081	ANXA8	PREDICTED: annexin A8 [Capra hircus]	-	-	-	-	-	GO:0005543//phospholipid binding	-
MSTRG.1003.1	MSTRG.1003	--	ncbi_101114358	0.960792	9	2	1	novel-m0066-3p	0.0365081	Pdlim5	PREDICTED: PDZ and LIM domain protein 5 isoform X5 [Ovis aries]	-	-	-	-	GO:0005856//cytoskeleton;GO:0031674//I band	GO:0043169//cation binding	-
MSTRG.1003.1	MSTRG.1003	--	ncbi_101114859	0.909402	9	4	2	novel-m0090-3p|novel-m0169-3p	0.00177578	GALNT6	PREDICTED: polypeptide N-acetylgalactosaminyltransferase 6 isoform X2 [Ovis aries musimon]	Metabolism;Metabolism	Global and overview maps;Glycan biosynthesis and metabolism	ko01100//Metabolic pathways;ko00512//Mucin type O-glycan biosynthesis	K00710;K00710	GO:0031224//intrinsic component of membrane;GO:0043231//intracellular membrane-bounded organelle;GO:0044444//cytoplasmic part	GO:0008376//acetylgalactosaminyltransferase activity;GO:0043169//cation binding	GO:0006464//cellular protein modification process
MSTRG.1003.1	MSTRG.1003	--	ncbi_101115084	0.945634	9	2	2	miR-146-z|novel-m0169-3p	0.00030172	RCSD1	PREDICTED: capZ-interacting protein isoform X1 [Ovis aries musimon]	-	-	-	-	-	-	GO:0006972//hyperosmotic response
MSTRG.1003.1	MSTRG.1003	--	ncbi_101115405	0.94767	9	1	1	novel-m0113-5p	0.0184049	AP4S1	PREDICTED: AP-4 complex subunit sigma-1 [Ovis aries]	Cellular Processes	Transport and catabolism	ko04142//Lysosome	K12403	GO:0000139//Golgi membrane;GO:0044425//membrane part;GO:0044440//endosomal part	GO:0022892//substrate-specific transporter activity	GO:0008104//protein localization;GO:0016043//cellular component organization;GO:0048193//Golgi vesicle transport
MSTRG.1003.1	MSTRG.1003	--	ncbi_101115479	0.990635	9	2	1	miR-146-z	0.0365081	Cadm1	PREDICTED: cell adhesion molecule 1 isoform X1 [Ovis aries musimon]	Environmental Information Processing	Signaling molecules and interaction	ko04514//Cell adhesion molecules (CAMs)	K06781	GO:0016023//cytoplasmic, membrane-bounded vesicle;GO:0030054//cell junction;GO:0031224//intrinsic component of membrane;GO:0043005//neuron projection	GO:0019904//protein domain specific binding;GO:0046983//protein dimerization activity	GO:0000902//cell morphogenesis;GO:0001501//skeletal system development;GO:0001819//positive regulation of cytokine production;GO:0022607//cellular component assembly;GO:0045954//positive regulation of natural killer cell mediated cytotoxicity;GO:0098742//cell-cell adhesion via plasma-membrane adhesion molecules
MSTRG.1003.1	MSTRG.1003	--	ncbi_101115590	0.969032	9	1	1	novel-m0169-3p	0.0184049	MPZL1	PREDICTED: myelin protein zero-like protein 1 isoform X1 [Ovis aries]	Environmental Information Processing	Signaling molecules and interaction	ko04514//Cell adhesion molecules (CAMs)	K06770	GO:0005924//cell-substrate adherens junction;GO:0016021//integral component of membrane;GO:0044464//cell part	GO:0005488//binding	GO:0007167//enzyme linked receptor protein signaling pathway
MSTRG.1003.1	MSTRG.1003	--	ncbi_101115623	0.907915	9	3	2	miR-146-z|novel-m0066-3p	0.000896486	ANK2	PREDICTED: ankyrin-2 isoform X3 [Ovis aries musimon]	Human Diseases;Organismal Systems	Cancers;Immune system	ko05205//Proteoglycans in cancer;ko04624//Toll and Imd signaling pathway	K10380;K10380	GO:0016021//integral component of membrane;GO:0031674//I band;GO:0044291//cell-cell contact zone;GO:0044459//plasma membrane part	GO:0008092//cytoskeletal protein binding;GO:0016247//channel regulator activity;GO:0019900//kinase binding	GO:0002027//regulation of heart rate;GO:0003230//cardiac atrium development;GO:0006612//protein targeting to membrane;GO:0006813//potassium ion transport;GO:0010880//regulation of release of sequestered calcium ion into cytosol by sarcoplasmic reticulum;GO:0019722//calcium-mediated signaling;GO:0031647//regulation of protein stability;GO:0032414//positive regulation of ion transmembrane transport…
MSTRG.1003.1	MSTRG.1003	--	ncbi_101115940	0.956881	9	1	1	novel-m0169-3p	0.0184049	ERMP1	PREDICTED: endoplasmic reticulum metallopeptidase 1 isoform X1 [Ovis aries musimon]	-	-	-	-	-	-	-
MSTRG.1003.1	MSTRG.1003	--	ncbi_101116509	0.978195	9	3	2	miR-146-z|novel-m0169-3p	0.000896486	MAP1B	PREDICTED: microtubule-associated protein 1B isoform X1 [Ovis aries musimon]	-	-	-	-	GO:0015630//microtubule cytoskeleton;GO:0016020//membrane;GO:0044444//cytoplasmic part;GO:0044456//synapse part	GO:0015631//tubulin binding	GO:0000226//microtubule cytoskeleton organization;GO:0030010//establishment of cell polarity;GO:0030307//positive regulation of cell growth;GO:0032386//regulation of intracellular transport;GO:0034643//establishment of mitochondrion localization, microtubule-mediated;GO:1990138//neuron projection extension
MSTRG.1003.1	MSTRG.1003	--	ncbi_101116618	0.930119	9	1	1	novel-m0169-3p	0.0184049	Cxadr	PREDICTED: coxsackievirus and adenovirus receptor isoform X1 [Ovis aries]	Human Diseases	Cardiovascular diseases	ko05416//Viral myocarditis	K06788	GO:0016020//membrane;GO:0043005//neuron projection;GO:0043296//apical junction complex;GO:0044291//cell-cell contact zone	GO:0005515//protein binding	GO:0006996//organelle organization;GO:0008285//negative regulation of cell proliferation;GO:0016477//cell migration;GO:0034330//cell junction organization;GO:0042110//T cell activation;GO:0048747//muscle fiber development;GO:0086065//cell communication involved in cardiac conduction
MSTRG.1003.1	MSTRG.1003	--	ncbi_101116785	0.930733	9	2	2	novel-m0090-3p|novel-m0113-5p	0.00030172	TAGLN2	transgelin-2 [Bos taurus]	-	-	-	-	GO:0031988//membrane-bounded vesicle	GO:0003779//actin binding	GO:0030154//cell differentiation
MSTRG.1003.1	MSTRG.1003	--	ncbi_101117111	0.961808	9	2	2	miR-146-z|novel-m0066-3p	0.00030172	AKAP6	PREDICTED: A-kinase anchor protein 6 isoform X1 [Ovis aries]	-	-	-	-	-	-	-
MSTRG.1003.1	MSTRG.1003	--	ncbi_101117379	0.960792	9	1	1	novel-m0113-5p	0.0184049	GBA	PREDICTED: glucosylceramidase [Ovis aries musimon]	Metabolism;Cellular Processes;Metabolism;Metabolism	Global and overview maps;Transport and catabolism;Lipid metabolism;Glycan biosynthesis and metabolism	ko01100//Metabolic pathways;ko04142//Lysosome;ko00600//Sphingolipid metabolism;ko00511//Other glycan degradation	K01201;K01201;K01201;K01201	GO:0000323//lytic vacuole;GO:0005774//vacuolar membrane;GO:0005775//vacuolar lumen;GO:0031988//membrane-bounded vesicle	GO:0005515//protein binding;GO:0016787//hydrolase activity	GO:0001818//negative regulation of cytokine production;GO:0006670//sphingosine metabolic process;GO:0006678//glucosylceramide metabolic process;GO:0009968//negative regulation of signal transduction;GO:0031401//positive regulation of protein modification process;GO:0034612//response to tumor necrosis factor;GO:0043405//regulation of MAP kinase activity
MSTRG.1003.1	MSTRG.1003	--	ncbi_101117930	0.909955	9	1	1	novel-m0113-5p	0.0184049	GIPC3	PREDICTED: PDZ domain-containing protein GIPC3 isoform X2 [Ovis aries]	-	-	-	-	-	-	-
MSTRG.1003.1	MSTRG.1003	--	ncbi_101118038	0.939376	9	5	3	novel-m0066-3p|novel-m0113-5p|novel-m0169-3p	4.25685e-05	ITGA3	PREDICTED: integrin alpha-3 [Pantholops hodgsonii]	Human Diseases;Environmental Information Processing;Human Diseases;Cellular Processes;Cellular Processes;Organismal Systems;Human Diseases;Environmental Information Processing;Human Diseases;Human Diseases;Human Diseases	Cancers;Signal transduction;Infectious diseases;Cell motility;Cellular community - eukaryotes;Immune system;Cancers;Signaling molecules and interaction;Cardiovascular diseases;Cardiovascular diseases;Cardiovascular diseases	ko05200//Pathways in cancer;ko04151//PI3K-Akt signaling pathway;ko05165//Human papillomavirus infection;ko04810//Regulation of actin cytoskeleton;ko04510//Focal adhesion;ko04640//Hematopoietic cell lineage;ko05222//Small cell lung cancer;ko04512//ECM-receptor interaction;ko05412//Arrhythmogenic right ventricular cardiomyopathy (ARVC);ko05414//Dilated cardiomyopathy (DCM);ko05410//Hypertrophic car…	K06482;K06482;K06482;K06482;K06482;K06482;K06482;K06482;K06482;K06482;K06482	GO:0005924//cell-substrate adherens junction;GO:0008305//integrin complex;GO:0031253//cell projection membrane;GO:0031988//membrane-bounded vesicle;GO:0044456//synapse part	GO:0019899//enzyme binding;GO:0043169//cation binding;GO:0046983//protein dimerization activity	GO:0003014//renal system process;GO:0007611//learning or memory;GO:0016477//cell migration;GO:0022610//biological adhesion;GO:0030154//cell differentiation;GO:0030323//respiratory tube development;GO:0035023//regulation of Rho protein signal transduction;GO:0043954//cellular component maintenance;GO:0051130//positive regulation of cellular component organization;GO:0090092//regulation of transmem…
MSTRG.1003.1	MSTRG.1003	--	ncbi_101118140	0.977646	9	1	1	novel-m0113-5p	0.0184049	CLIC1	Chloride intracellular channel protein 1, partial [Bos mutus]	-	-	-	-	GO:0012505//endomembrane system;GO:0031090//organelle membrane;GO:0031988//membrane-bounded vesicle;GO:0034702//ion channel complex;GO:0043231//intracellular membrane-bounded organelle;GO:0044421//extracellular region part;GO:0044444//cytoplasmic part	GO:0005253//anion channel activity	GO:0006821//chloride transport;GO:0007049//cell cycle;GO:0030168//platelet activation;GO:0034220//ion transmembrane transport;GO:0042391//regulation of membrane potential;GO:0045597//positive regulation of cell differentiation
MSTRG.1003.1	MSTRG.1003	--	ncbi_101118179	0.970709	9	7	4	miR-146-z|novel-m0066-3p|novel-m0090-3p|novel-m0169-3p	1.82789e-06	GRIN2B	glutamate receptor ionotropic, NMDA 2B precursor [Bos taurus]	Environmental Information Processing;Environmental Information Processing;Environmental Information Processing;Human Diseases;Environmental Information Processing;Human Diseases;Human Diseases;Human Diseases;Organismal Systems;Organismal Systems;Organismal Systems;Human Diseases;Organismal Systems;Human Diseases;Human Diseases;Human Diseases	Signaling molecules and interaction;Signal transduction;Signal transduction;Neurodegenerative diseases;Signal transduction;Substance dependence;Neurodegenerative diseases;Immune diseases;Nervous system;Nervous system;Environmental adaptation;Substance dependence;Nervous system;Neurodegenerative diseases;Substance dependence;Substance dependence	ko04080//Neuroactive ligand-receptor interaction;ko04014//Ras signaling pathway;ko04024//cAMP signaling pathway;ko05016//Huntington disease;ko04015//Rap1 signaling pathway;ko05034//Alcoholism;ko05010//Alzheimer disease;ko05322//Systemic lupus erythematosus;ko04728//Dopaminergic synapse;ko04724//Glutamatergic synapse;ko04713//Circadian entrainment;ko05031//Amphetamine addiction;ko04720//Long-term …	K05210;K05210;K05210;K05210;K05210;K05210;K05210;K05210;K05210;K05210;K05210;K05210;K05210;K05210;K05210;K05210	-	-	-
MSTRG.1003.1	MSTRG.1003	--	ncbi_101118274	0.93863	9	5	2	novel-m0090-3p|novel-m0169-3p	0.00293126	ELOVL6	elongation of very long chain fatty acids protein 6 [Capra hircus]	Metabolism;Metabolism;Metabolism;Metabolism	Global and overview maps;Global and overview maps;Lipid metabolism;Lipid metabolism	ko01100//Metabolic pathways;ko01212//Fatty acid metabolism;ko00062//Fatty acid elongation;ko01040//Biosynthesis of unsaturated fatty acids	K10203;K10203;K10203;K10203	GO:0031227//intrinsic component of endoplasmic reticulum membrane	GO:0005488//binding;GO:0016746//transferase activity, transferring acyl groups	GO:0001676//long-chain fatty acid metabolic process;GO:0006641//triglyceride metabolic process;GO:0030497//fatty acid elongation;GO:0035336//long-chain fatty-acyl-CoA metabolic process
MSTRG.1003.1	MSTRG.1003	--	ncbi_101118728	0.913381	9	3	2	novel-m0090-3p|novel-m0113-5p	0.000896486	LRP4	PREDICTED: low-density lipoprotein receptor-related protein 4 isoform X2 [Ovis aries musimon]	-	-	-	-	GO:0031224//intrinsic component of membrane;GO:0045202//synapse	GO:0005102//receptor binding;GO:0046872//metal ion binding;GO:0046983//protein dimerization activity	GO:0001941//postsynaptic membrane organization;GO:0003002//regionalization;GO:0007416//synapse assembly;GO:0010771//negative regulation of cell morphogenesis involved in differentiation;GO:0022405//hair cycle process;GO:0030178//negative regulation of Wnt signaling pathway;GO:0030278//regulation of ossification;GO:0030326//embryonic limb morphogenesis;GO:0031399//regulation of protein modificatio…
MSTRG.1003.1	MSTRG.1003	--	ncbi_101118766	0.958852	9	4	3	miR-132-y|miR-212-y|novel-m0090-3p	1.71867e-05	STEAP3	PREDICTED: metalloreductase STEAP3 isoform X1 [Ovis aries musimon]	Cellular Processes;Cellular Processes	Cell growth and death;Cell growth and death	ko04115//p53 signaling pathway;ko04216//Ferroptosis	K10142;K10142	-	-	-
MSTRG.1003.1	MSTRG.1003	--	ncbi_101118802	0.920978	9	1	1	novel-m0090-3p	0.0184049	FAM117A	PREDICTED: protein FAM117A [Ovis aries musimon]	-	-	-	-	-	-	-
MSTRG.1003.1	MSTRG.1003	--	ncbi_101119083	0.984566	9	4	2	miR-212-y|novel-m0090-3p	0.00177578	TRAM2	PREDICTED: translocating chain-associated membrane protein 2 [Capra hircus]	-	-	-	-	GO:0031224//intrinsic component of membrane	-	GO:0008104//protein localization;GO:0009059//macromolecule biosynthetic process;GO:0051234//establishment of localization
MSTRG.1003.1	MSTRG.1003	--	ncbi_101119395	0.984384	9	4	2	novel-m0090-3p|novel-m0113-5p	0.00177578	Htra3	PREDICTED: serine protease HTRA3 isoform X2 [Ovis aries musimon]	-	-	-	-	-	GO:0004175//endopeptidase activity;GO:0019838//growth factor binding	GO:0017015//regulation of transforming growth factor beta receptor signaling pathway;GO:0019538//protein metabolic process;GO:0030510//regulation of BMP signaling pathway
MSTRG.1003.1	MSTRG.1003	--	ncbi_101120018	0.928349	9	1	1	novel-m0066-3p	0.0184049	KNTC1	PREDICTED: kinetochore-associated protein 1 isoform X1 [Ovis aries]	-	-	-	-	GO:0005876//spindle microtubule;GO:0016020//membrane	-	GO:0000075//cell cycle checkpoint
MSTRG.1003.1	MSTRG.1003	--	ncbi_101120527	0.955099	9	2	2	miR-146-z|novel-m0113-5p	0.00030172	STRA6	PREDICTED: stimulated by retinoic acid gene 6 protein homolog isoform X2 [Ovis aries musimon]	-	-	-	-	GO:0031224//intrinsic component of membrane;GO:0032991//macromolecular complex	GO:0005215//transporter activity;GO:0060089//molecular transducer activity	GO:0003177//pulmonary valve development;GO:0003231//cardiac ventricle development;GO:0007611//learning or memory;GO:0009887//organ morphogenesis;GO:0015850//organic hydroxy compound transport;GO:0031223//auditory behavior;GO:0035270//endocrine system development;GO:0040007//growth;GO:0043010//camera-type eye development;GO:0046425//regulation of JAK-STAT cascade;GO:0048565//digestive tract develo…
MSTRG.1003.1	MSTRG.1003	--	ncbi_101121021	0.923618	9	1	1	novel-m0090-3p	0.0184049	SRSF1	serine/arginine-rich splicing factor 1 isoform 1 [Homo sapiens]	Human Diseases;Genetic Information Processing;Organismal Systems	Infectious diseases;Transcription;Immune system	ko05168//Herpes simplex infection;ko03040//Spliceosome;ko04657//IL-17 signaling pathway	K12890;K12890;K12890	GO:0005681//spliceosomal complex;GO:0016604//nuclear body;GO:0031988//membrane-bounded vesicle;GO:0043234//protein complex	GO:0019904//protein domain specific binding;GO:0044822//poly(A) RNA binding	GO:0006353//DNA-templated transcription, termination;GO:0006376//mRNA splice site selection;GO:0006405//RNA export from nucleus;GO:0006941//striated muscle contraction;GO:0043009//chordate embryonic development;GO:0043484//regulation of RNA splicing;GO:0043487//regulation of RNA stability
MSTRG.1003.1	MSTRG.1003	--	ncbi_101121110	0.962429	9	6	4	miR-132-y|miR-146-z|miR-212-y|novel-m0169-3p	7.89916e-07	ABL2	PREDICTED: Abelson tyrosine-protein kinase 2 isoform X5 [Ovis aries musimon]	Environmental Information Processing;Environmental Information Processing;Human Diseases	Signal transduction;Signal transduction;Cardiovascular diseases	ko04014//Ras signaling pathway;ko04012//ErbB signaling pathway;ko05416//Viral myocarditis	K08887;K08887;K08887	-	-	-
MSTRG.1003.1	MSTRG.1003	--	ncbi_101121370	0.912412	9	4	4	miR-132-y|miR-146-z|miR-212-y|novel-m0113-5p	5.35412e-08	ARHGAP42	PREDICTED: rho GTPase-activating protein 42 isoform X1 [Ovis aries musimon]	-	-	-	-	GO:0044464//cell part	-	GO:0043087//regulation of GTPase activity
MSTRG.1003.1	MSTRG.1003	--	ncbi_101121592	0.911658	9	2	2	miR-132-y|miR-212-y	0.00030172	LGR5	PREDICTED: leucine-rich repeat-containing G-protein coupled receptor 5 [Ovis aries]	-	-	-	-	GO:0000139//Golgi membrane;GO:0016021//integral component of membrane	GO:0004930//G-protein coupled receptor activity	GO:0030177//positive regulation of Wnt signaling pathway;GO:0043583//ear development
MSTRG.1003.1	MSTRG.1003	--	ncbi_101122004	0.906188	9	1	1	novel-m0066-3p	0.0184049	SERPINE2	PREDICTED: glia-derived nexin-like isoform X2 [Bubalus bubalis]	-	-	-	-	-	-	-
MSTRG.1003.1	MSTRG.1003	--	ncbi_101122197	0.943049	9	2	1	miR-132-y	0.0365081	FZD6	PREDICTED: frizzled-6 [Ovis aries musimon]	Human Diseases;Human Diseases;Human Diseases;Human Diseases;Human Diseases;Human Diseases;Environmental Information Processing;Environmental Information Processing;Human Diseases;Environmental Information Processing;Human Diseases;Cellular Processes;Organismal Systems;Human Diseases	Cancers;Infectious diseases;Infectious diseases;Cancers;Cancers;Cancers;Signal transduction;Signal transduction;Endocrine and metabolic diseases;Signal transduction;Cancers;Cellular community - eukaryotes;Endocrine system;Cancers	ko05200//Pathways in cancer;ko05165//Human papillomavirus infection;ko05166//HTLV-I infection;ko05205//Proteoglycans in cancer;ko05225//Hepatocellular carcinoma;ko05226//Gastric cancer;ko04390//Hippo signaling pathway;ko04150//mTOR signaling pathway;ko04934//Cushing syndrome;ko04310//Wnt signaling pathway;ko05224//Breast cancer;ko04550//Signaling pathways regulating pluripotency of stem cells;ko0…	K02376;K02376;K02376;K02376;K02376;K02376;K02376;K02376;K02376;K02376;K02376;K02376;K02376;K02376	GO:0005886//plasma membrane;GO:0031224//intrinsic component of membrane	GO:0004888//transmembrane signaling receptor activity;GO:0044389//ubiquitin-like protein ligase binding	GO:0001775//cell activation;GO:0007420//brain development;GO:0022405//hair cycle process;GO:0030178//negative regulation of Wnt signaling pathway;GO:0035567//non-canonical Wnt signaling pathway;GO:0044092//negative regulation of molecular function;GO:0048598//embryonic morphogenesis;GO:0060606//tube closure;GO:0061351//neural precursor cell proliferation
MSTRG.1003.1	MSTRG.1003	--	ncbi_101122520	0.952939	9	1	1	miR-146-z	0.0184049	HMGXB3	PREDICTED: HMG domain-containing protein 3 isoform X1 [Ovis aries]	-	-	-	-	-	-	-
MSTRG.1003.1	MSTRG.1003	--	ncbi_101122787	0.965751	9	1	1	novel-m0169-3p	0.0184049	HSD17B11	PREDICTED: estradiol 17-beta-dehydrogenase 11 [Ovis aries musimon]	-	-	-	-	GO:0043232//intracellular non-membrane-bounded organelle	GO:0016491//oxidoreductase activity	GO:0006706//steroid catabolic process
MSTRG.1003.1	MSTRG.1003	--	ncbi_101123247	0.947975	9	7	3	miR-132-y|miR-212-y|novel-m0066-3p	0.000146237	PIK3R3	PREDICTED: phosphatidylinositol 3-kinase regulatory subunit gamma isoform X1 [Ovis aries]	Human Diseases;Environmental Information Processing;Human Diseases;Human Diseases;Human Diseases;Environmental Information Processing;Environmental Information Processing;Environmental Information Processing;Cellular Processes;Human Diseases;Human Diseases;Human Diseases;Human Diseases;Cellular Processes;Environmental Information Processing;Human Diseases;Organismal Systems;Organismal Systems;Hum…	Cancers;Signal transduction;Infectious diseases;Infectious diseases;Infectious diseases;Signal transduction;Signal transduction;Signal transduction;Cell motility;Cancers;Cancers;Infectious diseases;Infectious diseases;Cellular community - eukaryotes;Signal transduction;Infectious diseases;Development;Immune system;Cancers;Cancers;Immune system;Cancers;Cell growth and death;Infectious diseases;Sig…	ko05200//Pathways in cancer;ko04151//PI3K-Akt signaling pathway;ko05165//Human papillomavirus infection;ko05166//HTLV-I infection;ko05163//Human cytomegalovirus infection;ko04014//Ras signaling pathway;ko04024//cAMP signaling pathway;ko04630//Jak-STAT signaling pathway;ko04810//Regulation of actin cytoskeleton;ko05205//Proteoglycans in cancer;ko05203//Viral carcinogenesis;ko05169//Epstein-Barr vi…	K02649;K02649;K02649;K02649;K02649;K02649;K02649;K02649;K02649;K02649;K02649;K02649;K02649;K02649;K02649;K02649;K02649;K02649;K02649;K02649;K02649;K02649;K02649;K02649;K02649;K02649;K02649;K02649;K02649;K02649;K02649;K02649;K02649;K02649;K02649;K02649;K02649;K02649;K02649;K02649;K02649;K02649;K02649;K02649;K02649;K02649;K02649;K02649;K02649;K02649;K02649;K02649;K02649;K02649;K02649;K02649;K02649;…	GO:0019898//extrinsic component of membrane	GO:0016772//transferase activity, transferring phosphorus-containing groups;GO:0019207//kinase regulator activity	GO:0043550//regulation of lipid kinase activity
MSTRG.1003.1	MSTRG.1003	--	ncbi_101123293	0.946326	9	2	2	miR-146-z|novel-m0090-3p	0.00030172	ASF1B	PREDICTED: histone chaperone ASF1B [Ovis aries]	-	-	-	-	GO:0000785//chromatin;GO:0031981//nuclear lumen	GO:0005515//protein binding	GO:0006334//nucleosome assembly;GO:0010468//regulation of gene expression;GO:0034645//cellular macromolecule biosynthetic process;GO:0044707//single-multicellular organism process;GO:0048232//male gamete generation;GO:0048869//cellular developmental process
MSTRG.1003.1	MSTRG.1003	--	ncbi_101123364	0.9288	9	1	1	novel-m0090-3p	0.0184049	MCRS1	PREDICTED: microspherule protein 1 isoform X1 [Ovis aries]	Human Diseases	Infectious diseases	ko05168//Herpes simplex infection	K11674	GO:0005856//cytoskeleton;GO:0031248//protein acetyltransferase complex;GO:0033202//DNA helicase complex;GO:0044665//MLL1/2 complex	GO:0005488//binding;GO:0010485//H4 histone acetyltransferase activity	GO:0006259//DNA metabolic process;GO:0010468//regulation of gene expression;GO:0033554//cellular response to stress;GO:0034645//cellular macromolecule biosynthetic process;GO:0043967//histone H4 acetylation
MSTRG.1003.1	MSTRG.1003	--	ncbi_101123570	0.96879	9	1	1	novel-m0113-5p	0.0184049	NXN	PREDICTED: nucleoredoxin isoform X2 [Ovis aries musimon]	-	-	-	-	GO:0043231//intracellular membrane-bounded organelle;GO:0044444//cytoplasmic part	GO:0016668//oxidoreductase activity, acting on a sulfur group of donors, NAD(P) as acceptor	GO:0007166//cell surface receptor signaling pathway;GO:0009968//negative regulation of signal transduction;GO:0031396//regulation of protein ubiquitination;GO:0044710//single-organism metabolic process;GO:0048731//system development;GO:0048869//cellular developmental process
MSTRG.1003.1	MSTRG.1003	--	ncbi_105607467	0.927567	9	6	2	miR-146-z|novel-m0066-3p	0.00435472	CYS1	PREDICTED: cystin-1-like [Ovis aries musimon]	-	-	-	-	GO:0005815//microtubule organizing center;GO:0044441//ciliary part;GO:0098589//membrane region	-	GO:0043583//ear development
MSTRG.1003.1	MSTRG.1003	--	ncbi_114115272	0.963433	9	1	1	miR-212-y	0.0184049	MCUB	PREDICTED: calcium uniporter regulatory subunit MCUb, mitochondrial isoform X3 [Ovis aries musimon]	-	-	-	-	GO:0031304//intrinsic component of mitochondrial inner membrane;GO:0034703//cation channel complex	GO:0005246//calcium channel regulator activity	GO:0006816//calcium ion transport;GO:0006874//cellular calcium ion homeostasis
MSTRG.1003.1	MSTRG.1003	--	ncbi_443095	0.970777	9	3	2	miR-132-y|miR-212-y	0.000896486	FGF7	fibroblast growth factor 7 precursor [Bos taurus]	Human Diseases;Environmental Information Processing;Environmental Information Processing;Environmental Information Processing;Cellular Processes;Environmental Information Processing;Human Diseases;Human Diseases;Human Diseases	Cancers;Signal transduction;Signal transduction;Signal transduction;Cell motility;Signal transduction;Cancers;Cancers;Cancers	ko05200//Pathways in cancer;ko04151//PI3K-Akt signaling pathway;ko04010//MAPK signaling pathway;ko04014//Ras signaling pathway;ko04810//Regulation of actin cytoskeleton;ko04015//Rap1 signaling pathway;ko05226//Gastric cancer;ko05224//Breast cancer;ko05218//Melanoma	K04358;K04358;K04358;K04358;K04358;K04358;K04358;K04358;K04358	GO:0043231//intracellular membrane-bounded organelle	GO:0005539//glycosaminoglycan binding;GO:0070851//growth factor receptor binding	GO:0001934//positive regulation of protein phosphorylation;GO:0006935//chemotaxis;GO:0006952//defense response;GO:0010634//positive regulation of epithelial cell migration;GO:0010837//regulation of keratinocyte proliferation;GO:0030036//actin cytoskeleton organization;GO:0032940//secretion by cell;GO:0034613//cellular protein localization;GO:0038093//Fc receptor signaling pathway;GO:0038127//ERBB…
MSTRG.1003.1	MSTRG.1003	--	ncbi_443235	0.964323	9	2	2	miR-132-y|miR-212-y	0.00030172	H2AFZ	histone H2A.Z [Homo sapiens]	Human Diseases;Cellular Processes;Human Diseases	Substance dependence;Cell growth and death;Immune diseases	ko05034//Alcoholism;ko04217//Necroptosis;ko05322//Systemic lupus erythematosus	K11251;K11251;K11251	GO:0000790//nuclear chromatin;GO:0031988//membrane-bounded vesicle	GO:0000977//RNA polymerase II regulatory region sequence-specific DNA binding;GO:0031490//chromatin DNA binding;GO:0046983//protein dimerization activity	GO:0006357//regulation of transcription from RNA polymerase II promoter;GO:0032355//response to estradiol;GO:0032868//response to insulin;GO:0044707//single-multicellular organism process
MSTRG.1003.1	MSTRG.1003	--	ncbi_443298	0.962794	9	1	1	novel-m0113-5p	0.0184049	LGALS1	galectin1 [Ostrinia furnacalis]	-	-	-	-	GO:0031012//extracellular matrix;GO:0031988//membrane-bounded vesicle;GO:0044421//extracellular region part;GO:0044464//cell part	GO:0003723//RNA binding;GO:0060089//molecular transducer activity;GO:0097367//carbohydrate derivative binding	GO:0002313//mature B cell differentiation involved in immune response;GO:0012501//programmed cell death;GO:0031294//lymphocyte costimulation;GO:0042692//muscle cell differentiation;GO:0043122//regulation of I-kappaB kinase/NF-kappaB signaling
MSTRG.1007.1	MSTRG.1007	--	ncbi_100302303	0.913687	2	6	1	miR-424-x	0.0244142	ARF3	ADP-ribosylation factor 3 [Alligator mississippiensis]	Cellular Processes	Transport and catabolism	ko04144//Endocytosis	K07938	GO:0031090//organelle membrane;GO:0031988//membrane-bounded vesicle;GO:0043231//intracellular membrane-bounded organelle;GO:0044444//cytoplasmic part	GO:0017111//nucleoside-triphosphatase activity;GO:0032550//purine ribonucleoside binding	GO:0006810//transport;GO:0008104//protein localization;GO:0035556//intracellular signal transduction;GO:0046474//glycerophospholipid biosynthetic process
MSTRG.1007.1	MSTRG.1007	--	ncbi_101102513	0.910362	2	3	1	miR-424-x	0.0122448	STK33	PREDICTED: serine/threonine-protein kinase 33 isoform X1 [Ovis aries]	-	-	-	-	GO:0044444//cytoplasmic part	GO:0004672//protein kinase activity;GO:0032550//purine ribonucleoside binding	GO:0006468//protein phosphorylation
MSTRG.1007.1	MSTRG.1007	--	ncbi_101103997	0.92762	2	7	1	novel-m0164-3p	0.0284538	Rgs8	PREDICTED: regulator of G-protein signaling 8 isoform X2 [Callithrix jacchus]	-	-	-	-	-	-	-
MSTRG.1007.1	MSTRG.1007	--	ncbi_101104542	0.918312	2	2	1	miR-424-x	0.00817158	CEP55	PREDICTED: centrosomal protein of 55 kDa [Ovis aries]	-	-	-	-	GO:0005815//microtubule organizing center;GO:0044421//extracellular region part	-	GO:0008104//protein localization
MSTRG.1007.1	MSTRG.1007	--	ncbi_101105895	0.915243	2	7	1	miR-424-x	0.0284538	ALDH4A1	PREDICTED: delta-1-pyrroline-5-carboxylate dehydrogenase, mitochondrial isoform X2 [Ovis aries musimon]	Metabolism;Metabolism;Metabolism	Global and overview maps;Amino acid metabolism;Amino acid metabolism	ko01100//Metabolic pathways;ko00330//Arginine and proline metabolism;ko00250//Alanine, aspartate and glutamate metabolism	K00294;K00294;K00294	-	-	-
MSTRG.1007.1	MSTRG.1007	--	ncbi_101106343	0.924472	2	3	1	novel-m0164-3p	0.0122448	LRRC59	PREDICTED: leucine-rich repeat-containing protein 59 [Ovis aries]	-	-	-	-	GO:0009295//nucleoid;GO:0031090//organelle membrane;GO:0031224//intrinsic component of membrane;GO:0043231//intracellular membrane-bounded organelle	GO:0003723//RNA binding	-
MSTRG.1007.1	MSTRG.1007	--	ncbi_101106372	0.930985	2	11	2	miR-424-x|novel-m0164-3p	0.000460961	PRICKLE2	PREDICTED: prickle-like protein 2 isoform X1 [Ovis aries musimon]	Environmental Information Processing	Signal transduction	ko04310//Wnt signaling pathway	K04511	GO:0044459//plasma membrane part	GO:0046914//transition metal ion binding	GO:0030030//cell projection organization;GO:0035088//establishment or maintenance of apical/basal cell polarity
MSTRG.1007.1	MSTRG.1007	--	ncbi_101108113	0.900165	2	17	2	miR-424-x|novel-m0164-3p	0.00113983	DOCK11	PREDICTED: dedicator of cytokinesis protein 11 isoform X1 [Capra hircus]	-	-	-	-	GO:0044444//cytoplasmic part	GO:0005088//Ras guanyl-nucleotide exchange factor activity;GO:0017016//Ras GTPase binding	GO:0007599//hemostasis;GO:0043087//regulation of GTPase activity
MSTRG.1007.1	MSTRG.1007	--	ncbi_101110635	0.91739	2	3	1	miR-424-x	0.0122448	ADAMTS5	PREDICTED: A disintegrin and metalloproteinase with thrombospondin motifs 5 isoform X1 [Ovis aries musimon]	-	-	-	-	GO:0031012//extracellular matrix	GO:0046914//transition metal ion binding;GO:0070011//peptidase activity, acting on L-amino acid peptides	GO:0009617//response to bacterium;GO:0019538//protein metabolic process
MSTRG.1007.1	MSTRG.1007	--	ncbi_101110748	0.915867	2	2	1	novel-m0164-3p	0.00817158	Gprc5a	PREDICTED: retinoic acid-induced protein 3 [Ovis aries musimon]	-	-	-	-	GO:0031224//intrinsic component of membrane;GO:0031988//membrane-bounded vesicle	-	GO:0007166//cell surface receptor signaling pathway
MSTRG.1007.1	MSTRG.1007	--	ncbi_101111649	0.903216	2	3	1	novel-m0164-3p	0.0122448	Slco4a1	PREDICTED: solute carrier organic anion transporter family member 4A1 isoform X2 [Ovis aries musimon]	-	-	-	-	-	-	GO:0051234//establishment of localization
MSTRG.1007.1	MSTRG.1007	--	ncbi_101113222	0.920968	2	2	1	novel-m0164-3p	0.00817158	NR4A1	PREDICTED: nuclear receptor subfamily 4 group A member 1 isoform X2 [Capra hircus]	Environmental Information Processing;Environmental Information Processing;Human Diseases;Organismal Systems;Organismal Systems	Signal transduction;Signal transduction;Endocrine and metabolic diseases;Endocrine system;Endocrine system	ko04151//PI3K-Akt signaling pathway;ko04010//MAPK signaling pathway;ko04934//Cushing syndrome;ko04925//Aldosterone synthesis and secretion;ko04927//Cortisol synthesis and secretion	K04465;K04465;K04465;K04465;K04465	GO:0043231//intracellular membrane-bounded organelle;GO:0043234//protein complex	GO:0000981//RNA polymerase II transcription factor activity, sequence-specific DNA binding;GO:0003677//DNA binding;GO:0038023//signaling receptor activity;GO:0046914//transition metal ion binding;GO:0046983//protein dimerization activity	GO:0001936//regulation of endothelial cell proliferation;GO:0006357//regulation of transcription from RNA polymerase II promoter;GO:0007519//skeletal muscle tissue development;GO:0009755//hormone-mediated signaling pathway;GO:0043066//negative regulation of apoptotic process;GO:0043534//blood vessel endothelial cell migration;GO:0071363//cellular response to growth factor stimulus
MSTRG.1007.1	MSTRG.1007	--	ncbi_101114931	0.910271	2	2	1	miR-424-x	0.00817158	--	tropomyosin beta chain isoform Tpm2.3 [Mus musculus]	-	-	-	-	GO:0044430//cytoskeletal part;GO:0044444//cytoplasmic part	GO:0005198//structural molecule activity;GO:0008092//cytoskeletal protein binding	GO:0003012//muscle system process;GO:0033275//actin-myosin filament sliding;GO:0051336//regulation of hydrolase activity
MSTRG.1007.1	MSTRG.1007	--	ncbi_101116509	0.91575	2	3	1	novel-m0164-3p	0.0122448	MAP1B	PREDICTED: microtubule-associated protein 1B isoform X1 [Ovis aries musimon]	-	-	-	-	GO:0015630//microtubule cytoskeleton;GO:0016020//membrane;GO:0044444//cytoplasmic part;GO:0044456//synapse part	GO:0015631//tubulin binding	GO:0000226//microtubule cytoskeleton organization;GO:0030010//establishment of cell polarity;GO:0030307//positive regulation of cell growth;GO:0032386//regulation of intracellular transport;GO:0034643//establishment of mitochondrion localization, microtubule-mediated;GO:1990138//neuron projection extension
MSTRG.1007.1	MSTRG.1007	--	ncbi_101116779	0.912895	2	3	1	miR-424-x	0.0122448	DEPDC1	PREDICTED: DEP domain-containing protein 1A isoform X2 [Ovis aries]	-	-	-	-	GO:0043231//intracellular membrane-bounded organelle;GO:0043234//protein complex	-	GO:0006355//regulation of transcription, DNA-templated;GO:0007165//signal transduction
MSTRG.1007.1	MSTRG.1007	--	ncbi_101117368	0.908686	2	7	1	novel-m0164-3p	0.0284538	Hhipl1	PREDICTED: HHIP-like protein 1 isoform X2 [Ovis aries musimon]	-	-	-	-	-	GO:0016614//oxidoreductase activity, acting on CH-OH group of donors;GO:0038024//cargo receptor activity;GO:0048037//cofactor binding	GO:0006897//endocytosis;GO:0044238//primary metabolic process;GO:0044710//single-organism metabolic process
MSTRG.1007.1	MSTRG.1007	--	ncbi_101119083	0.916271	2	4	2	miR-424-x|novel-m0164-3p	5.02866e-05	TRAM2	PREDICTED: translocating chain-associated membrane protein 2 [Capra hircus]	-	-	-	-	GO:0031224//intrinsic component of membrane	-	GO:0008104//protein localization;GO:0009059//macromolecule biosynthetic process;GO:0051234//establishment of localization
MSTRG.1007.1	MSTRG.1007	--	ncbi_101120728	0.917321	2	2	1	novel-m0164-3p	0.00817158	ACSL3	PREDICTED: long-chain-fatty-acid--CoA ligase 3 [Ovis aries]	Metabolism;Organismal Systems;Organismal Systems;Cellular Processes;Organismal Systems;Metabolism;Cellular Processes;Metabolism;Metabolism	Global and overview maps;Environmental adaptation;Endocrine system;Transport and catabolism;Endocrine system;Global and overview maps;Cell growth and death;Lipid metabolism;Lipid metabolism	ko01100//Metabolic pathways;ko04714//Thermogenesis;ko03320//PPAR signaling pathway;ko04146//Peroxisome;ko04920//Adipocytokine signaling pathway;ko01212//Fatty acid metabolism;ko04216//Ferroptosis;ko00071//Fatty acid degradation;ko00061//Fatty acid biosynthesis	K01897;K01897;K01897;K01897;K01897;K01897;K01897;K01897;K01897	GO:0043231//intracellular membrane-bounded organelle;GO:0043232//intracellular non-membrane-bounded organelle;GO:0044444//cytoplasmic part	GO:0015645//fatty acid ligase activity;GO:0019900//kinase binding	GO:0006656//phosphatidylcholine biosynthetic process;GO:0015909//long-chain fatty acid transport;GO:0034377//plasma lipoprotein particle assembly;GO:0042996//regulation of Golgi to plasma membrane protein transport;GO:0051046//regulation of secretion
MSTRG.1007.1	MSTRG.1007	--	ncbi_101122929	0.903939	2	5	1	miR-424-x	0.0203661	EPB41L4B	PREDICTED: band 4.1-like protein 4B isoform X5 [Ovis aries musimon]	Cellular Processes	Cellular community - eukaryotes	ko04530//Tight junction	K21111	GO:0043232//intracellular non-membrane-bounded organelle;GO:0044425//membrane part	GO:0005515//protein binding	GO:0030036//actin cytoskeleton organization
MSTRG.1007.1	MSTRG.1007	--	ncbi_101123062	0.922563	2	7	1	miR-424-x	0.0284538	CDH13	PREDICTED: cadherin-13 isoform X1 [Ovis aries musimon]	-	-	-	-	GO:0005924//cell-substrate adherens junction;GO:0031224//intrinsic component of membrane;GO:0031988//membrane-bounded vesicle;GO:0042995//cell projection;GO:0044421//extracellular region part;GO:0044424//intracellular part;GO:0044459//plasma membrane part	GO:0046872//metal ion binding;GO:0046983//protein dimerization activity;GO:0050839//cell adhesion molecule binding;GO:0071813//lipoprotein particle binding	GO:0001525//angiogenesis;GO:0001952//regulation of cell-matrix adhesion;GO:0006357//regulation of transcription from RNA polymerase II promoter;GO:0006897//endocytosis;GO:0007173//epidermal growth factor receptor signaling pathway;GO:0007265//Ras protein signal transduction;GO:0008284//positive regulation of cell proliferation;GO:0010631//epithelial cell migration;GO:0030031//cell projection asse…
MSTRG.1007.1	MSTRG.1007	--	ncbi_443029	0.90276	2	5	1	miR-424-x	0.0203661	PCSK1	PREDICTED: neuroendocrine convertase 1 [Ovis aries]	-	-	-	-	-	-	-
MSTRG.1007.1	MSTRG.1007	--	ncbi_443095	0.935809	2	3	1	novel-m0164-3p	0.0122448	FGF7	fibroblast growth factor 7 precursor [Bos taurus]	Human Diseases;Environmental Information Processing;Environmental Information Processing;Environmental Information Processing;Cellular Processes;Environmental Information Processing;Human Diseases;Human Diseases;Human Diseases	Cancers;Signal transduction;Signal transduction;Signal transduction;Cell motility;Signal transduction;Cancers;Cancers;Cancers	ko05200//Pathways in cancer;ko04151//PI3K-Akt signaling pathway;ko04010//MAPK signaling pathway;ko04014//Ras signaling pathway;ko04810//Regulation of actin cytoskeleton;ko04015//Rap1 signaling pathway;ko05226//Gastric cancer;ko05224//Breast cancer;ko05218//Melanoma	K04358;K04358;K04358;K04358;K04358;K04358;K04358;K04358;K04358	GO:0043231//intracellular membrane-bounded organelle	GO:0005539//glycosaminoglycan binding;GO:0070851//growth factor receptor binding	GO:0001934//positive regulation of protein phosphorylation;GO:0006935//chemotaxis;GO:0006952//defense response;GO:0010634//positive regulation of epithelial cell migration;GO:0010837//regulation of keratinocyte proliferation;GO:0030036//actin cytoskeleton organization;GO:0032940//secretion by cell;GO:0034613//cellular protein localization;GO:0038093//Fc receptor signaling pathway;GO:0038127//ERBB…
MSTRG.1007.1	MSTRG.1007	--	ncbi_443517	0.91979	2	5	1	miR-424-x	0.0203661	CNN1	PREDICTED: calponin-1 [Camelus ferus]	-	-	-	-	GO:0005924//cell-substrate adherens junction;GO:0043232//intracellular non-membrane-bounded organelle	GO:0005515//protein binding	GO:0030036//actin cytoskeleton organization
MSTRG.1007.2	MSTRG.1007	--	ncbi_100302303	0.92204	16	6	3	miR-125-z|miR-424-x|miR-708-x	0.000544127	ARF3	ADP-ribosylation factor 3 [Alligator mississippiensis]	Cellular Processes	Transport and catabolism	ko04144//Endocytosis	K07938	GO:0031090//organelle membrane;GO:0031988//membrane-bounded vesicle;GO:0043231//intracellular membrane-bounded organelle;GO:0044444//cytoplasmic part	GO:0017111//nucleoside-triphosphatase activity;GO:0032550//purine ribonucleoside binding	GO:0006810//transport;GO:0008104//protein localization;GO:0035556//intracellular signal transduction;GO:0046474//glycerophospholipid biosynthetic process
MSTRG.1007.2	MSTRG.1007	--	ncbi_100307039	0.920526	16	1	1	novel-m0113-5p	0.0327198	EIF5A	eukaryotic translation initiation factor 5A-1 isoform B [Homo sapiens]	-	-	-	-	GO:0031090//organelle membrane;GO:0031988//membrane-bounded vesicle;GO:0043005//neuron projection;GO:0043231//intracellular membrane-bounded organelle;GO:0044297//cell body;GO:0044444//cytoplasmic part;GO:0046930//pore complex	GO:0005515//protein binding;GO:0008135//translation factor activity, RNA binding;GO:0017069//snRNA binding;GO:0043021//ribonucleoprotein complex binding	GO:0006405//RNA export from nucleus;GO:0006448//regulation of translational elongation;GO:0006449//regulation of translational termination;GO:0006886//intracellular protein transport;GO:0018205//peptidyl-lysine modification;GO:0042127//regulation of cell proliferation;GO:0042981//regulation of apoptotic process;GO:0045597//positive regulation of cell differentiation
MSTRG.1007.2	MSTRG.1007	--	ncbi_101101945	0.953162	16	5	3	miR-125-z|miR-424-x|miR-708-x	0.000277637	Hdlbp	PREDICTED: vigilin isoform X2 [Ovis aries musimon]	-	-	-	-	-	GO:0003676//nucleic acid binding	-
MSTRG.1007.2	MSTRG.1007	--	ncbi_101102738	0.986085	16	1	1	miR-664-y	0.0327198	RAB32	PREDICTED: ras-related protein Rab-32 [Ovis aries musimon]	-	-	-	-	-	-	-
MSTRG.1007.2	MSTRG.1007	--	ncbi_101103342	0.943515	16	1	1	miR-424-x	0.0327198	Kifc3	PREDICTED: kinesin-like protein KIFC3 isoform X1 [Bos taurus]	-	-	-	-	-	-	-
MSTRG.1007.2	MSTRG.1007	--	ncbi_101103712	0.964718	16	4	2	miR-10-x|miR-125-z	0.00580542	CD8B	PREDICTED: T-cell surface glycoprotein CD8 beta chain [Ovis aries]	Environmental Information Processing;Organismal Systems;Organismal Systems;Organismal Systems;Human Diseases	Signaling molecules and interaction;Immune system;Immune system;Immune system;Immune diseases	ko04514//Cell adhesion molecules (CAMs);ko04640//Hematopoietic cell lineage;ko04660//T cell receptor signaling pathway;ko04612//Antigen processing and presentation;ko05340//Primary immunodeficiency	K06459;K06459;K06459;K06459;K06459	GO:0005769//early endosome;GO:0016021//integral component of membrane;GO:0043235//receptor complex;GO:0044459//plasma membrane part	GO:0038023//signaling receptor activity;GO:0042287//MHC protein binding	GO:0007167//enzyme linked receptor protein signaling pathway;GO:0044403//symbiosis, encompassing mutualism through parasitism;GO:0046649//lymphocyte activation;GO:0050688//regulation of defense response to virus
MSTRG.1007.2	MSTRG.1007	--	ncbi_101103846	0.926938	16	7	2	miR-339-z|miR-424-x	0.0191761	PRC1	PREDICTED: protein regulator of cytokinesis 1 isoform X2 [Ovis aries musimon]	-	-	-	-	GO:0015630//microtubule cytoskeleton;GO:0016020//membrane;GO:0043231//intracellular membrane-bounded organelle	GO:0015631//tubulin binding;GO:0019900//kinase binding	GO:0022402//cell cycle process
MSTRG.1007.2	MSTRG.1007	--	ncbi_101104593	0.946201	16	14	5	miR-424-x|miR-6516-z|miR-6536-z|miR-664-y|oar-miR-181a	3.22247e-05	Enah	PREDICTED: protein enabled homolog isoform X6 [Ovis aries musimon]	Cellular Processes;Organismal Systems	Cell motility;Development	ko04810//Regulation of actin cytoskeleton;ko04360//Axon guidance	K05746;K05746	GO:0005924//cell-substrate adherens junction;GO:0016020//membrane;GO:0031252//cell leading edge;GO:0042995//cell projection;GO:0044424//intracellular part	GO:0019904//protein domain specific binding	GO:0007015//actin filament organization;GO:0060606//tube closure;GO:0097485//neuron projection guidance
MSTRG.1007.2	MSTRG.1007	--	ncbi_101104635	0.969655	16	1	1	oar-miR-23b	0.0327198	SLC38A2	PREDICTED: putative sodium-coupled neutral amino acid transporter 11 isoform X1 [Ovis aries]	-	-	-	-	-	-	-
MSTRG.1007.2	MSTRG.1007	--	ncbi_101105711	0.943701	16	10	3	miR-125-z|miR-424-x|oar-miR-181a	0.00301028	PMM2	PREDICTED: phosphomannomutase 2 isoform X1 [Ovis aries]	Metabolism;Metabolism;Metabolism	Global and overview maps;Carbohydrate metabolism;Carbohydrate metabolism	ko01100//Metabolic pathways;ko00520//Amino sugar and nucleotide sugar metabolism;ko00051//Fructose and mannose metabolism	K17497;K17497;K17497	GO:0031988//membrane-bounded vesicle;GO:0044297//cell body;GO:0044424//intracellular part	GO:0016868//intramolecular transferase activity, phosphotransferases	GO:0006013//mannose metabolic process;GO:0009226//nucleotide-sugar biosynthetic process
MSTRG.1007.2	MSTRG.1007	--	ncbi_101105895	0.983349	16	7	3	miR-10-x|miR-125-z|miR-424-x	0.000933105	ALDH4A1	PREDICTED: delta-1-pyrroline-5-carboxylate dehydrogenase, mitochondrial isoform X2 [Ovis aries musimon]	Metabolism;Metabolism;Metabolism	Global and overview maps;Amino acid metabolism;Amino acid metabolism	ko01100//Metabolic pathways;ko00330//Arginine and proline metabolism;ko00250//Alanine, aspartate and glutamate metabolism	K00294;K00294;K00294	-	-	-
MSTRG.1007.2	MSTRG.1007	--	ncbi_101106372	0.913913	16	11	3	miR-10-x|miR-125-z|miR-424-x	0.00405596	PRICKLE2	PREDICTED: prickle-like protein 2 isoform X1 [Ovis aries musimon]	Environmental Information Processing	Signal transduction	ko04310//Wnt signaling pathway	K04511	GO:0044459//plasma membrane part	GO:0046914//transition metal ion binding	GO:0030030//cell projection organization;GO:0035088//establishment or maintenance of apical/basal cell polarity
MSTRG.1007.2	MSTRG.1007	--	ncbi_101106539	0.93991	16	1	1	novel-m0113-5p	0.0327198	ABHD12	PREDICTED: monoacylglycerol lipase ABHD12 isoform X1 [Ovis aries musimon]	-	-	-	-	GO:0008328//ionotropic glutamate receptor complex	GO:0016298//lipase activity	GO:0006639//acylglycerol metabolic process;GO:0006658//phosphatidylserine metabolic process;GO:0008344//adult locomotory behavior;GO:0009612//response to mechanical stimulus
MSTRG.1007.2	MSTRG.1007	--	ncbi_101106643	0.955656	16	4	2	miR-664-y|oar-miR-23b	0.00580542	MKI67	PREDICTED: antigen KI-67 isoform X1 [Capra hircus]	-	-	-	-	GO:0005694//chromosome;GO:0043231//intracellular membrane-bounded organelle	GO:0003723//RNA binding;GO:0005515//protein binding	GO:0000280//nuclear division;GO:0044699//single-organism process
MSTRG.1007.2	MSTRG.1007	--	ncbi_101107484	0.924849	16	1	1	miR-708-x	0.0327198	PC	PREDICTED: pyruvate carboxylase, mitochondrial isoform X2 [Ovis aries musimon]	Metabolism;Metabolism;Metabolism;Metabolism;Metabolism	Global and overview maps;Global and overview maps;Global and overview maps;Carbohydrate metabolism;Carbohydrate metabolism	ko01100//Metabolic pathways;ko01200//Carbon metabolism;ko01230//Biosynthesis of amino acids;ko00620//Pyruvate metabolism;ko00020//Citrate cycle (TCA cycle)	K01958;K01958;K01958;K01958;K01958	GO:0019866//organelle inner membrane;GO:0044429//mitochondrial part	GO:0016879//ligase activity, forming carbon-nitrogen bonds;GO:0016885//ligase activity, forming carbon-carbon bonds;GO:0032550//purine ribonucleoside binding;GO:0043169//cation binding	GO:0006006//glucose metabolic process
MSTRG.1007.2	MSTRG.1007	--	ncbi_101107720	0.931804	16	4	2	miR-424-x|oar-miR-181a	0.00580542	KIF14	PREDICTED: kinesin-like protein KIF14 isoform X2 [Ovis aries musimon]	-	-	-	-	GO:0005875//microtubule associated complex	GO:0003774//motor activity;GO:0015631//tubulin binding;GO:0019904//protein domain specific binding;GO:0032550//purine ribonucleoside binding	GO:0000904//cell morphogenesis involved in differentiation;GO:0007017//microtubule-based process;GO:0007155//cell adhesion;GO:0008104//protein localization;GO:0016477//cell migration;GO:0031333//negative regulation of protein complex assembly;GO:0046578//regulation of Ras protein signal transduction
MSTRG.1007.2	MSTRG.1007	--	ncbi_101107916	0.940392	16	1	1	miR-6519-z	0.0327198	PDLIM1	PREDICTED: PDZ and LIM domain protein 1 isoform X2 [Ovis aries musimon]	-	-	-	-	GO:0005924//cell-substrate adherens junction;GO:0043232//intracellular non-membrane-bounded organelle;GO:0043234//protein complex	GO:0003712//transcription cofactor activity;GO:0046914//transition metal ion binding	GO:0010468//regulation of gene expression
MSTRG.1007.2	MSTRG.1007	--	ncbi_101108509	0.963444	16	1	1	novel-m0113-5p	0.0327198	ATP6V0D1	V-type proton ATPase subunit d 1 [Homo sapiens]	Metabolism;Human Diseases;Human Diseases;Human Diseases;Cellular Processes;Cellular Processes;Metabolism;Human Diseases;Human Diseases;Organismal Systems;Human Diseases;Organismal Systems	Global and overview maps;Infectious diseases;Cancers;Infectious diseases;Transport and catabolism;Transport and catabolism;Energy metabolism;Immune diseases;Infectious diseases;Nervous system;Infectious diseases;Excretory system	ko01100//Metabolic pathways;ko05165//Human papillomavirus infection;ko05203//Viral carcinogenesis;ko05152//Tuberculosis;ko04145//Phagosome;ko04142//Lysosome;ko00190//Oxidative phosphorylation;ko05323//Rheumatoid arthritis;ko05120//Epithelial cell signaling in Helicobacter pylori infection;ko04721//Synaptic vesicle cycle;ko05110//Vibrio cholerae infection;ko04966//Collecting duct acid secretion	K02146;K02146;K02146;K02146;K02146;K02146;K02146;K02146;K02146;K02146;K02146;K02146	GO:0005768//endosome;GO:0005774//vacuolar membrane;GO:0005815//microtubule organizing center;GO:0005886//plasma membrane;GO:0030666//endocytic vesicle membrane;GO:0033176//proton-transporting V-type ATPase complex;GO:0033177//proton-transporting two-sector ATPase complex, proton-transporting domain;GO:0033267//axon part	GO:0005515//protein binding;GO:0015077//monovalent inorganic cation transmembrane transporter activity;GO:0015662//ATPase activity, coupled to transmembrane movement of ions, phosphorylative mechanism	GO:0006996//organelle organization;GO:0007169//transmembrane receptor protein tyrosine kinase signaling pathway;GO:0007417//central nervous system development;GO:0010927//cellular component assembly involved in morphogenesis;GO:0015031//protein transport;GO:0015988//energy coupled proton transmembrane transport, against electrochemical gradient;GO:0019538//protein metabolic process;GO:0030968//en…
MSTRG.1007.2	MSTRG.1007	--	ncbi_101108984	0.969241	16	1	1	miR-664-y	0.0327198	DPYSL2	PREDICTED: dihydropyrimidinase-related protein 2 isoform X1 [Bos taurus]	Organismal Systems	Development	ko04360//Axon guidance	K07528	GO:0015630//microtubule cytoskeleton;GO:0031988//membrane-bounded vesicle;GO:0032991//macromolecular complex;GO:0033267//axon part;GO:0043231//intracellular membrane-bounded organelle;GO:0044297//cell body;GO:0044444//cytoplasmic part	GO:0016812//hydrolase activity, acting on carbon-nitrogen (but not peptide) bonds, in cyclic amides;GO:0019900//kinase binding	GO:0006206//pyrimidine nucleobase metabolic process;GO:0006996//organelle organization;GO:0014048//regulation of glutamate secretion;GO:0014070//response to organic cyclic compound;GO:0014075//response to amine;GO:0016192//vesicle-mediated transport;GO:0021988//olfactory lobe development;GO:0031344//regulation of cell projection organization;GO:0050767//regulation of neurogenesis;GO:0097485//neur…
MSTRG.1007.2	MSTRG.1007	--	ncbi_101109352	0.957015	16	1	1	miR-424-x	0.0327198	KIF20A	PREDICTED: kinesin-like protein KIF20A [Ovis aries]	-	-	-	-	-	-	-
MSTRG.1007.2	MSTRG.1007	--	ncbi_101109407	0.932554	16	9	2	miR-735-x|miR-758-y	0.031632	MBP	PREDICTED: myelin basic protein isoform X2 [Ovis aries musimon]	-	-	-	-	GO:0016020//membrane;GO:0033267//axon part;GO:0044297//cell body	GO:0005198//structural molecule activity;GO:0005488//binding	GO:0008366//axon ensheathment;GO:0016043//cellular component organization;GO:0042221//response to chemical
MSTRG.1007.2	MSTRG.1007	--	ncbi_101109831	0.988691	16	6	2	miR-6516-z|oar-miR-181a	0.0139638	ALDH1A3	PREDICTED: aldehyde dehydrogenase family 1 member A3 isoform X2 [Ovis aries musimon]	Metabolism;Human Diseases;Metabolism;Metabolism;Metabolism;Metabolism;Metabolism;Metabolism;Metabolism	Global and overview maps;Cancers;Xenobiotics biodegradation and metabolism;Xenobiotics biodegradation and metabolism;Carbohydrate metabolism;Amino acid metabolism;Metabolism of other amino acids;Amino acid metabolism;Amino acid metabolism	ko01100//Metabolic pathways;ko05204//Chemical carcinogenesis;ko00980//Metabolism of xenobiotics by cytochrome P450;ko00982//Drug metabolism - cytochrome P450;ko00010//Glycolysis / Gluconeogenesis;ko00350//Tyrosine metabolism;ko00410//beta-Alanine metabolism;ko00340//Histidine metabolism;ko00360//Phenylalanine metabolism	K00129;K00129;K00129;K00129;K00129;K00129;K00129;K00129;K00129	-	-	-
MSTRG.1007.2	MSTRG.1007	--	ncbi_101109844	0.968685	16	17	8	miR-125-z|miR-339-z|miR-424-x|miR-6519-z|miR-664-y|miR-708-x|miR-735-x|oar-miR-181a	3.57104e-09	Cnnm2	PREDICTED: metal transporter CNNM2 isoform X2 [Ovis aries musimon]	-	-	-	-	GO:0016020//membrane;GO:0044444//cytoplasmic part	GO:0008757//S-adenosylmethionine-dependent methyltransferase activity	GO:0008152//metabolic process;GO:0070838//divalent metal ion transport
MSTRG.1007.2	MSTRG.1007	--	ncbi_101110163	0.909261	16	2	2	miR-424-x|miR-735-x	0.00100573	Arfgap1	PREDICTED: ADP-ribosylation factor GTPase-activating protein 1 isoform X3 [Ovis aries]	Cellular Processes	Transport and catabolism	ko04144//Endocytosis	K12492	-	GO:0046914//transition metal ion binding	GO:0043087//regulation of GTPase activity
MSTRG.1007.2	MSTRG.1007	--	ncbi_101110190	0.963947	16	4	2	miR-10-x|miR-708-x	0.00580542	Ttc39a	PREDICTED: tetratricopeptide repeat protein 39A isoform X5 [Ovis aries musimon]	-	-	-	-	-	-	-
MSTRG.1007.2	MSTRG.1007	--	ncbi_101110465	0.936689	16	8	5	miR-10-x|miR-125-z|miR-339-z|miR-424-x|miR-744-z	1.01175e-06	SLC6A17	sodium-dependent neutral amino acid transporter SLC6A17 [Bos taurus]	-	-	-	-	GO:0016021//integral component of membrane;GO:0016023//cytoplasmic, membrane-bounded vesicle;GO:0044433//cytoplasmic vesicle part	GO:0015291//secondary active transmembrane transporter activity	GO:0006812//cation transport;GO:0006865//amino acid transport;GO:0044763//single-organism cellular process
MSTRG.1007.2	MSTRG.1007	--	ncbi_101110525	0.909859	16	12	3	miR-125-z|miR-424-x|oar-miR-23b	0.00529925	Cavin1	PREDICTED: polymerase I and transcript release factor isoform X1 [Ovis aries musimon]	-	-	-	-	-	-	-
MSTRG.1007.2	MSTRG.1007	--	ncbi_101111441	0.970014	16	4	3	miR-125-z|miR-424-x|miR-708-x	0.000113329	ESYT1	PREDICTED: extended synaptotagmin-1 [Ovis aries musimon]	-	-	-	-	GO:0031227//intrinsic component of endoplasmic reticulum membrane	-	-
MSTRG.1007.2	MSTRG.1007	--	ncbi_101111615	0.957977	16	1	1	miR-125-z	0.0327198	S100A14	PREDICTED: protein S100-A14 [Ovis aries]	-	-	-	-	GO:0031988//membrane-bounded vesicle;GO:0044444//cytoplasmic part	GO:0001664//G-protein coupled receptor binding	GO:0002224//toll-like receptor signaling pathway;GO:0002237//response to molecule of bacterial origin;GO:0002690//positive regulation of leukocyte chemotaxis;GO:0012501//programmed cell death
MSTRG.1007.2	MSTRG.1007	--	ncbi_101111900	0.971797	16	1	1	miR-339-z	0.0327198	ALDH16A1	PREDICTED: aldehyde dehydrogenase family 16 member A1 isoform X2 [Ovis aries musimon]	-	-	-	-	-	-	-
MSTRG.1007.2	MSTRG.1007	--	ncbi_101112256	0.97073	16	6	3	miR-125-z|miR-424-x|oar-miR-181a	0.000544127	LRRC32	PREDICTED: leucine-rich repeat-containing protein 32 [Ovis aries musimon]	-	-	-	-	-	-	GO:0001818//negative regulation of cytokine production;GO:0042130//negative regulation of T cell proliferation
MSTRG.1007.2	MSTRG.1007	--	ncbi_101112362	0.977662	16	16	3	miR-125-z|miR-6516-z|miR-664-y	0.0124364	Sec22b	PREDICTED: vesicle-trafficking protein SEC22b [Canis lupus familiaris]	Cellular Processes;Human Diseases;Genetic Information Processing	Transport and catabolism;Infectious diseases;Folding, sorting and degradation	ko04145//Phagosome;ko05134//Legionellosis;ko04130//SNARE interactions in vesicular transport	K08517;K08517;K08517	-	-	-
MSTRG.1007.2	MSTRG.1007	--	ncbi_101112372	0.966369	16	2	2	miR-125-z|miR-6519-z	0.00100573	LFNG	PREDICTED: beta-1,3-N-acetylglucosaminyltransferase lunatic fringe isoform X3 [Ovis aries musimon]	Human Diseases;Environmental Information Processing;Metabolism	Infectious diseases;Signal transduction;Glycan biosynthesis and metabolism	ko05165//Human papillomavirus infection;ko04330//Notch signaling pathway;ko00514//Other types of O-glycan biosynthesis	K05948;K05948;K05948	GO:0031228//intrinsic component of Golgi membrane	GO:0008375//acetylglucosaminyltransferase activity;GO:0043169//cation binding	GO:0007126//meiotic nuclear division;GO:0008585//female gonad development;GO:0008593//regulation of Notch signaling pathway;GO:0009952//anterior/posterior pattern specification;GO:0022603//regulation of anatomical structure morphogenesis;GO:0043393//regulation of protein binding
MSTRG.1007.2	MSTRG.1007	--	ncbi_101112533	0.953056	16	6	2	miR-424-x|oar-miR-23b	0.0139638	GPRC5B	PREDICTED: G-protein coupled receptor family C group 5 member B [Ovis aries musimon]	-	-	-	-	GO:0031224//intrinsic component of membrane;GO:0031988//membrane-bounded vesicle;GO:0043231//intracellular membrane-bounded organelle;GO:0043232//intracellular non-membrane-bounded organelle;GO:0044421//extracellular region part;GO:0098589//membrane region	GO:0004888//transmembrane signaling receptor activity;GO:0019887//protein kinase regulator activity;GO:0019900//kinase binding	GO:0007610//behavior;GO:0010935//regulation of macrophage cytokine production;GO:0010975//regulation of neuron projection development;GO:0030177//positive regulation of Wnt signaling pathway;GO:0031349//positive regulation of defense response;GO:0033500//carbohydrate homeostasis;GO:0043122//regulation of I-kappaB kinase/NF-kappaB signaling;GO:0045597//positive regulation of cell differentiation;G…
MSTRG.1007.2	MSTRG.1007	--	ncbi_101112544	0.934746	16	1	1	miR-758-y	0.0327198	PLP2	PREDICTED: proteolipid protein 2 isoform X2 [Ovis aries musimon]	-	-	-	-	GO:0031090//organelle membrane;GO:0031224//intrinsic component of membrane;GO:0031988//membrane-bounded vesicle;GO:0043231//intracellular membrane-bounded organelle	GO:0019955//cytokine binding;GO:0022891//substrate-specific transmembrane transporter activity	GO:0006811//ion transport;GO:0007166//cell surface receptor signaling pathway;GO:0042221//response to chemical
MSTRG.1007.2	MSTRG.1007	--	ncbi_101112636	0.909526	16	5	2	miR-339-z|novel-m0113-5p	0.00949061	NCAPH	PREDICTED: inositol 1,4,5-trisphosphate receptor-interacting protein-like 1 isoform X1 [Ovis aries musimon]	-	-	-	-	GO:0005856//cytoskeleton	-	GO:0000280//nuclear division;GO:0022402//cell cycle process;GO:0051276//chromosome organization
MSTRG.1007.2	MSTRG.1007	--	ncbi_101112972	0.955891	16	6	3	miR-10-x|miR-125-z|miR-6519-z	0.000544127	Surf4	PREDICTED: surfeit locus protein 4 isoform X2 [Ovis aries musimon]	-	-	-	-	GO:0031090//organelle membrane;GO:0031224//intrinsic component of membrane;GO:0043231//intracellular membrane-bounded organelle	GO:0005488//binding	GO:0006886//intracellular protein transport;GO:0016482//cytoplasmic transport;GO:0033043//regulation of organelle organization
MSTRG.1007.2	MSTRG.1007	--	ncbi_101113294	0.935441	16	4	2	miR-6516-z|miR-664-y	0.00580542	ECT2	PREDICTED: protein ECT2 isoform X1 [Ovis aries]	-	-	-	-	GO:0005819//spindle;GO:0032155//cell division site part;GO:0043231//intracellular membrane-bounded organelle;GO:0043234//protein complex;GO:0043296//apical junction complex	GO:0005088//Ras guanyl-nucleotide exchange factor activity;GO:0008047//enzyme activator activity;GO:0017016//Ras GTPase binding;GO:0046983//protein dimerization activity;GO:0060089//molecular transducer activity	GO:0007043//cell-cell junction assembly;GO:0010212//response to ionizing radiation;GO:0032465//regulation of cytokinesis;GO:0034614//cellular response to reactive oxygen species;GO:0042306//regulation of protein import into nucleus;GO:0042981//regulation of apoptotic process;GO:0043087//regulation of GTPase activity;GO:0043122//regulation of I-kappaB kinase/NF-kappaB signaling;GO:0045597//positiv…
MSTRG.1007.2	MSTRG.1007	--	ncbi_101114290	0.971192	16	1	1	miR-708-x	0.0327198	NUAK2	PREDICTED: NUAK family SNF1-like kinase 2 isoform X1 [Ovis aries musimon]	-	-	-	-	-	-	-
MSTRG.1007.2	MSTRG.1007	--	ncbi_101114392	0.929938	16	17	3	miR-339-z|miR-758-y|oar-miR-181a	0.0147976	Nova1	RNA-binding protein Nova-1 isoform 1 [Gallus gallus]	-	-	-	-	GO:0043231//intracellular membrane-bounded organelle;GO:0043232//intracellular non-membrane-bounded organelle	GO:0044822//poly(A) RNA binding	GO:0000377//RNA splicing, via transesterification reactions with bulged adenosine as nucleophile;GO:0007267//cell-cell signaling;GO:0007610//behavior;GO:0048731//system development
MSTRG.1007.2	MSTRG.1007	--	ncbi_101114616	0.977867	16	8	2	miR-735-x|oar-miR-181a	0.0250805	KNL1	PREDICTED: LOW QUALITY PROTEIN: protein CASC5 [Ovis aries]	-	-	-	-	GO:0031988//membrane-bounded vesicle;GO:0043231//intracellular membrane-bounded organelle	-	GO:0010921//regulation of phosphatase activity;GO:0031577//spindle checkpoint;GO:0034453//microtubule anchoring;GO:0034502//protein localization to chromosome
MSTRG.1007.2	MSTRG.1007	--	ncbi_101114945	0.908003	16	1	1	oar-miR-181a	0.0327198	CKAP4	PREDICTED: cytoskeleton-associated protein 4 [Ovis aries musimon]	Genetic Information Processing	Folding, sorting and degradation	ko04141//Protein processing in endoplasmic reticulum	K13999	GO:0031988//membrane-bounded vesicle;GO:0043232//intracellular non-membrane-bounded organelle	GO:0003723//RNA binding	-
MSTRG.1007.2	MSTRG.1007	--	ncbi_101115405	0.918813	16	1	1	novel-m0113-5p	0.0327198	AP4S1	PREDICTED: AP-4 complex subunit sigma-1 [Ovis aries]	Cellular Processes	Transport and catabolism	ko04142//Lysosome	K12403	GO:0000139//Golgi membrane;GO:0044425//membrane part;GO:0044440//endosomal part	GO:0022892//substrate-specific transporter activity	GO:0008104//protein localization;GO:0016043//cellular component organization;GO:0048193//Golgi vesicle transport
MSTRG.1007.2	MSTRG.1007	--	ncbi_101115605	0.921835	16	1	1	oar-miR-23b	0.0327198	GALNT13	PREDICTED: polypeptide N-acetylgalactosaminyltransferase 13 isoform X2 [Ovis aries]	Metabolism;Metabolism	Global and overview maps;Glycan biosynthesis and metabolism	ko01100//Metabolic pathways;ko00512//Mucin type O-glycan biosynthesis	K00710;K00710	GO:0031090//organelle membrane;GO:0031224//intrinsic component of membrane;GO:0043231//intracellular membrane-bounded organelle	GO:0000009//alpha-1,6-mannosyltransferase activity;GO:0008376//acetylgalactosaminyltransferase activity;GO:0008417//fucosyltransferase activity;GO:0015020//glucuronosyltransferase activity;GO:0019112//phenanthrol glycosyltransferase activity;GO:0033931//endogalactosaminidase activity;GO:0035250//UDP-galactosyltransferase activity;GO:0035251//UDP-glucosyltransferase activity;GO:0043169//cation bin…	GO:0006493//protein O-linked glycosylation
MSTRG.1007.2	MSTRG.1007	--	ncbi_101116014	0.936958	16	1	1	miR-664-y	0.0327198	SGO1	PREDICTED: shugoshin-like 1 isoform X3 [Ovis aries musimon]	Cellular Processes	Cell growth and death	ko04114//Oocyte meiosis	K11580	GO:0000779//condensed chromosome, centromeric region;GO:0005815//microtubule organizing center;GO:0005819//spindle;GO:0008278//cohesin complex;GO:0043231//intracellular membrane-bounded organelle	GO:0019899//enzyme binding	GO:0007059//chromosome segregation;GO:0034453//microtubule anchoring;GO:0051297//centrosome organization
MSTRG.1007.2	MSTRG.1007	--	ncbi_101116197	0.970346	16	11	4	miR-424-x|miR-708-x|miR-735-x|oar-miR-23b	0.000221802	CCNF	PREDICTED: cyclin-F isoform X2 [Ovis aries musimon]	-	-	-	-	GO:0031461//cullin-RING ubiquitin ligase complex;GO:0043231//intracellular membrane-bounded organelle;GO:0043232//intracellular non-membrane-bounded organelle	-	GO:0000280//nuclear division;GO:0007049//cell cycle;GO:0010639//negative regulation of organelle organization;GO:0032446//protein modification by small protein conjugation;GO:0043161//proteasome-mediated ubiquitin-dependent protein catabolic process;GO:0044702//single organism reproductive process
MSTRG.1007.2	MSTRG.1007	--	ncbi_101116960	0.944081	16	1	1	miR-664-y	0.0327198	REEP4	PREDICTED: receptor expression-enhancing protein 4 isoform X2 [Ovis aries]	-	-	-	-	GO:0015630//microtubule cytoskeleton;GO:0031090//organelle membrane;GO:0031224//intrinsic component of membrane;GO:0043231//intracellular membrane-bounded organelle	GO:0015631//tubulin binding	GO:0000280//nuclear division;GO:0022402//cell cycle process;GO:0044802//single-organism membrane organization
MSTRG.1007.2	MSTRG.1007	--	ncbi_101117347	0.962065	16	17	4	miR-10-x|miR-339-z|miR-6516-z|miR-708-x	0.00141746	QRICH2	PREDICTED: glutamine-rich protein 2 isoform X1 [Ovis aries]	-	-	-	-	-	-	-
MSTRG.1007.2	MSTRG.1007	--	ncbi_101117379	0.95198	16	1	1	novel-m0113-5p	0.0327198	GBA	PREDICTED: glucosylceramidase [Ovis aries musimon]	Metabolism;Cellular Processes;Metabolism;Metabolism	Global and overview maps;Transport and catabolism;Lipid metabolism;Glycan biosynthesis and metabolism	ko01100//Metabolic pathways;ko04142//Lysosome;ko00600//Sphingolipid metabolism;ko00511//Other glycan degradation	K01201;K01201;K01201;K01201	GO:0000323//lytic vacuole;GO:0005774//vacuolar membrane;GO:0005775//vacuolar lumen;GO:0031988//membrane-bounded vesicle	GO:0005515//protein binding;GO:0016787//hydrolase activity	GO:0001818//negative regulation of cytokine production;GO:0006670//sphingosine metabolic process;GO:0006678//glucosylceramide metabolic process;GO:0009968//negative regulation of signal transduction;GO:0031401//positive regulation of protein modification process;GO:0034612//response to tumor necrosis factor;GO:0043405//regulation of MAP kinase activity
MSTRG.1007.2	MSTRG.1007	--	ncbi_101117495	0.948587	16	1	1	miR-125-z	0.0327198	LMF2	PREDICTED: lipase maturation factor 2 isoform X2 [Ovis aries musimon]	-	-	-	-	GO:0031090//organelle membrane;GO:0031224//intrinsic component of membrane;GO:0043231//intracellular membrane-bounded organelle	-	-
MSTRG.1007.2	MSTRG.1007	--	ncbi_101117529	0.983186	16	6	2	miR-125-z|oar-miR-23b	0.0139638	EMC10	PREDICTED: ER membrane protein complex subunit 10 isoform X2 [Capra hircus]	-	-	-	-	GO:0031224//intrinsic component of membrane;GO:0043234//protein complex	-	-
MSTRG.1007.2	MSTRG.1007	--	ncbi_101118140	0.974006	16	1	1	novel-m0113-5p	0.0327198	CLIC1	Chloride intracellular channel protein 1, partial [Bos mutus]	-	-	-	-	GO:0012505//endomembrane system;GO:0031090//organelle membrane;GO:0031988//membrane-bounded vesicle;GO:0034702//ion channel complex;GO:0043231//intracellular membrane-bounded organelle;GO:0044421//extracellular region part;GO:0044444//cytoplasmic part	GO:0005253//anion channel activity	GO:0006821//chloride transport;GO:0007049//cell cycle;GO:0030168//platelet activation;GO:0034220//ion transmembrane transport;GO:0042391//regulation of membrane potential;GO:0045597//positive regulation of cell differentiation
MSTRG.1007.2	MSTRG.1007	--	ncbi_101120701	0.970613	16	6	3	miR-10-x|miR-6516-z|miR-6536-z	0.000544127	CYP39A1	PREDICTED: 24-hydroxycholesterol 7-alpha-hydroxylase isoform X1 [Ovis aries]	Metabolism	Lipid metabolism	ko00120//Primary bile acid biosynthesis	K07439	-	GO:0008395//steroid hydroxylase activity;GO:0046906//tetrapyrrole binding;GO:0046914//transition metal ion binding	GO:0006694//steroid biosynthetic process;GO:0008203//cholesterol metabolic process
MSTRG.1007.2	MSTRG.1007	--	ncbi_101120734	0.964848	16	1	1	miR-664-y	0.0327198	MRPL33	39S ribosomal protein L33, mitochondrial [Bos taurus]	Genetic Information Processing	Translation	ko03010//Ribosome	K02913	-	-	-
MSTRG.1007.2	MSTRG.1007	--	ncbi_101121051	0.971759	16	1	1	oar-miR-181a	0.0327198	ACTA2	Actin, aortic smooth muscle [Fukomys damarensis]	Environmental Information Processing;Organismal Systems;Organismal Systems	Signal transduction;Endocrine system;Circulatory system	ko04371//Apelin signaling pathway;ko04926//Relaxin signaling pathway;ko04270//Vascular smooth muscle contraction	K12313;K12313;K12313	GO:0031988//membrane-bounded vesicle;GO:0032432//actin filament bundle;GO:0032991//macromolecular complex;GO:0036379//myofilament;GO:0044421//extracellular region part	GO:0019900//kinase binding;GO:0032550//purine ribonucleoside binding	GO:0002064//epithelial cell development;GO:0006939//smooth muscle contraction;GO:0007015//actin filament organization;GO:0008015//blood circulation;GO:0014904//myotube cell development;GO:0051707//response to other organism
MSTRG.1007.2	MSTRG.1007	--	ncbi_101121054	0.93059	16	3	3	miR-125-z|miR-708-x|miR-744-z	2.89122e-05	EEF1AKMT4-ECE2	PREDICTED: endothelin-converting enzyme 2 isoform X4 [Ovis aries]	-	-	-	-	GO:0012506//vesicle membrane;GO:0031224//intrinsic component of membrane;GO:0043231//intracellular membrane-bounded organelle	GO:0004175//endopeptidase activity;GO:0016741//transferase activity, transferring one-carbon groups;GO:0043169//cation binding;GO:0046983//protein dimerization activity	GO:0007186//G-protein coupled receptor signaling pathway;GO:0007417//central nervous system development;GO:0016485//protein processing;GO:0035051//cardiocyte differentiation;GO:0050880//regulation of blood vessel size
MSTRG.1007.2	MSTRG.1007	--	ncbi_101121418	0.96378	16	5	2	miR-6516-z|miR-735-x	0.00949061	KDELR3	ER lumen protein-retaining receptor 3 [Bos taurus]	Human Diseases	Infectious diseases	ko05110//Vibrio cholerae infection	K10949	GO:0031224//intrinsic component of membrane	GO:0005048//signal sequence binding	GO:0035437//maintenance of protein localization in endoplasmic reticulum
MSTRG.1007.2	MSTRG.1007	--	ncbi_101121975	0.960405	16	1	1	miR-6536-z	0.0327198	PDHB	PREDICTED: pyruvate dehydrogenase E1 component subunit beta, mitochondrial isoform X1 [Ovis aries]	Metabolism;Metabolism;Environmental Information Processing;Organismal Systems;Metabolism;Human Diseases;Metabolism;Metabolism	Global and overview maps;Global and overview maps;Signal transduction;Endocrine system;Carbohydrate metabolism;Cancers;Carbohydrate metabolism;Carbohydrate metabolism	ko01100//Metabolic pathways;ko01200//Carbon metabolism;ko04066//HIF-1 signaling pathway;ko04922//Glucagon signaling pathway;ko00010//Glycolysis / Gluconeogenesis;ko05230//Central carbon metabolism in cancer;ko00620//Pyruvate metabolism;ko00020//Citrate cycle (TCA cycle)	K00162;K00162;K00162;K00162;K00162;K00162;K00162;K00162	GO:0031988//membrane-bounded vesicle;GO:0043231//intracellular membrane-bounded organelle;GO:0044444//cytoplasmic part	GO:0004738//pyruvate dehydrogenase activity	GO:0006085//acetyl-CoA biosynthetic process;GO:0006101//citrate metabolic process
MSTRG.1007.2	MSTRG.1007	--	ncbi_101122432	0.912527	16	14	4	miR-10-x|miR-424-x|miR-708-x|miR-735-x	0.000633372	Cbx6	PREDICTED: chromobox protein homolog 6 isoform X2 [Ovis aries musimon]	-	-	-	-	GO:0000785//chromatin;GO:0043231//intracellular membrane-bounded organelle;GO:0043234//protein complex	GO:0003723//RNA binding	GO:0006325//chromatin organization;GO:0006357//regulation of transcription from RNA polymerase II promoter
MSTRG.1007.2	MSTRG.1007	--	ncbi_101122452	0.972426	16	3	2	miR-125-z|miR-424-x	0.00295937	SLC16A5	PREDICTED: monocarboxylate transporter 6 isoform X2 [Ovis aries musimon]	-	-	-	-	-	-	-
MSTRG.1007.2	MSTRG.1007	--	ncbi_101122979	0.912279	16	6	2	miR-6516-z|miR-735-x	0.0139638	HMGCS1	PREDICTED: hydroxymethylglutaryl-CoA synthase, cytoplasmic [Ovis aries]	Metabolism;Organismal Systems;Metabolism;Metabolism;Metabolism;Metabolism	Global and overview maps;Endocrine system;Amino acid metabolism;Carbohydrate metabolism;Metabolism of terpenoids and polyketides;Lipid metabolism	ko01100//Metabolic pathways;ko03320//PPAR signaling pathway;ko00280//Valine, leucine and isoleucine degradation;ko00650//Butanoate metabolism;ko00900//Terpenoid backbone biosynthesis;ko00072//Synthesis and degradation of ketone bodies	K01641;K01641;K01641;K01641;K01641;K01641	GO:0016020//membrane;GO:0043231//intracellular membrane-bounded organelle	GO:0046912//transferase activity, transferring acyl groups, acyl groups converted into alkyl on transfer	GO:0006720//isoprenoid metabolic process
MSTRG.1007.2	MSTRG.1007	--	ncbi_101123062	0.980567	16	7	2	miR-424-x|miR-664-y	0.0191761	CDH13	PREDICTED: cadherin-13 isoform X1 [Ovis aries musimon]	-	-	-	-	GO:0005924//cell-substrate adherens junction;GO:0031224//intrinsic component of membrane;GO:0031988//membrane-bounded vesicle;GO:0042995//cell projection;GO:0044421//extracellular region part;GO:0044424//intracellular part;GO:0044459//plasma membrane part	GO:0046872//metal ion binding;GO:0046983//protein dimerization activity;GO:0050839//cell adhesion molecule binding;GO:0071813//lipoprotein particle binding	GO:0001525//angiogenesis;GO:0001952//regulation of cell-matrix adhesion;GO:0006357//regulation of transcription from RNA polymerase II promoter;GO:0006897//endocytosis;GO:0007173//epidermal growth factor receptor signaling pathway;GO:0007265//Ras protein signal transduction;GO:0008284//positive regulation of cell proliferation;GO:0010631//epithelial cell migration;GO:0030031//cell projection asse…
MSTRG.1007.2	MSTRG.1007	--	ncbi_101123513	0.983025	16	5	2	miR-125-z|miR-339-z	0.00949061	SFXN3	PREDICTED: sideroflexin-3 isoform X1 [Ovis aries]	-	-	-	-	GO:0031090//organelle membrane;GO:0031224//intrinsic component of membrane;GO:0043231//intracellular membrane-bounded organelle	GO:0022891//substrate-specific transmembrane transporter activity	GO:0006811//ion transport;GO:0044763//single-organism cellular process;GO:0055076//transition metal ion homeostasis
MSTRG.1007.2	MSTRG.1007	--	ncbi_101123570	0.950012	16	1	1	novel-m0113-5p	0.0327198	NXN	PREDICTED: nucleoredoxin isoform X2 [Ovis aries musimon]	-	-	-	-	GO:0043231//intracellular membrane-bounded organelle;GO:0044444//cytoplasmic part	GO:0016668//oxidoreductase activity, acting on a sulfur group of donors, NAD(P) as acceptor	GO:0007166//cell surface receptor signaling pathway;GO:0009968//negative regulation of signal transduction;GO:0031396//regulation of protein ubiquitination;GO:0044710//single-organism metabolic process;GO:0048731//system development;GO:0048869//cellular developmental process
MSTRG.1007.2	MSTRG.1007	--	ncbi_114116099	0.971807	16	1	1	oar-miR-23b	0.0327198	--	PREDICTED: band 4.1-like protein 2 isoform X19 [Bos taurus]	-	-	-	-	-	-	-
MSTRG.1007.2	MSTRG.1007	--	ncbi_443029	0.988884	16	5	2	miR-424-x|oar-miR-181a	0.00949061	PCSK1	PREDICTED: neuroendocrine convertase 1 [Ovis aries]	-	-	-	-	-	-	-
MSTRG.1007.2	MSTRG.1007	--	ncbi_443083	0.923412	16	1	1	miR-10-x	0.0327198	IRF6	PREDICTED: interferon regulatory factor 6 [Capra hircus]	-	-	-	-	GO:0031988//membrane-bounded vesicle;GO:0043231//intracellular membrane-bounded organelle;GO:0044444//cytoplasmic part	GO:0001071//nucleic acid binding transcription factor activity;GO:0003676//nucleic acid binding	GO:0006355//regulation of transcription, DNA-templated;GO:0009913//epidermal cell differentiation;GO:0019221//cytokine-mediated signaling pathway;GO:0022402//cell cycle process;GO:0048513//animal organ development;GO:0050673//epithelial cell proliferation
MSTRG.1007.2	MSTRG.1007	--	ncbi_443284	0.977379	16	1	1	miR-6519-z	0.0327198	ASPM	PREDICTED: abnormal spindle-like microcephaly-associated protein homolog isoform X1 [Ovis aries musimon]	-	-	-	-	GO:0000922//spindle pole;GO:0043231//intracellular membrane-bounded organelle	GO:0005515//protein binding	GO:0000212//meiotic spindle organization;GO:0000280//nuclear division;GO:0007281//germ cell development;GO:0007417//central nervous system development;GO:0008356//asymmetric cell division;GO:0008406//gonad development;GO:0016477//cell migration;GO:0019827//stem cell population maintenance;GO:0030177//positive regulation of Wnt signaling pathway;GO:0040007//growth;GO:0048232//male gamete generatio…
MSTRG.1007.2	MSTRG.1007	--	ncbi_443298	0.960894	16	1	1	novel-m0113-5p	0.0327198	LGALS1	galectin1 [Ostrinia furnacalis]	-	-	-	-	GO:0031012//extracellular matrix;GO:0031988//membrane-bounded vesicle;GO:0044421//extracellular region part;GO:0044464//cell part	GO:0003723//RNA binding;GO:0060089//molecular transducer activity;GO:0097367//carbohydrate derivative binding	GO:0002313//mature B cell differentiation involved in immune response;GO:0012501//programmed cell death;GO:0031294//lymphocyte costimulation;GO:0042692//muscle cell differentiation;GO:0043122//regulation of I-kappaB kinase/NF-kappaB signaling
MSTRG.1007.2	MSTRG.1007	--	ncbi_443366	0.93336	16	13	3	miR-339-z|oar-miR-181a|oar-miR-23b	0.00675054	PTGFR	PREDICTED: prostaglandin F2-alpha receptor isoform X1 [Ovis aries]	Environmental Information Processing;Environmental Information Processing;Environmental Information Processing	Signaling molecules and interaction;Signal transduction;Signal transduction	ko04080//Neuroactive ligand-receptor interaction;ko04020//Calcium signaling pathway;ko04072//Phospholipase D signaling pathway	K04262;K04262;K04262	GO:0031224//intrinsic component of membrane;GO:0044424//intracellular part	GO:0004955//prostaglandin receptor activity	GO:0002237//response to molecule of bacterial origin;GO:0007166//cell surface receptor signaling pathway;GO:0019722//calcium-mediated signaling;GO:0042981//regulation of apoptotic process
MSTRG.1007.2	MSTRG.1007	--	ncbi_443517	0.940352	16	5	2	miR-10-x|miR-424-x	0.00949061	CNN1	PREDICTED: calponin-1 [Camelus ferus]	-	-	-	-	GO:0005924//cell-substrate adherens junction;GO:0043232//intracellular non-membrane-bounded organelle	GO:0005515//protein binding	GO:0030036//actin cytoskeleton organization
MSTRG.1011.1	MSTRG.1011	--	ncbi_100037674	0.949591	13	1	1	novel-m0090-3p	0.0265849	TYMS	PREDICTED: thymidylate synthase [Capra hircus]	Metabolism;Metabolism;Human Diseases;Metabolism	Global and overview maps;Nucleotide metabolism;Drug resistance;Metabolism of cofactors and vitamins	ko01100//Metabolic pathways;ko00240//Pyrimidine metabolism;ko01523//Antifolate resistance;ko00670//One carbon pool by folate	K00560;K00560;K00560;K00560	GO:0019866//organelle inner membrane;GO:0044429//mitochondrial part	GO:0016741//transferase activity, transferring one-carbon groups	GO:0009117//nucleotide metabolic process;GO:0009177//pyrimidine deoxyribonucleoside monophosphate biosynthetic process;GO:0009212//pyrimidine deoxyribonucleoside triphosphate biosynthetic process;GO:0010033//response to organic substance
MSTRG.1011.1	MSTRG.1011	--	ncbi_100135442	0.961456	13	1	1	novel-m0066-3p	0.0265849	SRSF3	Serine/arginine-rich splicing factor 3 [Fukomys damarensis]	Human Diseases;Genetic Information Processing	Infectious diseases;Transcription	ko05168//Herpes simplex infection;ko03040//Spliceosome	K12892;K12892	GO:0016604//nuclear body	GO:0003723//RNA binding;GO:0019899//enzyme binding	GO:0000377//RNA splicing, via transesterification reactions with bulged adenosine as nucleophile;GO:0006353//DNA-templated transcription, termination;GO:0006397//mRNA processing;GO:0006405//RNA export from nucleus;GO:0007169//transmembrane receptor protein tyrosine kinase signaling pathway
MSTRG.1011.1	MSTRG.1011	--	ncbi_100145859	0.967249	13	3	3	miR-132-y|miR-146-z|miR-212-y	1.47659e-05	LIPA	lysosomal acid lipase/cholesteryl ester hydrolase precursor [Ovis aries]	Cellular Processes;Organismal Systems;Metabolism	Transport and catabolism;Digestive system;Lipid metabolism	ko04142//Lysosome;ko04979//Cholesterol metabolism;ko00100//Steroid biosynthesis	K01052;K01052;K01052	GO:0031988//membrane-bounded vesicle	GO:0016298//lipase activity	GO:0001894//tissue homeostasis;GO:0006629//lipid metabolic process;GO:0006952//defense response;GO:0030323//respiratory tube development
MSTRG.1011.1	MSTRG.1011	--	ncbi_100145865	0.924691	13	1	1	novel-m0066-3p	0.0265849	--	PREDICTED: tropomyosin alpha-1 chain isoform X18 [Ovis aries]	-	-	-	-	GO:0031253//cell projection membrane;GO:0032432//actin filament bundle;GO:0043234//protein complex;GO:0043292//contractile fiber	GO:0008092//cytoskeletal protein binding	GO:0000302//response to reactive oxygen species;GO:0001996//positive regulation of heart rate by epinephrine-norepinephrine;GO:0006941//striated muscle contraction;GO:0031032//actomyosin structure organization;GO:0055008//cardiac muscle tissue morphogenesis
MSTRG.1011.1	MSTRG.1011	--	ncbi_100294558	0.961829	13	4	3	miR-146-z|miR-212-x|novel-m0090-3p	5.81521e-05	SLC26A2	sulfate transporter [Ovis aries]	-	-	-	-	GO:0031224//intrinsic component of membrane;GO:0031988//membrane-bounded vesicle	GO:0015103//inorganic anion transmembrane transporter activity;GO:0015291//secondary active transmembrane transporter activity	GO:0008272//sulfate transport;GO:0044763//single-organism cellular process
MSTRG.1011.1	MSTRG.1011	--	ncbi_100302501	0.98492	13	1	1	miR-212-x	0.0265849	PLAU	urokinase-type plasminogen activator precursor [Ovis aries]	Human Diseases;Human Diseases;Human Diseases;Human Diseases;Environmental Information Processing;Organismal Systems	Cancers;Cancers;Cancers;Cancers;Signal transduction;Immune system	ko05205//Proteoglycans in cancer;ko05202//Transcriptional misregulation in cancers;ko05206//MicroRNAs in cancer;ko05215//Prostate cancer;ko04064//NF-kappa B signaling pathway;ko04610//Complement and coagulation cascades	K01348;K01348;K01348;K01348;K01348;K01348	GO:0005924//cell-substrate adherens junction;GO:0031988//membrane-bounded vesicle;GO:0044421//extracellular region part;GO:0044464//cell part	GO:0004175//endopeptidase activity	GO:0001952//regulation of cell-matrix adhesion;GO:0008283//cell proliferation;GO:0009966//regulation of signal transduction;GO:0014909//smooth muscle cell migration;GO:0019538//protein metabolic process;GO:0030195//negative regulation of blood coagulation
MSTRG.1011.1	MSTRG.1011	--	ncbi_100302564	0.948199	13	2	2	miR-4334-y|novel-m0066-3p	0.000653726	PLAUR	PREDICTED: urokinase plasminogen activator surface receptor isoform X1 [Ovis aries]	Human Diseases;Organismal Systems	Cancers;Immune system	ko05205//Proteoglycans in cancer;ko04610//Complement and coagulation cascades	K03985;K03985	GO:0005924//cell-substrate adherens junction;GO:0031224//intrinsic component of membrane;GO:0031988//membrane-bounded vesicle;GO:0044464//cell part	GO:0005515//protein binding	-
MSTRG.1011.1	MSTRG.1011	--	ncbi_100307039	0.955843	13	1	1	novel-m0113-5p	0.0265849	EIF5A	eukaryotic translation initiation factor 5A-1 isoform B [Homo sapiens]	-	-	-	-	GO:0031090//organelle membrane;GO:0031988//membrane-bounded vesicle;GO:0043005//neuron projection;GO:0043231//intracellular membrane-bounded organelle;GO:0044297//cell body;GO:0044444//cytoplasmic part;GO:0046930//pore complex	GO:0005515//protein binding;GO:0008135//translation factor activity, RNA binding;GO:0017069//snRNA binding;GO:0043021//ribonucleoprotein complex binding	GO:0006405//RNA export from nucleus;GO:0006448//regulation of translational elongation;GO:0006449//regulation of translational termination;GO:0006886//intracellular protein transport;GO:0018205//peptidyl-lysine modification;GO:0042127//regulation of cell proliferation;GO:0042981//regulation of apoptotic process;GO:0045597//positive regulation of cell differentiation
MSTRG.1011.1	MSTRG.1011	--	ncbi_101101983	0.913417	13	2	2	miR-9851-x|novel-m0090-3p	0.000653726	ELL2	PREDICTED: RNA polymerase II elongation factor ELL2 isoform X3 [Ovis aries musimon]	-	-	-	-	GO:0005815//microtubule organizing center;GO:0043231//intracellular membrane-bounded organelle;GO:0043234//protein complex	-	GO:0006354//DNA-templated transcription, elongation;GO:0006366//transcription from RNA polymerase II promoter
MSTRG.1011.1	MSTRG.1011	--	ncbi_101102131	0.922345	13	1	1	novel-m0066-3p	0.0265849	PINK1	PREDICTED: serine/threonine-protein kinase PINK1, mitochondrial [Ovis aries musimon]	Environmental Information Processing	Signal transduction	ko04014//Ras signaling pathway	K10632	-	-	-
MSTRG.1011.1	MSTRG.1011	--	ncbi_101102172	0.926323	13	2	2	miR-132-y|miR-212-y	0.000653726	IFT46	PREDICTED: intraflagellar transport protein 46 homolog isoform X1 [Ovis aries]	-	-	-	-	-	-	-
MSTRG.1011.1	MSTRG.1011	--	ncbi_101102253	0.985467	13	2	2	miR-146-z|miR-9851-x	0.000653726	Rflnb	PREDICTED: filamin-interacting protein FAM101B isoform X2 [Ovis aries musimon]	-	-	-	-	GO:0044430//cytoskeletal part	GO:0008092//cytoskeletal protein binding	GO:0000904//cell morphogenesis involved in differentiation;GO:0007015//actin filament organization;GO:0009887//organ morphogenesis;GO:0010721//negative regulation of cell development;GO:0030502//negative regulation of bone mineralization
MSTRG.1011.1	MSTRG.1011	--	ncbi_101102585	0.953707	13	1	1	miR-4334-y	0.0265849	HAS1	PREDICTED: hyaluronan synthase 1 isoform X2 [Ovis aries musimon]	-	-	-	-	-	-	-
MSTRG.1011.1	MSTRG.1011	--	ncbi_101102633	0.961163	13	1	1	miR-212-x	0.0265849	VAMP8	PREDICTED: vesicle-associated membrane protein 8 [Ovis aries]	Cellular Processes;Organismal Systems;Genetic Information Processing	Transport and catabolism;Immune system;Folding, sorting and degradation	ko04140//Autophagy - animal;ko04611//Platelet activation;ko04130//SNARE interactions in vesicular transport	K08512;K08512;K08512	GO:0000323//lytic vacuole;GO:0005774//vacuolar membrane;GO:0010008//endosome membrane;GO:0031224//intrinsic component of membrane;GO:0031988//membrane-bounded vesicle;GO:0043234//protein complex	GO:0005515//protein binding	GO:0006897//endocytosis;GO:0008104//protein localization;GO:0016050//vesicle organization;GO:0019058//viral life cycle;GO:0043623//cellular protein complex assembly;GO:0044248//cellular catabolic process;GO:0048284//organelle fusion
MSTRG.1011.1	MSTRG.1011	--	ncbi_101102640	0.966502	13	3	2	miR-9851-x|novel-m0169-3p	0.00193165	Mtpn	PREDICTED: myotrophin [Ovis aries]	-	-	-	-	GO:0015629//actin cytoskeleton;GO:0031988//membrane-bounded vesicle;GO:0043005//neuron projection;GO:0043231//intracellular membrane-bounded organelle;GO:0044444//cytoplasmic part	GO:0003677//DNA binding	GO:0001558//regulation of cell growth;GO:0009712//catechol-containing compound metabolic process;GO:0010604//positive regulation of macromolecule metabolic process;GO:0010608//posttranscriptional regulation of gene expression;GO:0010611//regulation of cardiac muscle hypertrophy;GO:0021533//cell differentiation in hindbrain;GO:0042246//tissue regeneration;GO:0042692//muscle cell differentiation;GO…
MSTRG.1011.1	MSTRG.1011	--	ncbi_101102742	0.908883	13	1	1	miR-146-x	0.0265849	LMO7	PREDICTED: LIM domain only protein 7 isoform X3 [Ovis aries]	Cellular Processes	Cellular community - eukaryotes	ko04520//Adherens junction	K06084	-	GO:0043169//cation binding	GO:0007155//cell adhesion;GO:0050789//regulation of biological process
MSTRG.1011.1	MSTRG.1011	--	ncbi_101102801	0.957183	13	2	2	novel-m0090-3p|novel-m0113-5p	0.000653726	C1qtnf6	PREDICTED: complement C1q tumor necrosis factor-related protein 6 [Ovis aries]	-	-	-	-	GO:0044421//extracellular region part	GO:0005515//protein binding	GO:0051291//protein heterooligomerization
MSTRG.1011.1	MSTRG.1011	--	ncbi_101103238	0.912666	13	1	1	novel-m0169-3p	0.0265849	CXCL6	PREDICTED: C-X-C motif chemokine 6 isoform X2 [Ovis aries musimon]	Environmental Information Processing;Organismal Systems;Environmental Information Processing;Human Diseases;Organismal Systems;Human Diseases	Signaling molecules and interaction;Immune system;Signal transduction;Immune diseases;Immune system;Infectious diseases	ko04060//Cytokine-cytokine receptor interaction;ko04062//Chemokine signaling pathway;ko04668//TNF signaling pathway;ko05323//Rheumatoid arthritis;ko04657//IL-17 signaling pathway;ko05133//Pertussis	K05506;K05506;K05506;K05506;K05506;K05506	GO:0044421//extracellular region part	GO:0005125//cytokine activity;GO:0005539//glycosaminoglycan binding	GO:0001817//regulation of cytokine production;GO:0002237//response to molecule of bacterial origin;GO:0006935//chemotaxis;GO:0070950//regulation of neutrophil mediated killing of bacterium
MSTRG.1011.1	MSTRG.1011	--	ncbi_101103312	0.98076	13	2	2	miR-212-x|miR-4334-y	0.000653726	NUAK1	PREDICTED: NUAK family SNF1-like kinase 1 isoform X2 [Ovis aries musimon]	-	-	-	-	-	-	-
MSTRG.1011.1	MSTRG.1011	--	ncbi_101103390	0.900465	13	1	1	novel-m0169-3p	0.0265849	TOR1A	PREDICTED: torsin-1A isoform X2 [Ovis aries musimon]	-	-	-	-	GO:0012506//vesicle membrane;GO:0016023//cytoplasmic, membrane-bounded vesicle;GO:0031312//extrinsic component of organelle membrane;GO:0043005//neuron projection;GO:0043232//intracellular non-membrane-bounded organelle;GO:0044432//endoplasmic reticulum part	GO:0008092//cytoskeletal protein binding;GO:0017111//nucleoside-triphosphatase activity;GO:0032550//purine ribonucleoside binding	GO:0006515//misfolded or incompletely synthesized protein catabolic process;GO:0006950//response to stress;GO:0007010//cytoskeleton organization;GO:0015031//protein transport;GO:0016477//cell migration;GO:0022610//biological adhesion;GO:0030030//cell projection organization;GO:0032225//regulation of synaptic transmission, dopaminergic;GO:0033365//protein localization to organelle;GO:0034394//prot…
MSTRG.1011.1	MSTRG.1011	--	ncbi_101103716	0.938781	13	1	1	novel-m0066-3p	0.0265849	CHN2	PREDICTED: beta-chimaerin [Ovis aries]	-	-	-	-	-	GO:0043169//cation binding	GO:0007165//signal transduction
MSTRG.1011.1	MSTRG.1011	--	ncbi_101103732	0.978162	13	1	1	miR-212-x	0.0265849	UST	PREDICTED: uronyl 2-sulfotransferase isoform X2 [Ovis aries musimon]	Metabolism	Glycan biosynthesis and metabolism	ko00532//Glycosaminoglycan biosynthesis - chondroitin sulfate / dermatan sulfate	K03193	GO:0031224//intrinsic component of membrane	-	-
MSTRG.1011.1	MSTRG.1011	--	ncbi_101103874	0.952626	13	5	2	miR-132-y|miR-212-y	0.00624648	SCN3A	PREDICTED: sodium channel protein type 3 subunit alpha [Capra hircus]	Organismal Systems	Sensory system	ko04742//Taste transduction	K04836	-	-	-
MSTRG.1011.1	MSTRG.1011	--	ncbi_101103905	0.973966	13	5	4	novel-m0066-3p|novel-m0090-3p|novel-m0113-5p|novel-m0169-3p	1.49657e-06	SLC13A5	PREDICTED: solute carrier family 13 member 5 [Ovis aries]	-	-	-	-	-	GO:0015142//tricarboxylic acid transmembrane transporter activity;GO:0015556//C4-dicarboxylate transmembrane transporter activity	GO:0006842//tricarboxylic acid transport;GO:0015744//succinate transport;GO:0030001//metal ion transport;GO:0044763//single-organism cellular process
MSTRG.1011.1	MSTRG.1011	--	ncbi_101103997	0.946377	13	7	5	miR-212-x|miR-9851-x|novel-m0066-3p|novel-m0090-3p|novel-m0169-3p	1.15156e-07	Rgs8	PREDICTED: regulator of G-protein signaling 8 isoform X2 [Callithrix jacchus]	-	-	-	-	-	-	-
MSTRG.1011.1	MSTRG.1011	--	ncbi_101104080	0.989259	13	1	1	miR-215-z	0.0265849	IDH3B	isocitrate dehydrogenase [NAD] subunit beta, mitochondrial isoform 2 precursor [Bos taurus]	Metabolism;Metabolism;Metabolism;Metabolism;Metabolism	Global and overview maps;Global and overview maps;Global and overview maps;Carbohydrate metabolism;Global and overview maps	ko01100//Metabolic pathways;ko01200//Carbon metabolism;ko01230//Biosynthesis of amino acids;ko00020//Citrate cycle (TCA cycle);ko01210//2-Oxocarboxylic acid metabolism	K00030;K00030;K00030;K00030;K00030	GO:0043231//intracellular membrane-bounded organelle	GO:0000166//nucleotide binding;GO:0004448//isocitrate dehydrogenase activity;GO:0043169//cation binding	GO:0006101//citrate metabolic process
MSTRG.1011.1	MSTRG.1011	--	ncbi_101104097	0.994587	13	1	1	novel-m0169-3p	0.0265849	PDZRN3	PREDICTED: E3 ubiquitin-protein ligase PDZRN3 isoform X1 [Ovis aries musimon]	-	-	-	-	-	-	-
MSTRG.1011.1	MSTRG.1011	--	ncbi_101104458	0.940272	13	4	4	miR-212-x|miR-9851-x|novel-m0066-3p|novel-m0090-3p	3.03825e-07	ZNF618	PREDICTED: zinc finger protein 618 isoform X16 [Ovis aries musimon]	-	-	-	-	GO:0043231//intracellular membrane-bounded organelle	GO:0003676//nucleic acid binding;GO:0043169//cation binding	GO:0010468//regulation of gene expression;GO:0034645//cellular macromolecule biosynthetic process
MSTRG.1011.1	MSTRG.1011	--	ncbi_101104633	0.950134	13	4	2	miR-146-z|miR-4334-y	0.00380514	Ap1s2	PREDICTED: AP-1 complex subunit sigma-2 isoform X1 [Pan troglodytes]	Cellular Processes	Transport and catabolism	ko04142//Lysosome	K12394	GO:0012506//vesicle membrane;GO:0043234//protein complex;GO:0044425//membrane part	GO:0022892//substrate-specific transporter activity	GO:0015031//protein transport
MSTRG.1011.1	MSTRG.1011	--	ncbi_101104962	0.970253	13	2	2	novel-m0090-3p|novel-m0169-3p	0.000653726	RGS3	PREDICTED: regulator of G-protein signaling 3 isoform X2 [Ovis aries musimon]	Organismal Systems	Development	ko04360//Axon guidance	K07524	GO:0043231//intracellular membrane-bounded organelle	-	GO:0045744//negative regulation of G-protein coupled receptor protein signaling pathway
MSTRG.1011.1	MSTRG.1011	--	ncbi_101105095	0.966532	13	3	2	miR-146-z|miR-4334-y	0.00193165	MYBL2	PREDICTED: myb-related protein B isoform X1 [Ovis aries musimon]	Human Diseases;Cellular Processes	Infectious diseases;Cell growth and death	ko05166//HTLV-I infection;ko04218//Cellular senescence	K21769;K21769	GO:0043231//intracellular membrane-bounded organelle;GO:0043234//protein complex	GO:0000982//transcription factor activity, RNA polymerase II core promoter proximal region sequence-specific binding;GO:0003676//nucleic acid binding	GO:0006357//regulation of transcription from RNA polymerase II promoter;GO:0007052//mitotic spindle organization
MSTRG.1011.1	MSTRG.1011	--	ncbi_101105263	0.979687	13	2	2	novel-m0113-5p|novel-m0169-3p	0.000653726	SPHK1	PREDICTED: sphingosine kinase 1 isoform X2 [Ovis aries musimon]	Metabolism;Human Diseases;Environmental Information Processing;Environmental Information Processing;Environmental Information Processing;Environmental Information Processing;Organismal Systems;Environmental Information Processing;Metabolism	Global and overview maps;Infectious diseases;Signal transduction;Signal transduction;Signal transduction;Signal transduction;Immune system;Signal transduction;Lipid metabolism	ko01100//Metabolic pathways;ko05152//Tuberculosis;ko04020//Calcium signaling pathway;ko04072//Phospholipase D signaling pathway;ko04371//Apelin signaling pathway;ko04071//Sphingolipid signaling pathway;ko04666//Fc gamma R-mediated phagocytosis;ko04370//VEGF signaling pathway;ko00600//Sphingolipid metabolism	K04718;K04718;K04718;K04718;K04718;K04718;K04718;K04718;K04718	GO:0016020//membrane;GO:0044424//intracellular part	GO:0001727//lipid kinase activity;GO:0003676//nucleic acid binding;GO:0019903//protein phosphatase binding;GO:0032550//purine ribonucleoside binding	GO:0001558//regulation of cell growth;GO:0001959//regulation of cytokine-mediated signaling pathway;GO:0006940//regulation of smooth muscle contraction;GO:0006952//defense response;GO:0007186//G-protein coupled receptor signaling pathway;GO:0007346//regulation of mitotic cell cycle;GO:0007417//central nervous system development;GO:0008284//positive regulation of cell proliferation;GO:0016310//pho…
MSTRG.1011.1	MSTRG.1011	--	ncbi_101105264	0.949397	13	3	2	miR-210-z|novel-m0090-3p	0.00193165	CLUH	PREDICTED: clustered mitochondria protein homolog isoform X4 [Ovis aries musimon]	-	-	-	-	GO:0044424//intracellular part	-	GO:0048311//mitochondrion distribution
MSTRG.1011.1	MSTRG.1011	--	ncbi_101105527	0.95616	13	1	1	novel-m0066-3p	0.0265849	Kcnip1	PREDICTED: Kv channel-interacting protein 1 isoform X1 [Ovis aries]	-	-	-	-	-	GO:0043169//cation binding	-
MSTRG.1011.1	MSTRG.1011	--	ncbi_101106343	0.991439	13	3	2	miR-4334-y|novel-m0066-3p	0.00193165	LRRC59	PREDICTED: leucine-rich repeat-containing protein 59 [Ovis aries]	-	-	-	-	GO:0009295//nucleoid;GO:0031090//organelle membrane;GO:0031224//intrinsic component of membrane;GO:0043231//intracellular membrane-bounded organelle	GO:0003723//RNA binding	-
MSTRG.1011.1	MSTRG.1011	--	ncbi_101106372	0.949164	13	11	4	miR-146-x|miR-212-y|miR-215-z|novel-m0066-3p	9.02649e-05	PRICKLE2	PREDICTED: prickle-like protein 2 isoform X1 [Ovis aries musimon]	Environmental Information Processing	Signal transduction	ko04310//Wnt signaling pathway	K04511	GO:0044459//plasma membrane part	GO:0046914//transition metal ion binding	GO:0030030//cell projection organization;GO:0035088//establishment or maintenance of apical/basal cell polarity
MSTRG.1011.1	MSTRG.1011	--	ncbi_101106414	0.909989	13	5	2	miR-4334-y|novel-m0113-5p	0.00624648	Rarg	PREDICTED: retinoic acid receptor gamma isoform X1 [Bubalus bubalis]	-	-	-	-	GO:0000785//chromatin;GO:0043231//intracellular membrane-bounded organelle;GO:0043234//protein complex	GO:0000976//transcription regulatory region sequence-specific DNA binding;GO:0004879//RNA polymerase II transcription factor activity, ligand-activated sequence-specific DNA binding;GO:0038023//signaling receptor activity;GO:0042974//retinoic acid receptor binding;GO:0046914//transition metal ion binding	GO:0002009//morphogenesis of an epithelium;GO:0002066//columnar/cuboidal epithelial cell development;GO:0003002//regionalization;GO:0003006//developmental process involved in reproduction;GO:0003415//chondrocyte hypertrophy;GO:0006357//regulation of transcription from RNA polymerase II promoter;GO:0009755//hormone-mediated signaling pathway;GO:0030326//embryonic limb morphogenesis;GO:0030522//int…
MSTRG.1011.1	MSTRG.1011	--	ncbi_101106421	0.969649	13	2	2	miR-9851-x|novel-m0090-3p	0.000653726	SLC37A3	PREDICTED: sugar phosphate exchanger 3 isoform X1 [Ovis aries]	-	-	-	-	GO:0031224//intrinsic component of membrane	-	GO:0044763//single-organism cellular process;GO:0044765//single-organism transport
MSTRG.1011.1	MSTRG.1011	--	ncbi_101106539	0.968343	13	1	1	novel-m0113-5p	0.0265849	ABHD12	PREDICTED: monoacylglycerol lipase ABHD12 isoform X1 [Ovis aries musimon]	-	-	-	-	GO:0008328//ionotropic glutamate receptor complex	GO:0016298//lipase activity	GO:0006639//acylglycerol metabolic process;GO:0006658//phosphatidylserine metabolic process;GO:0008344//adult locomotory behavior;GO:0009612//response to mechanical stimulus
MSTRG.1011.1	MSTRG.1011	--	ncbi_101106557	0.985942	13	1	1	miR-212-x	0.0265849	NES	PREDICTED: nestin isoform X1 [Ovis aries musimon]	-	-	-	-	GO:0005856//cytoskeleton;GO:0043234//protein complex	-	GO:0008283//cell proliferation;GO:0009892//negative regulation of metabolic process;GO:0030030//cell projection organization;GO:0043066//negative regulation of apoptotic process;GO:0043393//regulation of protein binding;GO:0048731//system development
MSTRG.1011.1	MSTRG.1011	--	ncbi_101106704	0.957618	13	2	2	miR-132-y|miR-212-y	0.000653726	SRSF6	PREDICTED: serine/arginine-rich splicing factor 6 [Capra hircus]	Human Diseases;Genetic Information Processing	Infectious diseases;Transcription	ko05168//Herpes simplex infection;ko03040//Spliceosome	K12893;K12893	GO:0016604//nuclear body	GO:0003723//RNA binding	GO:0008219//cell death;GO:0022618//ribonucleoprotein complex assembly;GO:0033119//negative regulation of RNA splicing;GO:0045605//negative regulation of epidermal cell differentiation;GO:0048024//regulation of mRNA splicing, via spliceosome;GO:0050679//positive regulation of epithelial cell proliferation;GO:1903034//regulation of response to wounding
MSTRG.1011.1	MSTRG.1011	--	ncbi_101106801	0.985327	13	4	4	miR-132-y|miR-212-y|novel-m0090-3p|novel-m0113-5p	3.03825e-07	PLXND1	PREDICTED: plexin-D1 isoform X2 [Ovis aries musimon]	-	-	-	-	GO:0016021//integral component of membrane;GO:0031252//cell leading edge	GO:0004888//transmembrane signaling receptor activity;GO:0005515//protein binding	GO:0007166//cell surface receptor signaling pathway;GO:0007389//pattern specification process;GO:0010631//epithelial cell migration;GO:0022603//regulation of anatomical structure morphogenesis;GO:0022607//cellular component assembly;GO:0043393//regulation of protein binding;GO:0048646//anatomical structure formation involved in morphogenesis;GO:0060600//dichotomous subdivision of an epithelial te…
MSTRG.1011.1	MSTRG.1011	--	ncbi_101107189	0.965728	13	1	1	miR-146-z	0.0265849	NDUFB2	PREDICTED: NADH dehydrogenase [ubiquinone] 1 beta subcomplex subunit 2, mitochondrial [Ovis aries]	Metabolism;Organismal Systems;Human Diseases;Human Diseases;Human Diseases;Organismal Systems;Human Diseases;Metabolism	Global and overview maps;Environmental adaptation;Neurodegenerative diseases;Neurodegenerative diseases;Endocrine and metabolic diseases;Nervous system;Neurodegenerative diseases;Energy metabolism	ko01100//Metabolic pathways;ko04714//Thermogenesis;ko05016//Huntington disease;ko05010//Alzheimer disease;ko04932//Non-alcoholic fatty liver disease (NAFLD);ko04723//Retrograde endocannabinoid signaling;ko05012//Parkinson disease;ko00190//Oxidative phosphorylation	K03958;K03958;K03958;K03958;K03958;K03958;K03958;K03958	GO:0019866//organelle inner membrane;GO:0044455//mitochondrial membrane part	GO:0050136//NADH dehydrogenase (quinone) activity	GO:0022904//respiratory electron transport chain
MSTRG.1011.1	MSTRG.1011	--	ncbi_101107605	0.919255	13	4	4	miR-210-z|miR-4334-y|novel-m0090-3p|novel-m0169-3p	3.03825e-07	LTBP2	PREDICTED: latent-transforming growth factor beta-binding protein 2 isoform X3 [Ovis aries musimon]	-	-	-	-	GO:0031988//membrane-bounded vesicle;GO:0043205//fibril	GO:0005515//protein binding;GO:0005539//glycosaminoglycan binding;GO:0046872//metal ion binding	-
MSTRG.1011.1	MSTRG.1011	--	ncbi_101107704	0.974813	13	4	4	miR-132-y|miR-212-y|miR-4334-y|novel-m0113-5p	3.03825e-07	LDB2	PREDICTED: LIM domain-binding protein 2 isoform X1 [Ovis aries]	-	-	-	-	GO:0043231//intracellular membrane-bounded organelle;GO:0043234//protein complex	GO:0000989//transcription factor activity, transcription factor binding;GO:0019904//protein domain specific binding	GO:0001894//tissue homeostasis;GO:0006357//regulation of transcription from RNA polymerase II promoter;GO:0019827//stem cell population maintenance;GO:0022405//hair cycle process;GO:0044085//cellular component biogenesis
MSTRG.1011.1	MSTRG.1011	--	ncbi_101107766	0.954821	13	1	1	miR-4334-y	0.0265849	SCARA3	PREDICTED: scavenger receptor class A member 3 isoform X2 [Ovis aries musimon]	-	-	-	-	-	-	-
MSTRG.1011.1	MSTRG.1011	--	ncbi_101107924	0.918458	13	1	1	miR-9851-x	0.0265849	LMNA	PREDICTED: lamin isoform X2 [Ovis aries musimon]	Cellular Processes;Human Diseases;Human Diseases;Human Diseases	Cell growth and death;Cardiovascular diseases;Cardiovascular diseases;Cardiovascular diseases	ko04210//Apoptosis;ko05412//Arrhythmogenic right ventricular cardiomyopathy (ARVC);ko05414//Dilated cardiomyopathy (DCM);ko05410//Hypertrophic cardiomyopathy (HCM)	K12641;K12641;K12641;K12641	GO:0005882//intermediate filament;GO:0012505//endomembrane system;GO:0016604//nuclear body;GO:0031090//organelle membrane;GO:0044444//cytoplasmic part	GO:0005488//binding	GO:0000087//mitotic M phase;GO:0000226//microtubule cytoskeleton organization;GO:0000278//mitotic cell cycle;GO:0001666//response to hypoxia;GO:0006606//protein import into nucleus;GO:0010823//negative regulation of mitochondrion organization;GO:0016477//cell migration;GO:0019538//protein metabolic process;GO:0022402//cell cycle process;GO:0022411//cellular component disassembly;GO:0030968//endop…
MSTRG.1011.1	MSTRG.1011	--	ncbi_101108186	0.984926	13	3	2	miR-212-x|novel-m0090-3p	0.00193165	FSCN1	PREDICTED: fascin isoform X3 [Ovis aries musimon]	Human Diseases	Cancers	ko05206//MicroRNAs in cancer	K17455	GO:0031988//membrane-bounded vesicle;GO:0032432//actin filament bundle;GO:0042995//cell projection;GO:0044444//cytoplasmic part	GO:0003723//RNA binding;GO:0003779//actin binding	GO:0022607//cellular component assembly;GO:0030036//actin cytoskeleton organization;GO:0048870//cell motility
MSTRG.1011.1	MSTRG.1011	--	ncbi_101108509	0.98687	13	1	1	novel-m0113-5p	0.0265849	ATP6V0D1	V-type proton ATPase subunit d 1 [Homo sapiens]	Metabolism;Human Diseases;Human Diseases;Human Diseases;Cellular Processes;Cellular Processes;Metabolism;Human Diseases;Human Diseases;Organismal Systems;Human Diseases;Organismal Systems	Global and overview maps;Infectious diseases;Cancers;Infectious diseases;Transport and catabolism;Transport and catabolism;Energy metabolism;Immune diseases;Infectious diseases;Nervous system;Infectious diseases;Excretory system	ko01100//Metabolic pathways;ko05165//Human papillomavirus infection;ko05203//Viral carcinogenesis;ko05152//Tuberculosis;ko04145//Phagosome;ko04142//Lysosome;ko00190//Oxidative phosphorylation;ko05323//Rheumatoid arthritis;ko05120//Epithelial cell signaling in Helicobacter pylori infection;ko04721//Synaptic vesicle cycle;ko05110//Vibrio cholerae infection;ko04966//Collecting duct acid secretion	K02146;K02146;K02146;K02146;K02146;K02146;K02146;K02146;K02146;K02146;K02146;K02146	GO:0005768//endosome;GO:0005774//vacuolar membrane;GO:0005815//microtubule organizing center;GO:0005886//plasma membrane;GO:0030666//endocytic vesicle membrane;GO:0033176//proton-transporting V-type ATPase complex;GO:0033177//proton-transporting two-sector ATPase complex, proton-transporting domain;GO:0033267//axon part	GO:0005515//protein binding;GO:0015077//monovalent inorganic cation transmembrane transporter activity;GO:0015662//ATPase activity, coupled to transmembrane movement of ions, phosphorylative mechanism	GO:0006996//organelle organization;GO:0007169//transmembrane receptor protein tyrosine kinase signaling pathway;GO:0007417//central nervous system development;GO:0010927//cellular component assembly involved in morphogenesis;GO:0015031//protein transport;GO:0015988//energy coupled proton transmembrane transport, against electrochemical gradient;GO:0019538//protein metabolic process;GO:0030968//en…
MSTRG.1011.1	MSTRG.1011	--	ncbi_101108706	0.979441	13	3	3	miR-212-x|miR-9851-x|novel-m0090-3p	1.47659e-05	TENT5C	PREDICTED: protein FAM46C [Pantholops hodgsonii]	-	-	-	-	-	-	-
MSTRG.1011.1	MSTRG.1011	--	ncbi_101108844	0.988023	13	2	2	miR-9851-x|novel-m0113-5p	0.000653726	MYH10	PREDICTED: myosin-10 isoform X5 [Ovis aries musimon]	Cellular Processes;Cellular Processes;Organismal Systems;Human Diseases	Cell motility;Cellular community - eukaryotes;Circulatory system;Infectious diseases	ko04810//Regulation of actin cytoskeleton;ko04530//Tight junction;ko04270//Vascular smooth muscle contraction;ko05132//Salmonella infection	K10352;K10352;K10352;K10352	GO:0015630//microtubule cytoskeleton;GO:0016020//membrane;GO:0031252//cell leading edge;GO:0031988//membrane-bounded vesicle;GO:0032155//cell division site part;GO:0032432//actin filament bundle;GO:0032982//myosin filament;GO:0043231//intracellular membrane-bounded organelle;GO:0044297//cell body;GO:0044309//neuron spine;GO:0044444//cytoplasmic part;GO:0045202//synapse	GO:0003779//actin binding;GO:0032550//purine ribonucleoside binding;GO:0042623//ATPase activity, coupled	GO:0007009//plasma membrane organization;GO:0007417//central nervous system development;GO:0016192//vesicle-mediated transport;GO:0016477//cell migration;GO:0022604//regulation of cell morphogenesis;GO:0022610//biological adhesion;GO:0030031//cell projection assembly;GO:0030239//myofibril assembly;GO:0040023//establishment of nucleus localization;GO:0043009//chordate embryonic development;GO:0050…
MSTRG.1011.1	MSTRG.1011	--	ncbi_101108990	0.948062	13	2	2	miR-132-y|miR-212-y	0.000653726	ACTR3	PREDICTED: actin-related protein 3 isoform X1 [Colobus angolensis palliatus]	Cellular Processes	Cellular community - eukaryotes	ko04530//Tight junction	K18584	GO:0005924//cell-substrate adherens junction;GO:0015629//actin cytoskeleton;GO:0031252//cell leading edge;GO:0031988//membrane-bounded vesicle;GO:0043234//protein complex;GO:0044444//cytoplasmic part;GO:0045202//synapse	GO:0003779//actin binding;GO:0005198//structural molecule activity;GO:0032550//purine ribonucleoside binding	GO:0002431//Fc receptor mediated stimulatory signaling pathway;GO:0006952//defense response;GO:0007169//transmembrane receptor protein tyrosine kinase signaling pathway;GO:0009636//response to toxic substance;GO:0010033//response to organic substance;GO:0010591//regulation of lamellipodium assembly;GO:0010770//positive regulation of cell morphogenesis involved in differentiation;GO:0031346//posit…
MSTRG.1011.1	MSTRG.1011	--	ncbi_101109025	0.974221	13	4	4	miR-146-z|miR-210-z|miR-4334-y|novel-m0090-3p	3.03825e-07	TNS4	PREDICTED: tensin-4 isoform X1 [Ovis aries]	-	-	-	-	GO:0005924//cell-substrate adherens junction;GO:0043232//intracellular non-membrane-bounded organelle	GO:0008092//cytoskeletal protein binding	GO:0012501//programmed cell death;GO:0033036//macromolecule localization
MSTRG.1011.1	MSTRG.1011	--	ncbi_101109237	0.988638	13	1	1	novel-m0090-3p	0.0265849	HDGF	PREDICTED: hepatoma-derived growth factor [Capra hircus]	-	-	-	-	GO:0043231//intracellular membrane-bounded organelle;GO:0043234//protein complex;GO:0044421//extracellular region part	GO:0001104//RNA polymerase II transcription cofactor activity;GO:0001221//transcription cofactor binding;GO:0003723//RNA binding;GO:0005102//receptor binding;GO:0005539//glycosaminoglycan binding;GO:0036094//small molecule binding	GO:0010468//regulation of gene expression;GO:0034645//cellular macromolecule biosynthetic process
MSTRG.1011.1	MSTRG.1011	--	ncbi_101109311	0.961242	13	1	1	novel-m0169-3p	0.0265849	DPYD	PREDICTED: dihydropyrimidine dehydrogenase [NADP(+)] isoform X1 [Ovis aries]	Metabolism;Metabolism;Metabolism;Metabolism;Metabolism	Global and overview maps;Nucleotide metabolism;Xenobiotics biodegradation and metabolism;Metabolism of other amino acids;Metabolism of cofactors and vitamins	ko01100//Metabolic pathways;ko00240//Pyrimidine metabolism;ko00983//Drug metabolism - other enzymes;ko00410//beta-Alanine metabolism;ko00770//Pantothenate and CoA biosynthesis	K00207;K00207;K00207;K00207;K00207	-	-	-
MSTRG.1011.1	MSTRG.1011	--	ncbi_101109670	0.941546	13	5	5	miR-146-z|miR-9851-x|novel-m0066-3p|novel-m0090-3p|novel-m0169-3p	5.63799e-09	Uck2	PREDICTED: uridine-cytidine kinase 2 isoform X2 [Ovis aries musimon]	Metabolism;Metabolism;Metabolism	Global and overview maps;Nucleotide metabolism;Xenobiotics biodegradation and metabolism	ko01100//Metabolic pathways;ko00240//Pyrimidine metabolism;ko00983//Drug metabolism - other enzymes	K00876;K00876;K00876	GO:0043227//membrane-bounded organelle;GO:0044444//cytoplasmic part	GO:0019206//nucleoside kinase activity;GO:0032550//purine ribonucleoside binding	GO:0006222//UMP biosynthetic process;GO:0006241//CTP biosynthetic process;GO:0009224//CMP biosynthetic process
MSTRG.1011.1	MSTRG.1011	--	ncbi_101109711	0.926114	13	1	1	novel-m0066-3p	0.0265849	CRYBG1	PREDICTED: absent in melanoma 1 protein isoform X2 [Ovis aries musimon]	-	-	-	-	-	-	-
MSTRG.1011.1	MSTRG.1011	--	ncbi_101110013	0.903832	13	1	1	novel-m0066-3p	0.0265849	HSD17B7	PREDICTED: 3-keto-steroid reductase isoform X2 [Ovis aries]	Metabolism;Metabolism;Organismal Systems;Metabolism	Global and overview maps;Lipid metabolism;Endocrine system;Lipid metabolism	ko01100//Metabolic pathways;ko00140//Steroid hormone biosynthesis;ko04913//Ovarian Steroidogenesis;ko00100//Steroid biosynthesis	K13373;K13373;K13373;K13373	GO:0043231//intracellular membrane-bounded organelle	GO:0033764//steroid dehydrogenase activity, acting on the CH-OH group of donors, NAD or NADP as acceptor	GO:0008203//cholesterol metabolic process
MSTRG.1011.1	MSTRG.1011	--	ncbi_101110218	0.990355	13	1	1	novel-m0066-3p	0.0265849	PLEK	PREDICTED: pleckstrin [Ovis aries]	-	-	-	-	GO:0031253//cell projection membrane;GO:0044424//intracellular part	GO:0019901//protein kinase binding;GO:0046983//protein dimerization activity;GO:1902936//phosphatidylinositol bisphosphate binding	GO:0006650//glycerophospholipid metabolic process;GO:0006887//exocytosis;GO:0008277//regulation of G-protein coupled receptor protein signaling pathway;GO:0008361//regulation of cell size;GO:0009306//protein secretion;GO:0010543//regulation of platelet activation;GO:0010677//negative regulation of cellular carbohydrate metabolic process;GO:0010922//positive regulation of phosphatase activity;GO:0…
MSTRG.1011.1	MSTRG.1011	--	ncbi_101110330	0.968079	13	1	1	miR-146-z	0.0265849	Synpo2	PREDICTED: synaptopodin-2 isoform X1 [Ovis aries]	-	-	-	-	GO:0005856//cytoskeleton	-	-
MSTRG.1011.1	MSTRG.1011	--	ncbi_101110635	0.979331	13	3	2	miR-132-y|miR-212-y	0.00193165	ADAMTS5	PREDICTED: A disintegrin and metalloproteinase with thrombospondin motifs 5 isoform X1 [Ovis aries musimon]	-	-	-	-	GO:0031012//extracellular matrix	GO:0046914//transition metal ion binding;GO:0070011//peptidase activity, acting on L-amino acid peptides	GO:0009617//response to bacterium;GO:0019538//protein metabolic process
MSTRG.1011.1	MSTRG.1011	--	ncbi_101110650	0.99256	13	3	2	miR-212-x|novel-m0090-3p	0.00193165	MFSD6	PREDICTED: major facilitator superfamily domain-containing protein 6 isoform X2 [Ovis aries]	-	-	-	-	GO:0031224//intrinsic component of membrane	-	GO:0044763//single-organism cellular process
MSTRG.1011.1	MSTRG.1011	--	ncbi_101110694	0.960402	13	2	2	novel-m0090-3p|novel-m0113-5p	0.000653726	SLC17A9	PREDICTED: solute carrier family 17 member 9 isoform X1 [Ovis aries]	-	-	-	-	GO:0031224//intrinsic component of membrane	-	GO:0044763//single-organism cellular process
MSTRG.1011.1	MSTRG.1011	--	ncbi_101110791	0.971514	13	1	1	novel-m0169-3p	0.0265849	LGR4	PREDICTED: leucine-rich repeat-containing G-protein coupled receptor 4 isoform X2 [Ovis aries musimon]	-	-	-	-	GO:0016021//integral component of membrane	GO:0004930//G-protein coupled receptor activity	GO:0001503//ossification;GO:0001818//negative regulation of cytokine production;GO:0002683//negative regulation of immune system process;GO:0006355//regulation of transcription, DNA-templated;GO:0006952//defense response;GO:0007623//circadian rhythm;GO:0008283//cell proliferation;GO:0030177//positive regulation of Wnt signaling pathway;GO:0031214//biomineral tissue development;GO:0032835//glomeru…
MSTRG.1011.1	MSTRG.1011	--	ncbi_101110982	0.950418	13	4	3	miR-132-y|miR-146-z|miR-4334-y	5.81521e-05	INCENP	PREDICTED: inner centromere protein isoform X2 [Ovis aries musimon]	-	-	-	-	GO:0000775//chromosome, centromeric region;GO:0015630//microtubule cytoskeleton;GO:0032991//macromolecular complex;GO:0044454//nuclear chromosome part	-	GO:0022402//cell cycle process
MSTRG.1011.1	MSTRG.1011	--	ncbi_101110988	0.995249	13	2	2	miR-146-z|miR-212-x	0.000653726	KCNAB1	PREDICTED: voltage-gated potassium channel subunit beta-1 isoform X1 [Ovis aries]	-	-	-	-	GO:0019897//extrinsic component of plasma membrane;GO:0034703//cation channel complex;GO:0044444//cytoplasmic part	GO:0005216//ion channel activity;GO:0016247//channel regulator activity;GO:0016616//oxidoreductase activity, acting on the CH-OH group of donors, NAD or NADP as acceptor;GO:0043168//anion binding	GO:0044708//single-organism behavior;GO:0044710//single-organism metabolic process;GO:1901016//regulation of potassium ion transmembrane transporter activity
MSTRG.1011.1	MSTRG.1011	--	ncbi_101111284	0.942231	13	2	2	miR-9851-x|novel-m0090-3p	0.000653726	CCDC69	PREDICTED: coiled-coil domain-containing protein 69 [Ovis aries musimon]	-	-	-	-	-	-	-
MSTRG.1011.1	MSTRG.1011	--	ncbi_101111302	0.959759	13	2	2	miR-132-y|novel-m0113-5p	0.000653726	JPT1	PREDICTED: hematological and neurological expressed 1 protein [Ovis aries]	-	-	-	-	-	-	-
MSTRG.1011.1	MSTRG.1011	--	ncbi_101111402	0.94269	13	3	3	miR-9851-x|novel-m0090-3p|novel-m0169-3p	1.47659e-05	Srf	serum response factor [Bos taurus]	Environmental Information Processing;Human Diseases;Human Diseases;Environmental Information Processing	Signal transduction;Infectious diseases;Cancers;Signal transduction	ko04010//MAPK signaling pathway;ko05166//HTLV-I infection;ko05203//Viral carcinogenesis;ko04022//cGMP - PKG signaling pathway	K04378;K04378;K04378;K04378	GO:0043231//intracellular membrane-bounded organelle	GO:0000977//RNA polymerase II regulatory region sequence-specific DNA binding;GO:0000982//transcription factor activity, RNA polymerase II core promoter proximal region sequence-specific binding;GO:0000989//transcription factor activity, transcription factor binding;GO:0003682//chromatin binding;GO:0046983//protein dimerization activity	GO:0001704//formation of primary germ layer;GO:0001894//tissue homeostasis;GO:0002244//hematopoietic progenitor cell differentiation;GO:0003143//embryonic heart tube morphogenesis;GO:0003256//regulation of transcription from RNA polymerase II promoter involved in myocardial precursor cell differentiation;GO:0006940//regulation of smooth muscle contraction;GO:0006950//response to stress;GO:0007043…
MSTRG.1011.1	MSTRG.1011	--	ncbi_101111649	0.977962	13	3	2	miR-4334-y|novel-m0066-3p	0.00193165	Slco4a1	PREDICTED: solute carrier organic anion transporter family member 4A1 isoform X2 [Ovis aries musimon]	-	-	-	-	-	-	GO:0051234//establishment of localization
MSTRG.1011.1	MSTRG.1011	--	ncbi_101111654	0.944796	13	1	1	novel-m0090-3p	0.0265849	UBASH3B	ubiquitin-associated and SH3 domain-containing protein B [Bos taurus]	-	-	-	-	-	-	GO:0006470//protein dephosphorylation;GO:0010522//regulation of calcium ion transport into cytosol;GO:0010544//negative regulation of platelet activation
MSTRG.1011.1	MSTRG.1011	--	ncbi_101111705	0.982665	13	2	2	miR-9851-x|novel-m0090-3p	0.000653726	SLC2A6	PREDICTED: solute carrier family 2, facilitated glucose transporter member 6 isoform X2 [Ovis aries musimon]	-	-	-	-	-	GO:0022857//transmembrane transporter activity	GO:0044763//single-organism cellular process;GO:0044765//single-organism transport
MSTRG.1011.1	MSTRG.1011	--	ncbi_101112387	0.969837	13	6	5	miR-132-y|miR-146-z|miR-212-y|miR-9851-x|novel-m0090-3p	3.3362e-08	OLFML2A	PREDICTED: olfactomedin-like protein 2A isoform X2 [Ovis aries musimon]	-	-	-	-	-	GO:0046983//protein dimerization activity	-
MSTRG.1011.1	MSTRG.1011	--	ncbi_101112476	0.913062	13	1	1	miR-212-x	0.0265849	CCDC136	PREDICTED: coiled-coil domain-containing protein 136 isoform X1 [Ovis aries musimon]	-	-	-	-	-	-	-
MSTRG.1011.1	MSTRG.1011	--	ncbi_101112594	0.95452	13	1	1	miR-146-z	0.0265849	Sik3	PREDICTED: serine/threonine-protein kinase SIK3 isoform X6 [Ovis aries musimon]	-	-	-	-	GO:0044424//intracellular part	GO:0004672//protein kinase activity;GO:0032550//purine ribonucleoside binding;GO:0046872//metal ion binding	GO:0006464//cellular protein modification process;GO:0006796//phosphate-containing compound metabolic process;GO:0008104//protein localization;GO:0009887//organ morphogenesis;GO:0035107//appendage morphogenesis;GO:0036075//replacement ossification;GO:0040007//growth
MSTRG.1011.1	MSTRG.1011	--	ncbi_101112625	0.980861	13	5	3	miR-146-z|miR-9851-x|novel-m0169-3p	0.000143135	VSIR	PREDICTED: platelet receptor Gi24 [Ovis aries]	-	-	-	-	-	-	-
MSTRG.1011.1	MSTRG.1011	--	ncbi_101112636	0.936407	13	5	4	miR-132-y|miR-212-y|miR-4334-y|novel-m0113-5p	1.49657e-06	NCAPH	PREDICTED: inositol 1,4,5-trisphosphate receptor-interacting protein-like 1 isoform X1 [Ovis aries musimon]	-	-	-	-	GO:0005856//cytoskeleton	-	GO:0000280//nuclear division;GO:0022402//cell cycle process;GO:0051276//chromosome organization
MSTRG.1011.1	MSTRG.1011	--	ncbi_101112792	0.986561	13	2	2	miR-146-z|miR-212-y	0.000653726	NSDHL	PREDICTED: sterol-4-alpha-carboxylate 3-dehydrogenase, decarboxylating [Ovis aries]	Metabolism;Metabolism	Global and overview maps;Lipid metabolism	ko01100//Metabolic pathways;ko00100//Steroid biosynthesis	K07748;K07748	GO:0031090//organelle membrane;GO:0031224//intrinsic component of membrane;GO:0043231//intracellular membrane-bounded organelle;GO:0043232//intracellular non-membrane-bounded organelle	GO:0033764//steroid dehydrogenase activity, acting on the CH-OH group of donors, NAD or NADP as acceptor	GO:0006694//steroid biosynthetic process;GO:0007166//cell surface receptor signaling pathway;GO:0008203//cholesterol metabolic process;GO:0048568//embryonic organ development
MSTRG.1011.1	MSTRG.1011	--	ncbi_101112927	0.972226	13	3	3	miR-212-x|novel-m0113-5p|novel-m0169-3p	1.47659e-05	FBLN5	PREDICTED: fibulin-5 isoform X1 [Capra hircus]	-	-	-	-	GO:0016020//membrane;GO:0031988//membrane-bounded vesicle;GO:0044420//extracellular matrix component;GO:0044421//extracellular region part	GO:0005102//receptor binding;GO:0038023//signaling receptor activity;GO:0046872//metal ion binding;GO:0046983//protein dimerization activity	GO:0007599//hemostasis;GO:0019430//removal of superoxide radicals;GO:0031589//cell-substrate adhesion;GO:0034613//cellular protein localization;GO:0044765//single-organism transport;GO:0050794//regulation of cellular process;GO:0085029//extracellular matrix assembly
MSTRG.1011.1	MSTRG.1011	--	ncbi_101112992	0.904395	13	5	3	miR-212-x|miR-9851-x|novel-m0169-3p	0.000143135	ABR	active breakpoint cluster region-related protein [Bos taurus]	-	-	-	-	-	-	-
MSTRG.1011.1	MSTRG.1011	--	ncbi_101113325	0.969515	13	1	1	miR-212-x	0.0265849	SLC4A2	PREDICTED: anion exchange protein 2 isoform X2 [Ovis aries musimon]	Organismal Systems;Organismal Systems;Organismal Systems;Organismal Systems	Digestive system;Digestive system;Digestive system;Digestive system	ko04976//Bile secretion;ko04972//Pancreatic secretion;ko04970//Salivary secretion;ko04971//Gastric acid secretion	K13855;K13855;K13855;K13855	-	-	-
MSTRG.1011.1	MSTRG.1011	--	ncbi_101113551	0.972307	13	1	1	miR-146-z	0.0265849	BUB3	mitotic checkpoint protein BUB3 isoform a [Homo sapiens]	Human Diseases;Cellular Processes	Infectious diseases;Cell growth and death	ko05166//HTLV-I infection;ko04110//Cell cycle	K02180;K02180	GO:0000776//kinetochore;GO:0031981//nuclear lumen;GO:0044444//cytoplasmic part	GO:0005488//binding	GO:0000087//mitotic M phase;GO:0000280//nuclear division;GO:0007059//chromosome segregation;GO:0034453//microtubule anchoring;GO:0035556//intracellular signal transduction;GO:0043161//proteasome-mediated ubiquitin-dependent protein catabolic process;GO:0051439//regulation of ubiquitin-protein ligase activity involved in mitotic cell cycle;GO:0071173//spindle assembly checkpoint
MSTRG.1011.1	MSTRG.1011	--	ncbi_101113686	0.96065	13	1	1	miR-146-z	0.0265849	HDAC5	PREDICTED: histone deacetylase 5 isoform X7 [Ovis aries musimon]	Human Diseases;Human Diseases;Human Diseases;Human Diseases;Human Diseases;Environmental Information Processing	Infectious diseases;Cancers;Infectious diseases;Substance dependence;Cancers;Signal transduction	ko05165//Human papillomavirus infection;ko05203//Viral carcinogenesis;ko05169//Epstein-Barr virus infection;ko05034//Alcoholism;ko05206//MicroRNAs in cancer;ko04371//Apelin signaling pathway	K11406;K11406;K11406;K11406;K11406;K11406	GO:0044444//cytoplasmic part;GO:0044451//nucleoplasm part	GO:0003712//transcription cofactor activity;GO:0008134//transcription factor binding;GO:0017136//NAD-dependent histone deacetylase activity;GO:0019901//protein kinase binding;GO:0043169//cation binding;GO:0044212//transcription regulatory region DNA binding	GO:0001649//osteoblast differentiation;GO:0006357//regulation of transcription from RNA polymerase II promoter;GO:0006950//response to stress;GO:0010830//regulation of myotube differentiation;GO:0014070//response to organic cyclic compound;GO:0016575//histone deacetylation;GO:0043537//negative regulation of blood vessel endothelial cell migration;GO:0044093//positive regulation of molecular funct…
MSTRG.1011.1	MSTRG.1011	--	ncbi_101113764	0.900961	13	1	1	novel-m0090-3p	0.0265849	PAQR5	PREDICTED: membrane progestin receptor gamma isoform X1 [Ovis aries]	-	-	-	-	GO:0031224//intrinsic component of membrane	GO:0016854//racemase and epimerase activity	-
MSTRG.1011.1	MSTRG.1011	--	ncbi_101113848	0.935225	13	7	7	miR-210-z|miR-212-x|miR-4334-y|miR-9851-x|novel-m0066-3p|novel-m0090-3p|novel-m0113-5p	1.35058e-12	MYDGF	PREDICTED: myeloid-derived growth factor isoform X2 [Ovis aries musimon]	-	-	-	-	-	-	-
MSTRG.1011.1	MSTRG.1011	--	ncbi_101114717	0.923943	13	4	2	miR-212-x|miR-9851-x	0.00380514	PLEKHA6	PREDICTED: pleckstrin homology domain-containing family A member 6 isoform X14 [Ovis aries musimon]	-	-	-	-	-	-	-
MSTRG.1011.1	MSTRG.1011	--	ncbi_101114859	0.933485	13	4	4	miR-210-z|miR-4334-y|novel-m0090-3p|novel-m0169-3p	3.03825e-07	GALNT6	PREDICTED: polypeptide N-acetylgalactosaminyltransferase 6 isoform X2 [Ovis aries musimon]	Metabolism;Metabolism	Global and overview maps;Glycan biosynthesis and metabolism	ko01100//Metabolic pathways;ko00512//Mucin type O-glycan biosynthesis	K00710;K00710	GO:0031224//intrinsic component of membrane;GO:0043231//intracellular membrane-bounded organelle;GO:0044444//cytoplasmic part	GO:0008376//acetylgalactosaminyltransferase activity;GO:0043169//cation binding	GO:0006464//cellular protein modification process
MSTRG.1011.1	MSTRG.1011	--	ncbi_101115084	0.934614	13	2	2	miR-146-z|novel-m0169-3p	0.000653726	RCSD1	PREDICTED: capZ-interacting protein isoform X1 [Ovis aries musimon]	-	-	-	-	-	-	GO:0006972//hyperosmotic response
MSTRG.1011.1	MSTRG.1011	--	ncbi_101115405	0.954654	13	1	1	novel-m0113-5p	0.0265849	AP4S1	PREDICTED: AP-4 complex subunit sigma-1 [Ovis aries]	Cellular Processes	Transport and catabolism	ko04142//Lysosome	K12403	GO:0000139//Golgi membrane;GO:0044425//membrane part;GO:0044440//endosomal part	GO:0022892//substrate-specific transporter activity	GO:0008104//protein localization;GO:0016043//cellular component organization;GO:0048193//Golgi vesicle transport
MSTRG.1011.1	MSTRG.1011	--	ncbi_101115590	0.980997	13	1	1	novel-m0169-3p	0.0265849	MPZL1	PREDICTED: myelin protein zero-like protein 1 isoform X1 [Ovis aries]	Environmental Information Processing	Signaling molecules and interaction	ko04514//Cell adhesion molecules (CAMs)	K06770	GO:0005924//cell-substrate adherens junction;GO:0016021//integral component of membrane;GO:0044464//cell part	GO:0005488//binding	GO:0007167//enzyme linked receptor protein signaling pathway
MSTRG.1011.1	MSTRG.1011	--	ncbi_101115622	0.98364	13	4	4	miR-210-z|miR-4334-y|miR-9851-x|novel-m0113-5p	3.03825e-07	C1QTNF2	PREDICTED: complement C1q tumor necrosis factor-related protein 2 isoform X3 [Ovis aries musimon]	-	-	-	-	GO:0044421//extracellular region part	GO:0005515//protein binding	GO:0005979//regulation of glycogen biosynthetic process;GO:0010828//positive regulation of glucose transport;GO:0045923//positive regulation of fatty acid metabolic process;GO:0051291//protein heterooligomerization
MSTRG.1011.1	MSTRG.1011	--	ncbi_101115623	0.923747	13	3	3	miR-146-z|miR-9851-x|novel-m0066-3p	1.47659e-05	ANK2	PREDICTED: ankyrin-2 isoform X3 [Ovis aries musimon]	Human Diseases;Organismal Systems	Cancers;Immune system	ko05205//Proteoglycans in cancer;ko04624//Toll and Imd signaling pathway	K10380;K10380	GO:0016021//integral component of membrane;GO:0031674//I band;GO:0044291//cell-cell contact zone;GO:0044459//plasma membrane part	GO:0008092//cytoskeletal protein binding;GO:0016247//channel regulator activity;GO:0019900//kinase binding	GO:0002027//regulation of heart rate;GO:0003230//cardiac atrium development;GO:0006612//protein targeting to membrane;GO:0006813//potassium ion transport;GO:0010880//regulation of release of sequestered calcium ion into cytosol by sarcoplasmic reticulum;GO:0019722//calcium-mediated signaling;GO:0031647//regulation of protein stability;GO:0032414//positive regulation of ion transmembrane transport…
MSTRG.1011.1	MSTRG.1011	--	ncbi_101115767	0.96047	13	1	1	miR-210-z	0.0265849	PHF19	PREDICTED: PHD finger protein 19 isoform X1 [Capra hircus]	-	-	-	-	GO:0031519//PcG protein complex	GO:0042393//histone binding;GO:0046914//transition metal ion binding	GO:0030154//cell differentiation;GO:0031062//positive regulation of histone methylation;GO:0044707//single-multicellular organism process
MSTRG.1011.1	MSTRG.1011	--	ncbi_101115940	0.961872	13	1	1	novel-m0169-3p	0.0265849	ERMP1	PREDICTED: endoplasmic reticulum metallopeptidase 1 isoform X1 [Ovis aries musimon]	-	-	-	-	-	-	-
MSTRG.1011.1	MSTRG.1011	--	ncbi_101116433	0.904208	13	1	1	novel-m0066-3p	0.0265849	MST1R	PREDICTED: macrophage-stimulating protein receptor isoform X5 [Ovis aries musimon]	-	-	-	-	GO:0031224//intrinsic component of membrane;GO:0032432//actin filament bundle	GO:0004713//protein tyrosine kinase activity;GO:0005515//protein binding;GO:0032550//purine ribonucleoside binding;GO:0060089//molecular transducer activity	GO:0007167//enzyme linked receptor protein signaling pathway;GO:0043405//regulation of MAP kinase activity;GO:0044707//single-multicellular organism process;GO:0051707//response to other organism;GO:0051896//regulation of protein kinase B signaling
MSTRG.1011.1	MSTRG.1011	--	ncbi_101116509	0.986893	13	3	2	miR-146-z|novel-m0169-3p	0.00193165	MAP1B	PREDICTED: microtubule-associated protein 1B isoform X1 [Ovis aries musimon]	-	-	-	-	GO:0015630//microtubule cytoskeleton;GO:0016020//membrane;GO:0044444//cytoplasmic part;GO:0044456//synapse part	GO:0015631//tubulin binding	GO:0000226//microtubule cytoskeleton organization;GO:0030010//establishment of cell polarity;GO:0030307//positive regulation of cell growth;GO:0032386//regulation of intracellular transport;GO:0034643//establishment of mitochondrion localization, microtubule-mediated;GO:1990138//neuron projection extension
MSTRG.1011.1	MSTRG.1011	--	ncbi_101116618	0.92505	13	1	1	novel-m0169-3p	0.0265849	Cxadr	PREDICTED: coxsackievirus and adenovirus receptor isoform X1 [Ovis aries]	Human Diseases	Cardiovascular diseases	ko05416//Viral myocarditis	K06788	GO:0016020//membrane;GO:0043005//neuron projection;GO:0043296//apical junction complex;GO:0044291//cell-cell contact zone	GO:0005515//protein binding	GO:0006996//organelle organization;GO:0008285//negative regulation of cell proliferation;GO:0016477//cell migration;GO:0034330//cell junction organization;GO:0042110//T cell activation;GO:0048747//muscle fiber development;GO:0086065//cell communication involved in cardiac conduction
MSTRG.1011.1	MSTRG.1011	--	ncbi_101116785	0.944309	13	2	2	novel-m0090-3p|novel-m0113-5p	0.000653726	TAGLN2	transgelin-2 [Bos taurus]	-	-	-	-	GO:0031988//membrane-bounded vesicle	GO:0003779//actin binding	GO:0030154//cell differentiation
MSTRG.1011.1	MSTRG.1011	--	ncbi_101117111	0.979578	13	2	2	miR-146-z|novel-m0066-3p	0.000653726	AKAP6	PREDICTED: A-kinase anchor protein 6 isoform X1 [Ovis aries]	-	-	-	-	-	-	-
MSTRG.1011.1	MSTRG.1011	--	ncbi_101117379	0.976303	13	1	1	novel-m0113-5p	0.0265849	GBA	PREDICTED: glucosylceramidase [Ovis aries musimon]	Metabolism;Cellular Processes;Metabolism;Metabolism	Global and overview maps;Transport and catabolism;Lipid metabolism;Glycan biosynthesis and metabolism	ko01100//Metabolic pathways;ko04142//Lysosome;ko00600//Sphingolipid metabolism;ko00511//Other glycan degradation	K01201;K01201;K01201;K01201	GO:0000323//lytic vacuole;GO:0005774//vacuolar membrane;GO:0005775//vacuolar lumen;GO:0031988//membrane-bounded vesicle	GO:0005515//protein binding;GO:0016787//hydrolase activity	GO:0001818//negative regulation of cytokine production;GO:0006670//sphingosine metabolic process;GO:0006678//glucosylceramide metabolic process;GO:0009968//negative regulation of signal transduction;GO:0031401//positive regulation of protein modification process;GO:0034612//response to tumor necrosis factor;GO:0043405//regulation of MAP kinase activity
MSTRG.1011.1	MSTRG.1011	--	ncbi_101117500	0.983355	13	1	1	miR-212-x	0.0265849	SPC24	PREDICTED: kinetochore protein Spc24 isoform X2 [Ovis aries musimon]	-	-	-	-	GO:0000776//kinetochore;GO:0043231//intracellular membrane-bounded organelle;GO:0044444//cytoplasmic part	GO:0005488//binding	GO:0000087//mitotic M phase;GO:0000278//mitotic cell cycle;GO:0000280//nuclear division;GO:0035556//intracellular signal transduction
MSTRG.1011.1	MSTRG.1011	--	ncbi_101117554	0.916494	13	1	1	miR-9851-x	0.0265849	TNFRSF12A	PREDICTED: tumor necrosis factor receptor superfamily member 12A [Ovis aries]	Environmental Information Processing	Signaling molecules and interaction	ko04060//Cytokine-cytokine receptor interaction	K05149	GO:0031224//intrinsic component of membrane;GO:0044464//cell part	GO:0005488//binding	GO:0006929//substrate-dependent cell migration;GO:0022603//regulation of anatomical structure morphogenesis;GO:0022610//biological adhesion;GO:0030307//positive regulation of cell growth;GO:0042981//regulation of apoptotic process;GO:0044707//single-multicellular organism process;GO:0048646//anatomical structure formation involved in morphogenesis;GO:0048869//cellular developmental process;GO:009…
MSTRG.1011.1	MSTRG.1011	--	ncbi_101118038	0.966557	13	5	3	novel-m0066-3p|novel-m0113-5p|novel-m0169-3p	0.000143135	ITGA3	PREDICTED: integrin alpha-3 [Pantholops hodgsonii]	Human Diseases;Environmental Information Processing;Human Diseases;Cellular Processes;Cellular Processes;Organismal Systems;Human Diseases;Environmental Information Processing;Human Diseases;Human Diseases;Human Diseases	Cancers;Signal transduction;Infectious diseases;Cell motility;Cellular community - eukaryotes;Immune system;Cancers;Signaling molecules and interaction;Cardiovascular diseases;Cardiovascular diseases;Cardiovascular diseases	ko05200//Pathways in cancer;ko04151//PI3K-Akt signaling pathway;ko05165//Human papillomavirus infection;ko04810//Regulation of actin cytoskeleton;ko04510//Focal adhesion;ko04640//Hematopoietic cell lineage;ko05222//Small cell lung cancer;ko04512//ECM-receptor interaction;ko05412//Arrhythmogenic right ventricular cardiomyopathy (ARVC);ko05414//Dilated cardiomyopathy (DCM);ko05410//Hypertrophic car…	K06482;K06482;K06482;K06482;K06482;K06482;K06482;K06482;K06482;K06482;K06482	GO:0005924//cell-substrate adherens junction;GO:0008305//integrin complex;GO:0031253//cell projection membrane;GO:0031988//membrane-bounded vesicle;GO:0044456//synapse part	GO:0019899//enzyme binding;GO:0043169//cation binding;GO:0046983//protein dimerization activity	GO:0003014//renal system process;GO:0007611//learning or memory;GO:0016477//cell migration;GO:0022610//biological adhesion;GO:0030154//cell differentiation;GO:0030323//respiratory tube development;GO:0035023//regulation of Rho protein signal transduction;GO:0043954//cellular component maintenance;GO:0051130//positive regulation of cellular component organization;GO:0090092//regulation of transmem…
MSTRG.1011.1	MSTRG.1011	--	ncbi_101118140	0.992442	13	1	1	novel-m0113-5p	0.0265849	CLIC1	Chloride intracellular channel protein 1, partial [Bos mutus]	-	-	-	-	GO:0012505//endomembrane system;GO:0031090//organelle membrane;GO:0031988//membrane-bounded vesicle;GO:0034702//ion channel complex;GO:0043231//intracellular membrane-bounded organelle;GO:0044421//extracellular region part;GO:0044444//cytoplasmic part	GO:0005253//anion channel activity	GO:0006821//chloride transport;GO:0007049//cell cycle;GO:0030168//platelet activation;GO:0034220//ion transmembrane transport;GO:0042391//regulation of membrane potential;GO:0045597//positive regulation of cell differentiation
MSTRG.1011.1	MSTRG.1011	--	ncbi_101118179	0.9776	13	7	5	miR-146-z|miR-212-x|novel-m0066-3p|novel-m0090-3p|novel-m0169-3p	1.15156e-07	GRIN2B	glutamate receptor ionotropic, NMDA 2B precursor [Bos taurus]	Environmental Information Processing;Environmental Information Processing;Environmental Information Processing;Human Diseases;Environmental Information Processing;Human Diseases;Human Diseases;Human Diseases;Organismal Systems;Organismal Systems;Organismal Systems;Human Diseases;Organismal Systems;Human Diseases;Human Diseases;Human Diseases	Signaling molecules and interaction;Signal transduction;Signal transduction;Neurodegenerative diseases;Signal transduction;Substance dependence;Neurodegenerative diseases;Immune diseases;Nervous system;Nervous system;Environmental adaptation;Substance dependence;Nervous system;Neurodegenerative diseases;Substance dependence;Substance dependence	ko04080//Neuroactive ligand-receptor interaction;ko04014//Ras signaling pathway;ko04024//cAMP signaling pathway;ko05016//Huntington disease;ko04015//Rap1 signaling pathway;ko05034//Alcoholism;ko05010//Alzheimer disease;ko05322//Systemic lupus erythematosus;ko04728//Dopaminergic synapse;ko04724//Glutamatergic synapse;ko04713//Circadian entrainment;ko05031//Amphetamine addiction;ko04720//Long-term …	K05210;K05210;K05210;K05210;K05210;K05210;K05210;K05210;K05210;K05210;K05210;K05210;K05210;K05210;K05210;K05210	-	-	-
MSTRG.1011.1	MSTRG.1011	--	ncbi_101118274	0.935613	13	5	3	miR-4334-y|novel-m0090-3p|novel-m0169-3p	0.000143135	ELOVL6	elongation of very long chain fatty acids protein 6 [Capra hircus]	Metabolism;Metabolism;Metabolism;Metabolism	Global and overview maps;Global and overview maps;Lipid metabolism;Lipid metabolism	ko01100//Metabolic pathways;ko01212//Fatty acid metabolism;ko00062//Fatty acid elongation;ko01040//Biosynthesis of unsaturated fatty acids	K10203;K10203;K10203;K10203	GO:0031227//intrinsic component of endoplasmic reticulum membrane	GO:0005488//binding;GO:0016746//transferase activity, transferring acyl groups	GO:0001676//long-chain fatty acid metabolic process;GO:0006641//triglyceride metabolic process;GO:0030497//fatty acid elongation;GO:0035336//long-chain fatty-acyl-CoA metabolic process
MSTRG.1011.1	MSTRG.1011	--	ncbi_101118728	0.92531	13	3	2	novel-m0090-3p|novel-m0113-5p	0.00193165	LRP4	PREDICTED: low-density lipoprotein receptor-related protein 4 isoform X2 [Ovis aries musimon]	-	-	-	-	GO:0031224//intrinsic component of membrane;GO:0045202//synapse	GO:0005102//receptor binding;GO:0046872//metal ion binding;GO:0046983//protein dimerization activity	GO:0001941//postsynaptic membrane organization;GO:0003002//regionalization;GO:0007416//synapse assembly;GO:0010771//negative regulation of cell morphogenesis involved in differentiation;GO:0022405//hair cycle process;GO:0030178//negative regulation of Wnt signaling pathway;GO:0030278//regulation of ossification;GO:0030326//embryonic limb morphogenesis;GO:0031399//regulation of protein modificatio…
MSTRG.1011.1	MSTRG.1011	--	ncbi_101118730	0.957568	13	3	3	miR-212-x|miR-4334-y|miR-9851-x	1.47659e-05	PITPNM2	PREDICTED: membrane-associated phosphatidylinositol transfer protein 2 isoform X2 [Ovis aries musimon]	-	-	-	-	GO:0043227//membrane-bounded organelle;GO:0044464//cell part	GO:0043169//cation binding	GO:0051234//establishment of localization
MSTRG.1011.1	MSTRG.1011	--	ncbi_101118766	0.968633	13	4	3	miR-132-y|miR-212-y|novel-m0090-3p	5.81521e-05	STEAP3	PREDICTED: metalloreductase STEAP3 isoform X1 [Ovis aries musimon]	Cellular Processes;Cellular Processes	Cell growth and death;Cell growth and death	ko04115//p53 signaling pathway;ko04216//Ferroptosis	K10142;K10142	-	-	-
MSTRG.1011.1	MSTRG.1011	--	ncbi_101118802	0.920146	13	1	1	novel-m0090-3p	0.0265849	FAM117A	PREDICTED: protein FAM117A [Ovis aries musimon]	-	-	-	-	-	-	-
MSTRG.1011.1	MSTRG.1011	--	ncbi_101119083	0.992422	13	4	2	miR-212-y|novel-m0090-3p	0.00380514	TRAM2	PREDICTED: translocating chain-associated membrane protein 2 [Capra hircus]	-	-	-	-	GO:0031224//intrinsic component of membrane	-	GO:0008104//protein localization;GO:0009059//macromolecule biosynthetic process;GO:0051234//establishment of localization
MSTRG.1011.1	MSTRG.1011	--	ncbi_101119196	0.965993	13	1	1	miR-212-x	0.0265849	GALM	PREDICTED: aldose 1-epimerase isoform X1 [Ovis aries]	Metabolism;Metabolism;Metabolism	Global and overview maps;Carbohydrate metabolism;Carbohydrate metabolism	ko01100//Metabolic pathways;ko00010//Glycolysis / Gluconeogenesis;ko00052//Galactose metabolism	K01785;K01785;K01785	GO:0031988//membrane-bounded vesicle;GO:0044424//intracellular part	GO:0005488//binding;GO:0016857//racemase and epimerase activity, acting on carbohydrates and derivatives	GO:0019318//hexose metabolic process
MSTRG.1011.1	MSTRG.1011	--	ncbi_101119334	0.903067	13	1	1	miR-4334-y	0.0265849	JADE1	PREDICTED: protein Jade-1 isoform X3 [Ovis aries musimon]	-	-	-	-	GO:0016020//membrane;GO:0031248//protein acetyltransferase complex;GO:0043231//intracellular membrane-bounded organelle;GO:0044421//extracellular region part	GO:0001104//RNA polymerase II transcription cofactor activity;GO:0046914//transition metal ion binding	GO:0000082//G1/S transition of mitotic cell cycle;GO:0006357//regulation of transcription from RNA polymerase II promoter;GO:0012501//programmed cell death;GO:0043967//histone H4 acetylation
MSTRG.1011.1	MSTRG.1011	--	ncbi_101119357	0.909594	13	1	1	miR-210-z	0.0265849	Phlpp1	PREDICTED: PH domain leucine-rich repeat-containing protein phosphatase 1 [Capra hircus]	Environmental Information Processing	Signal transduction	ko04151//PI3K-Akt signaling pathway	K16340	-	-	GO:0009605//response to external stimulus
MSTRG.1011.1	MSTRG.1011	--	ncbi_101119395	0.996626	13	4	3	miR-212-x|novel-m0090-3p|novel-m0113-5p	5.81521e-05	Htra3	PREDICTED: serine protease HTRA3 isoform X2 [Ovis aries musimon]	-	-	-	-	-	GO:0004175//endopeptidase activity;GO:0019838//growth factor binding	GO:0017015//regulation of transforming growth factor beta receptor signaling pathway;GO:0019538//protein metabolic process;GO:0030510//regulation of BMP signaling pathway
MSTRG.1011.1	MSTRG.1011	--	ncbi_101120018	0.928022	13	1	1	novel-m0066-3p	0.0265849	KNTC1	PREDICTED: kinetochore-associated protein 1 isoform X1 [Ovis aries]	-	-	-	-	GO:0005876//spindle microtubule;GO:0016020//membrane	-	GO:0000075//cell cycle checkpoint
MSTRG.1011.1	MSTRG.1011	--	ncbi_101120373	0.910565	13	2	2	miR-132-y|miR-212-y	0.000653726	ANKRD29	PREDICTED: ankyrin repeat domain-containing protein 29 isoform X1 [Ovis aries]	-	-	-	-	-	-	-
MSTRG.1011.1	MSTRG.1011	--	ncbi_101120390	0.956637	13	1	1	miR-9851-x	0.0265849	FLNA	PREDICTED: filamin-A isoform X2 [Ovis aries musimon]	Environmental Information Processing;Human Diseases;Cellular Processes;Human Diseases	Signal transduction;Cancers;Cellular community - eukaryotes;Infectious diseases	ko04010//MAPK signaling pathway;ko05205//Proteoglycans in cancer;ko04510//Focal adhesion;ko05132//Salmonella infection	K04437;K04437;K04437;K04437	GO:0005856//cytoskeleton;GO:0005924//cell-substrate adherens junction;GO:0016020//membrane;GO:0031984//organelle subcompartment;GO:0031988//membrane-bounded vesicle;GO:0043231//intracellular membrane-bounded organelle;GO:0043234//protein complex	GO:0003723//RNA binding;GO:0003779//actin binding;GO:0017048//Rho GTPase binding;GO:0019901//protein kinase binding;GO:0032403//protein complex binding;GO:0046983//protein dimerization activity;GO:0060089//molecular transducer activity	GO:0007015//actin filament organization;GO:0007052//mitotic spindle organization;GO:0007193//adenylate cyclase-inhibiting G-protein coupled receptor signaling pathway;GO:0009895//negative regulation of catabolic process;GO:0010927//cellular component assembly involved in morphogenesis;GO:0016192//vesicle-mediated transport;GO:0030168//platelet activation;GO:0031647//regulation of protein stabilit…
MSTRG.1011.1	MSTRG.1011	--	ncbi_101120406	0.902722	13	1	1	novel-m0113-5p	0.0265849	PICK1	PREDICTED: PRKCA-binding protein isoform X2 [Ovis aries musimon]	-	-	-	-	-	-	-
MSTRG.1011.1	MSTRG.1011	--	ncbi_101120527	0.956393	13	2	2	miR-146-z|novel-m0113-5p	0.000653726	STRA6	PREDICTED: stimulated by retinoic acid gene 6 protein homolog isoform X2 [Ovis aries musimon]	-	-	-	-	GO:0031224//intrinsic component of membrane;GO:0032991//macromolecular complex	GO:0005215//transporter activity;GO:0060089//molecular transducer activity	GO:0003177//pulmonary valve development;GO:0003231//cardiac ventricle development;GO:0007611//learning or memory;GO:0009887//organ morphogenesis;GO:0015850//organic hydroxy compound transport;GO:0031223//auditory behavior;GO:0035270//endocrine system development;GO:0040007//growth;GO:0043010//camera-type eye development;GO:0046425//regulation of JAK-STAT cascade;GO:0048565//digestive tract develo…
MSTRG.1011.1	MSTRG.1011	--	ncbi_101121021	0.931534	13	1	1	novel-m0090-3p	0.0265849	SRSF1	serine/arginine-rich splicing factor 1 isoform 1 [Homo sapiens]	Human Diseases;Genetic Information Processing;Organismal Systems	Infectious diseases;Transcription;Immune system	ko05168//Herpes simplex infection;ko03040//Spliceosome;ko04657//IL-17 signaling pathway	K12890;K12890;K12890	GO:0005681//spliceosomal complex;GO:0016604//nuclear body;GO:0031988//membrane-bounded vesicle;GO:0043234//protein complex	GO:0019904//protein domain specific binding;GO:0044822//poly(A) RNA binding	GO:0006353//DNA-templated transcription, termination;GO:0006376//mRNA splice site selection;GO:0006405//RNA export from nucleus;GO:0006941//striated muscle contraction;GO:0043009//chordate embryonic development;GO:0043484//regulation of RNA splicing;GO:0043487//regulation of RNA stability
MSTRG.1011.1	MSTRG.1011	--	ncbi_101121110	0.979613	13	6	5	miR-132-y|miR-146-z|miR-212-x|miR-212-y|novel-m0169-3p	3.3362e-08	ABL2	PREDICTED: Abelson tyrosine-protein kinase 2 isoform X5 [Ovis aries musimon]	Environmental Information Processing;Environmental Information Processing;Human Diseases	Signal transduction;Signal transduction;Cardiovascular diseases	ko04014//Ras signaling pathway;ko04012//ErbB signaling pathway;ko05416//Viral myocarditis	K08887;K08887;K08887	-	-	-
MSTRG.1011.1	MSTRG.1011	--	ncbi_101121370	0.914692	13	4	4	miR-132-y|miR-146-z|miR-212-y|novel-m0113-5p	3.03825e-07	ARHGAP42	PREDICTED: rho GTPase-activating protein 42 isoform X1 [Ovis aries musimon]	-	-	-	-	GO:0044464//cell part	-	GO:0043087//regulation of GTPase activity
MSTRG.1011.1	MSTRG.1011	--	ncbi_101121528	0.939253	13	1	1	miR-212-x	0.0265849	DHX58	PREDICTED: probable ATP-dependent RNA helicase DHX58 [Ovis aries musimon]	Organismal Systems	Immune system	ko04622//RIG-I-like receptor signaling pathway	K12649	GO:0044424//intracellular part	GO:0003723//RNA binding;GO:0016787//hydrolase activity;GO:0032550//purine ribonucleoside binding;GO:0046914//transition metal ion binding	GO:0001818//negative regulation of cytokine production;GO:0039532//negative regulation of viral-induced cytoplasmic pattern recognition receptor signaling pathway
MSTRG.1011.1	MSTRG.1011	--	ncbi_101121592	0.928915	13	2	2	miR-132-y|miR-212-y	0.000653726	LGR5	PREDICTED: leucine-rich repeat-containing G-protein coupled receptor 5 [Ovis aries]	-	-	-	-	GO:0000139//Golgi membrane;GO:0016021//integral component of membrane	GO:0004930//G-protein coupled receptor activity	GO:0030177//positive regulation of Wnt signaling pathway;GO:0043583//ear development
MSTRG.1011.1	MSTRG.1011	--	ncbi_101121869	0.974919	13	3	3	miR-212-x|miR-9851-x|novel-m0169-3p	1.47659e-05	LASP1	PREDICTED: LIM and SH3 domain protein 1 isoform X1 [Ovis aries]	-	-	-	-	GO:0005924//cell-substrate adherens junction;GO:0031988//membrane-bounded vesicle;GO:0044444//cytoplasmic part	GO:0003779//actin binding;GO:0046914//transition metal ion binding	GO:0044765//single-organism transport
MSTRG.1011.1	MSTRG.1011	--	ncbi_101122004	0.925172	13	1	1	novel-m0066-3p	0.0265849	SERPINE2	PREDICTED: glia-derived nexin-like isoform X2 [Bubalus bubalis]	-	-	-	-	-	-	-
MSTRG.1011.1	MSTRG.1011	--	ncbi_101122121	0.911002	13	1	1	novel-m0090-3p	0.0265849	COPZ2	PREDICTED: coatomer subunit zeta-2 isoform X3 [Ovis aries musimon]	-	-	-	-	-	-	GO:0008104//protein localization;GO:0051234//establishment of localization
MSTRG.1011.1	MSTRG.1011	--	ncbi_101122520	0.961086	13	1	1	miR-146-z	0.0265849	HMGXB3	PREDICTED: HMG domain-containing protein 3 isoform X1 [Ovis aries]	-	-	-	-	-	-	-
MSTRG.1011.1	MSTRG.1011	--	ncbi_101122759	0.94644	13	3	2	miR-212-x|novel-m0169-3p	0.00193165	Nr4a3	PREDICTED: nuclear receptor subfamily 4 group A member 3 [Ovis aries musimon]	Human Diseases	Cancers	ko05202//Transcriptional misregulation in cancers	K08559	GO:0043231//intracellular membrane-bounded organelle;GO:0043234//protein complex	GO:0000981//RNA polymerase II transcription factor activity, sequence-specific DNA binding;GO:0003677//DNA binding;GO:0038023//signaling receptor activity;GO:0046914//transition metal ion binding	GO:0000302//response to reactive oxygen species;GO:0001704//formation of primary germ layer;GO:0006357//regulation of transcription from RNA polymerase II promoter;GO:0009755//hormone-mediated signaling pathway;GO:0021543//pallium development;GO:0035239//tube morphogenesis;GO:0043065//positive regulation of apoptotic process;GO:0043066//negative regulation of apoptotic process;GO:0050905//neuromu…
MSTRG.1011.1	MSTRG.1011	--	ncbi_101122787	0.973032	13	1	1	novel-m0169-3p	0.0265849	HSD17B11	PREDICTED: estradiol 17-beta-dehydrogenase 11 [Ovis aries musimon]	-	-	-	-	GO:0043232//intracellular non-membrane-bounded organelle	GO:0016491//oxidoreductase activity	GO:0006706//steroid catabolic process
MSTRG.1011.1	MSTRG.1011	--	ncbi_101122835	0.940181	13	3	2	miR-212-x|miR-4334-y	0.00193165	ADAMTSL1	PREDICTED: ADAMTS-like protein 1 isoform X3 [Ovis aries]	-	-	-	-	-	GO:0046914//transition metal ion binding;GO:0070011//peptidase activity, acting on L-amino acid peptides	GO:0019538//protein metabolic process
MSTRG.1011.1	MSTRG.1011	--	ncbi_101123247	0.965658	13	7	4	miR-132-y|miR-212-x|miR-212-y|novel-m0066-3p	1.01668e-05	PIK3R3	PREDICTED: phosphatidylinositol 3-kinase regulatory subunit gamma isoform X1 [Ovis aries]	Human Diseases;Environmental Information Processing;Human Diseases;Human Diseases;Human Diseases;Environmental Information Processing;Environmental Information Processing;Environmental Information Processing;Cellular Processes;Human Diseases;Human Diseases;Human Diseases;Human Diseases;Cellular Processes;Environmental Information Processing;Human Diseases;Organismal Systems;Organismal Systems;Hum…	Cancers;Signal transduction;Infectious diseases;Infectious diseases;Infectious diseases;Signal transduction;Signal transduction;Signal transduction;Cell motility;Cancers;Cancers;Infectious diseases;Infectious diseases;Cellular community - eukaryotes;Signal transduction;Infectious diseases;Development;Immune system;Cancers;Cancers;Immune system;Cancers;Cell growth and death;Infectious diseases;Sig…	ko05200//Pathways in cancer;ko04151//PI3K-Akt signaling pathway;ko05165//Human papillomavirus infection;ko05166//HTLV-I infection;ko05163//Human cytomegalovirus infection;ko04014//Ras signaling pathway;ko04024//cAMP signaling pathway;ko04630//Jak-STAT signaling pathway;ko04810//Regulation of actin cytoskeleton;ko05205//Proteoglycans in cancer;ko05203//Viral carcinogenesis;ko05169//Epstein-Barr vi…	K02649;K02649;K02649;K02649;K02649;K02649;K02649;K02649;K02649;K02649;K02649;K02649;K02649;K02649;K02649;K02649;K02649;K02649;K02649;K02649;K02649;K02649;K02649;K02649;K02649;K02649;K02649;K02649;K02649;K02649;K02649;K02649;K02649;K02649;K02649;K02649;K02649;K02649;K02649;K02649;K02649;K02649;K02649;K02649;K02649;K02649;K02649;K02649;K02649;K02649;K02649;K02649;K02649;K02649;K02649;K02649;K02649;…	GO:0019898//extrinsic component of membrane	GO:0016772//transferase activity, transferring phosphorus-containing groups;GO:0019207//kinase regulator activity	GO:0043550//regulation of lipid kinase activity
MSTRG.1011.1	MSTRG.1011	--	ncbi_101123293	0.930384	13	2	2	miR-146-z|novel-m0090-3p	0.000653726	ASF1B	PREDICTED: histone chaperone ASF1B [Ovis aries]	-	-	-	-	GO:0000785//chromatin;GO:0031981//nuclear lumen	GO:0005515//protein binding	GO:0006334//nucleosome assembly;GO:0010468//regulation of gene expression;GO:0034645//cellular macromolecule biosynthetic process;GO:0044707//single-multicellular organism process;GO:0048232//male gamete generation;GO:0048869//cellular developmental process
MSTRG.1011.1	MSTRG.1011	--	ncbi_101123364	0.941125	13	1	1	novel-m0090-3p	0.0265849	MCRS1	PREDICTED: microspherule protein 1 isoform X1 [Ovis aries]	Human Diseases	Infectious diseases	ko05168//Herpes simplex infection	K11674	GO:0005856//cytoskeleton;GO:0031248//protein acetyltransferase complex;GO:0033202//DNA helicase complex;GO:0044665//MLL1/2 complex	GO:0005488//binding;GO:0010485//H4 histone acetyltransferase activity	GO:0006259//DNA metabolic process;GO:0010468//regulation of gene expression;GO:0033554//cellular response to stress;GO:0034645//cellular macromolecule biosynthetic process;GO:0043967//histone H4 acetylation
MSTRG.1011.1	MSTRG.1011	--	ncbi_101123570	0.972785	13	1	1	novel-m0113-5p	0.0265849	NXN	PREDICTED: nucleoredoxin isoform X2 [Ovis aries musimon]	-	-	-	-	GO:0043231//intracellular membrane-bounded organelle;GO:0044444//cytoplasmic part	GO:0016668//oxidoreductase activity, acting on a sulfur group of donors, NAD(P) as acceptor	GO:0007166//cell surface receptor signaling pathway;GO:0009968//negative regulation of signal transduction;GO:0031396//regulation of protein ubiquitination;GO:0044710//single-organism metabolic process;GO:0048731//system development;GO:0048869//cellular developmental process
MSTRG.1011.1	MSTRG.1011	--	ncbi_105607467	0.944615	13	6	4	miR-146-z|miR-4334-y|miR-9851-x|novel-m0066-3p	4.42299e-06	CYS1	PREDICTED: cystin-1-like [Ovis aries musimon]	-	-	-	-	GO:0005815//microtubule organizing center;GO:0044441//ciliary part;GO:0098589//membrane region	-	GO:0043583//ear development
MSTRG.1011.1	MSTRG.1011	--	ncbi_105612224	0.923396	13	3	2	miR-212-x|miR-4334-y	0.00193165	--	PREDICTED: uncharacterized protein KIAA0040 homolog [Capra hircus]	-	-	-	-	-	-	-
MSTRG.1011.1	MSTRG.1011	--	ncbi_114115272	0.98027	13	1	1	miR-212-y	0.0265849	MCUB	PREDICTED: calcium uniporter regulatory subunit MCUb, mitochondrial isoform X3 [Ovis aries musimon]	-	-	-	-	GO:0031304//intrinsic component of mitochondrial inner membrane;GO:0034703//cation channel complex	GO:0005246//calcium channel regulator activity	GO:0006816//calcium ion transport;GO:0006874//cellular calcium ion homeostasis
MSTRG.1011.1	MSTRG.1011	--	ncbi_443095	0.970429	13	3	2	miR-132-y|miR-212-y	0.00193165	FGF7	fibroblast growth factor 7 precursor [Bos taurus]	Human Diseases;Environmental Information Processing;Environmental Information Processing;Environmental Information Processing;Cellular Processes;Environmental Information Processing;Human Diseases;Human Diseases;Human Diseases	Cancers;Signal transduction;Signal transduction;Signal transduction;Cell motility;Signal transduction;Cancers;Cancers;Cancers	ko05200//Pathways in cancer;ko04151//PI3K-Akt signaling pathway;ko04010//MAPK signaling pathway;ko04014//Ras signaling pathway;ko04810//Regulation of actin cytoskeleton;ko04015//Rap1 signaling pathway;ko05226//Gastric cancer;ko05224//Breast cancer;ko05218//Melanoma	K04358;K04358;K04358;K04358;K04358;K04358;K04358;K04358;K04358	GO:0043231//intracellular membrane-bounded organelle	GO:0005539//glycosaminoglycan binding;GO:0070851//growth factor receptor binding	GO:0001934//positive regulation of protein phosphorylation;GO:0006935//chemotaxis;GO:0006952//defense response;GO:0010634//positive regulation of epithelial cell migration;GO:0010837//regulation of keratinocyte proliferation;GO:0030036//actin cytoskeleton organization;GO:0032940//secretion by cell;GO:0034613//cellular protein localization;GO:0038093//Fc receptor signaling pathway;GO:0038127//ERBB…
MSTRG.1011.1	MSTRG.1011	--	ncbi_443133	0.9602	13	3	3	miR-212-x|miR-9851-x|novel-m0090-3p	1.47659e-05	IGFBP5	PREDICTED: insulin-like growth factor-binding protein 5 isoform X1 [Ovis aries]	-	-	-	-	-	-	-
MSTRG.1011.1	MSTRG.1011	--	ncbi_443235	0.978106	13	2	2	miR-132-y|miR-212-y	0.000653726	H2AFZ	histone H2A.Z [Homo sapiens]	Human Diseases;Cellular Processes;Human Diseases	Substance dependence;Cell growth and death;Immune diseases	ko05034//Alcoholism;ko04217//Necroptosis;ko05322//Systemic lupus erythematosus	K11251;K11251;K11251	GO:0000790//nuclear chromatin;GO:0031988//membrane-bounded vesicle	GO:0000977//RNA polymerase II regulatory region sequence-specific DNA binding;GO:0031490//chromatin DNA binding;GO:0046983//protein dimerization activity	GO:0006357//regulation of transcription from RNA polymerase II promoter;GO:0032355//response to estradiol;GO:0032868//response to insulin;GO:0044707//single-multicellular organism process
MSTRG.1011.1	MSTRG.1011	--	ncbi_443298	0.979474	13	1	1	novel-m0113-5p	0.0265849	LGALS1	galectin1 [Ostrinia furnacalis]	-	-	-	-	GO:0031012//extracellular matrix;GO:0031988//membrane-bounded vesicle;GO:0044421//extracellular region part;GO:0044464//cell part	GO:0003723//RNA binding;GO:0060089//molecular transducer activity;GO:0097367//carbohydrate derivative binding	GO:0002313//mature B cell differentiation involved in immune response;GO:0012501//programmed cell death;GO:0031294//lymphocyte costimulation;GO:0042692//muscle cell differentiation;GO:0043122//regulation of I-kappaB kinase/NF-kappaB signaling
MSTRG.1011.1	MSTRG.1011	--	ncbi_443451	0.920762	13	4	2	miR-210-z|novel-m0113-5p	0.00380514	ATOX1	copper transport protein ATOX1 [Ovis aries]	Organismal Systems	Digestive system	ko04978//Mineral absorption	K07213	GO:0044464//cell part	GO:0005507//copper ion binding;GO:0005515//protein binding	GO:0006825//copper ion transport;GO:0006950//response to stress;GO:0046916//cellular transition metal ion homeostasis
MSTRG.10918.1	MSTRG.10918	--	ncbi_100144763	0.927372	8	2	1	novel-m0066-3p	0.0324852	CCND1	PREDICTED: G1/S-specific cyclin-D1 isoform X2 [Ovis aries musimon]	Human Diseases;Environmental Information Processing;Human Diseases;Human Diseases;Human Diseases;Environmental Information Processing;Human Diseases;Human Diseases;Human Diseases;Cellular Processes;Human Diseases;Cellular Processes;Human Diseases;Environmental Information Processing;Human Diseases;Cellular Processes;Human Diseases;Human Diseases;Organismal Systems;Human Diseases;Environmental Inf…	Cancers;Signal transduction;Infectious diseases;Infectious diseases;Infectious diseases;Signal transduction;Cancers;Cancers;Infectious diseases;Cellular community - eukaryotes;Cancers;Cellular community - eukaryotes;Cancers;Signal transduction;Cancers;Cell growth and death;Infectious diseases;Endocrine and metabolic diseases;Endocrine system;Infectious diseases;Signal transduction;Cancers;Signal …	ko05200//Pathways in cancer;ko04151//PI3K-Akt signaling pathway;ko05165//Human papillomavirus infection;ko05166//HTLV-I infection;ko05163//Human cytomegalovirus infection;ko04630//Jak-STAT signaling pathway;ko05205//Proteoglycans in cancer;ko05203//Viral carcinogenesis;ko05167//Kaposi sarcoma-associated herpesvirus infection;ko04510//Focal adhesion;ko05225//Hepatocellular carcinoma;ko04530//Tight…	K04503;K04503;K04503;K04503;K04503;K04503;K04503;K04503;K04503;K04503;K04503;K04503;K04503;K04503;K04503;K04503;K04503;K04503;K04503;K04503;K04503;K04503;K04503;K04503;K04503;K04503;K04503;K04503;K04503;K04503;K04503;K04503;K04503;K04503;K04503;K04503;K04503;K04503;K04503;K04503;K04503;K04503;K04503;K04503;K04503	GO:0043231//intracellular membrane-bounded organelle;GO:0043234//protein complex;GO:0043296//apical junction complex	GO:0003712//transcription cofactor activity;GO:0016301//kinase activity;GO:0019887//protein kinase regulator activity;GO:0019900//kinase binding	GO:0000079//regulation of cyclin-dependent protein serine/threonine kinase activity;GO:0000082//G1/S transition of mitotic cell cycle;GO:0006357//regulation of transcription from RNA polymerase II promoter;GO:0007589//body fluid secretion;GO:0009411//response to UV;GO:0009968//negative regulation of signal transduction;GO:0010033//response to organic substance;GO:0010389//regulation of G2/M trans…
MSTRG.10918.1	MSTRG.10918	--	ncbi_100294600	0.925363	8	3	3	miR-146-z|miR-212-x|miR-9851-x	2.89122e-06	CTNNB1	catenin beta-1 [Sus scrofa]	Human Diseases;Human Diseases;Human Diseases;Human Diseases;Human Diseases;Human Diseases;Cellular Processes;Environmental Information Processing;Human Diseases;Human Diseases;Environmental Information Processing;Human Diseases;Environmental Information Processing;Human Diseases;Human Diseases;Cellular Processes;Organismal Systems;Human Diseases;Organismal Systems;Human Diseases;Organismal System…	Cancers;Infectious diseases;Infectious diseases;Infectious diseases;Cancers;Infectious diseases;Cellular community - eukaryotes;Signal transduction;Cancers;Cancers;Signal transduction;Endocrine and metabolic diseases;Signal transduction;Cancers;Cardiovascular diseases;Cellular community - eukaryotes;Immune system;Cancers;Endocrine system;Infectious diseases;Endocrine system;Infectious diseases;Ca…	ko05200//Pathways in cancer;ko05165//Human papillomavirus infection;ko05166//HTLV-I infection;ko05163//Human cytomegalovirus infection;ko05205//Proteoglycans in cancer;ko05167//Kaposi sarcoma-associated herpesvirus infection;ko04510//Focal adhesion;ko04015//Rap1 signaling pathway;ko05225//Hepatocellular carcinoma;ko05226//Gastric cancer;ko04390//Hippo signaling pathway;ko04934//Cushing syndrome;k…	K02105;K02105;K02105;K02105;K02105;K02105;K02105;K02105;K02105;K02105;K02105;K02105;K02105;K02105;K02105;K02105;K02105;K02105;K02105;K02105;K02105;K02105;K02105;K02105;K02105;K02105;K02105;K02105	-	-	-
MSTRG.10918.1	MSTRG.10918	--	ncbi_101102380	0.922307	8	2	2	miR-146-z|miR-212-x	0.000234671	Mat2a	S-adenosylmethionine synthetase isoform type-2 [Pteropus alecto]	Metabolism;Metabolism;Metabolism	Global and overview maps;Global and overview maps;Amino acid metabolism	ko01100//Metabolic pathways;ko01230//Biosynthesis of amino acids;ko00270//Cysteine and methionine metabolism	K00789;K00789;K00789	-	-	-
MSTRG.10918.1	MSTRG.10918	--	ncbi_101103059	0.908984	8	1	1	miR-146-z	0.0163599	OCC1	PREDICTED: overexpressed in colon carcinoma 1 protein isoform X1 [Ovis aries musimon]	-	-	-	-	-	-	-
MSTRG.10918.1	MSTRG.10918	--	ncbi_101103238	0.912959	8	1	1	novel-m0169-3p	0.0163599	CXCL6	PREDICTED: C-X-C motif chemokine 6 isoform X2 [Ovis aries musimon]	Environmental Information Processing;Organismal Systems;Environmental Information Processing;Human Diseases;Organismal Systems;Human Diseases	Signaling molecules and interaction;Immune system;Signal transduction;Immune diseases;Immune system;Infectious diseases	ko04060//Cytokine-cytokine receptor interaction;ko04062//Chemokine signaling pathway;ko04668//TNF signaling pathway;ko05323//Rheumatoid arthritis;ko04657//IL-17 signaling pathway;ko05133//Pertussis	K05506;K05506;K05506;K05506;K05506;K05506	GO:0044421//extracellular region part	GO:0005125//cytokine activity;GO:0005539//glycosaminoglycan binding	GO:0001817//regulation of cytokine production;GO:0002237//response to molecule of bacterial origin;GO:0006935//chemotaxis;GO:0070950//regulation of neutrophil mediated killing of bacterium
MSTRG.10918.1	MSTRG.10918	--	ncbi_101103681	0.908876	8	1	1	novel-m0169-3p	0.0163599	SYTL2	PREDICTED: synaptotagmin-like protein 2 isoform X1 [Ovis aries]	-	-	-	-	-	-	-
MSTRG.10918.1	MSTRG.10918	--	ncbi_101104362	0.903403	8	1	1	miR-146-z	0.0163599	YES1	PREDICTED: tyrosine-protein kinase Yes [Ovis aries musimon]	Cellular Processes	Cellular community - eukaryotes	ko04520//Adherens junction	K05705	GO:0005924//cell-substrate adherens junction;GO:0015629//actin cytoskeleton;GO:0016020//membrane;GO:0031988//membrane-bounded vesicle;GO:0043231//intracellular membrane-bounded organelle	GO:0004713//protein tyrosine kinase activity;GO:0005515//protein binding;GO:0032550//purine ribonucleoside binding	GO:0006468//protein phosphorylation;GO:0008645//hexose transport;GO:0036119//response to platelet-derived growth factor;GO:0051716//cellular response to stimulus
MSTRG.10918.1	MSTRG.10918	--	ncbi_101105233	0.919882	8	3	2	miR-132-y|miR-212-y	0.00069823	FGD4	PREDICTED: FYVE, RhoGEF and PH domain-containing protein 4 isoform X1 [Ovis aries]	-	-	-	-	GO:0005856//cytoskeleton;GO:0031252//cell leading edge;GO:0042995//cell projection	GO:0043169//cation binding	GO:0030031//cell projection assembly;GO:0043087//regulation of GTPase activity
MSTRG.10918.1	MSTRG.10918	--	ncbi_101105539	0.935028	8	2	2	miR-132-y|miR-212-y	0.000234671	HFE	PREDICTED: hereditary hemochromatosis protein isoform X3 [Ovis aries musimon]	-	-	-	-	-	-	-
MSTRG.10918.1	MSTRG.10918	--	ncbi_101106631	0.911793	8	1	1	miR-212-x	0.0163599	CLASP2	PREDICTED: CLIP-associating protein 2 isoform X33 [Ovis aries musimon]	-	-	-	-	GO:0005874//microtubule	GO:0015631//tubulin binding	GO:0031111//negative regulation of microtubule polymerization or depolymerization;GO:0048870//cell motility
MSTRG.10918.1	MSTRG.10918	--	ncbi_101106875	0.907656	8	3	2	miR-132-y|miR-212-y	0.00069823	RDX	PREDICTED: radixin isoform X2 [Ovis aries musimon]	Cellular Processes;Human Diseases;Cellular Processes;Human Diseases	Cell motility;Cancers;Cellular community - eukaryotes;Cancers	ko04810//Regulation of actin cytoskeleton;ko05205//Proteoglycans in cancer;ko04530//Tight junction;ko05206//MicroRNAs in cancer	K05762;K05762;K05762;K05762	GO:0005902//microvillus;GO:0005924//cell-substrate adherens junction;GO:0031252//cell leading edge;GO:0031988//membrane-bounded vesicle;GO:0043232//intracellular non-membrane-bounded organelle;GO:0044421//extracellular region part;GO:0044425//membrane part	GO:0003723//RNA binding;GO:0008092//cytoskeletal protein binding	GO:0001885//endothelial cell development;GO:0008105//asymmetric protein localization;GO:0010467//gene expression;GO:0030031//cell projection assembly
MSTRG.10918.1	MSTRG.10918	--	ncbi_101107245	0.901681	8	1	1	miR-146-z	0.0163599	ZBTB38	PREDICTED: zinc finger and BTB domain-containing protein 38 [Ovis aries]	-	-	-	-	GO:0043231//intracellular membrane-bounded organelle;GO:0044421//extracellular region part	GO:0000166//nucleotide binding;GO:0043169//cation binding;GO:0046983//protein dimerization activity	GO:0006355//regulation of transcription, DNA-templated
MSTRG.10918.1	MSTRG.10918	--	ncbi_101107418	0.906946	8	1	1	novel-m0169-3p	0.0163599	PLS3	PREDICTED: plastin-3 isoform X1 [Bos taurus]	-	-	-	-	GO:0044424//intracellular part	GO:0046872//metal ion binding	GO:0001501//skeletal system development
MSTRG.10918.1	MSTRG.10918	--	ncbi_101107936	0.950796	8	3	2	miR-146-z|novel-m0066-3p	0.00069823	SHC3	PREDICTED: SHC-transforming protein 3 isoform X2 [Ovis aries musimon]	Environmental Information Processing;Cellular Processes;Human Diseases;Organismal Systems;Human Diseases;Human Diseases;Organismal Systems;Human Diseases;Organismal Systems;Environmental Information Processing;Organismal Systems;Organismal Systems;Organismal Systems;Human Diseases;Human Diseases;Environmental Information Processing;Organismal Systems;Human Diseases;Human Diseases;Human Diseases	Signal transduction;Cellular community - eukaryotes;Substance dependence;Immune system;Cancers;Cancers;Immune system;Cancers;Endocrine system;Signal transduction;Endocrine system;Endocrine system;Nervous system;Drug resistance;Infectious diseases;Signal transduction;Endocrine system;Drug resistance;Cancers;Cancers	ko04014//Ras signaling pathway;ko04510//Focal adhesion;ko05034//Alcoholism;ko04062//Chemokine signaling pathway;ko05225//Hepatocellular carcinoma;ko05226//Gastric cancer;ko04650//Natural killer cell mediated cytotoxicity;ko05224//Breast cancer;ko04910//Insulin signaling pathway;ko04072//Phospholipase D signaling pathway;ko04926//Relaxin signaling pathway;ko04915//Estrogen signaling pathway;ko0472…	K17448;K17448;K17448;K17448;K17448;K17448;K17448;K17448;K17448;K17448;K17448;K17448;K17448;K17448;K17448;K17448;K17448;K17448;K17448;K17448	-	-	-
MSTRG.10918.1	MSTRG.10918	--	ncbi_101108228	0.913229	8	4	3	miR-146-z|miR-4334-y|novel-m0066-3p	1.14757e-05	NFKB1	PREDICTED: nuclear factor NF-kappa-B p105 subunit isoform X1 [Ovis aries]	Human Diseases;Environmental Information Processing;Human Diseases;Environmental Information Processing;Human Diseases;Human Diseases;Environmental Information Processing;Environmental Information Processing;Human Diseases;Human Diseases;Human Diseases;Human Diseases;Human Diseases;Human Diseases;Organismal Systems;Human Diseases;Organismal Systems;Human Diseases;Cellular Processes;Human Diseases…	Cancers;Signal transduction;Infectious diseases;Signal transduction;Infectious diseases;Infectious diseases;Signal transduction;Signal transduction;Infectious diseases;Cancers;Infectious diseases;Infectious diseases;Infectious diseases;Infectious diseases;Immune system;Cancers;Immune system;Cancers;Cell growth and death;Infectious diseases;Endocrine and metabolic diseases;Cell growth and death;In…	ko05200//Pathways in cancer;ko04151//PI3K-Akt signaling pathway;ko05165//Human papillomavirus infection;ko04010//MAPK signaling pathway;ko05166//HTLV-I infection;ko05163//Human cytomegalovirus infection;ko04014//Ras signaling pathway;ko04024//cAMP signaling pathway;ko05168//Herpes simplex infection;ko05203//Viral carcinogenesis;ko05169//Epstein-Barr virus infection;ko05167//Kaposi sarcoma-associa…	K02580;K02580;K02580;K02580;K02580;K02580;K02580;K02580;K02580;K02580;K02580;K02580;K02580;K02580;K02580;K02580;K02580;K02580;K02580;K02580;K02580;K02580;K02580;K02580;K02580;K02580;K02580;K02580;K02580;K02580;K02580;K02580;K02580;K02580;K02580;K02580;K02580;K02580;K02580;K02580;K02580;K02580;K02580;K02580;K02580;K02580;K02580;K02580;K02580;K02580;K02580;K02580;K02580;K02580;K02580;K02580;K02580;…	-	-	-
MSTRG.10918.1	MSTRG.10918	--	ncbi_101109277	0.921581	8	2	1	novel-m0169-3p	0.0324852	AKAP5	PREDICTED: A-kinase anchor protein 5 [Ovis aries musimon]	-	-	-	-	-	GO:0019899//enzyme binding	GO:0010738//regulation of protein kinase A signaling;GO:0030804//positive regulation of cyclic nucleotide biosynthetic process
MSTRG.10918.1	MSTRG.10918	--	ncbi_101110389	0.925219	8	5	5	miR-132-y|miR-146-z|miR-212-x|miR-212-y|novel-m0169-3p	2.4532e-10	NAB1	PREDICTED: NGFI-A-binding protein 1 isoform X1 [Ovis aries musimon]	-	-	-	-	GO:0043231//intracellular membrane-bounded organelle	GO:0005515//protein binding	GO:0006355//regulation of transcription, DNA-templated;GO:0008366//axon ensheathment;GO:0010001//glial cell differentiation;GO:2000026//regulation of multicellular organismal development
MSTRG.10918.1	MSTRG.10918	--	ncbi_101111065	0.9019	8	3	2	miR-4334-y|miR-9851-x	0.00069823	MASP1	PREDICTED: mannan-binding lectin serine protease 1 isoform X4 [Ovis aries musimon]	Organismal Systems;Human Diseases	Immune system;Infectious diseases	ko04610//Complement and coagulation cascades;ko05150//Staphylococcus aureus infection	K03992;K03992	GO:0044421//extracellular region part	GO:0004175//endopeptidase activity;GO:0046872//metal ion binding;GO:0046983//protein dimerization activity	GO:0002698//negative regulation of immune effector process;GO:0006956//complement activation
MSTRG.10918.1	MSTRG.10918	--	ncbi_101111757	0.925978	8	1	1	miR-9851-x	0.0163599	PDE4B	PREDICTED: cAMP-specific 3',5'-cyclic phosphodiesterase 4B-like isoform X1 [Pantholops hodgsonii]	Environmental Information Processing;Metabolism;Organismal Systems;Human Diseases	Signal transduction;Nucleotide metabolism;Endocrine system;Substance dependence	ko04024//cAMP signaling pathway;ko00230//Purine metabolism;ko04928//Parathyroid hormone synthesis, secretion and action;ko05032//Morphine addiction	K13293;K13293;K13293;K13293	GO:0031674//I band;GO:0034704//calcium channel complex;GO:0043231//intracellular membrane-bounded organelle	GO:0004114//3',5'-cyclic-nucleotide phosphodiesterase activity;GO:0005515//protein binding;GO:0030551//cyclic nucleotide binding;GO:0043169//cation binding	GO:0001776//leukocyte homeostasis;GO:0001819//positive regulation of cytokine production;GO:0032496//response to lipopolysaccharide;GO:0042493//response to drug;GO:0046058//cAMP metabolic process;GO:0050851//antigen receptor-mediated signaling pathway;GO:0055117//regulation of cardiac muscle contraction;GO:0071621//granulocyte chemotaxis;GO:0071870//cellular response to catecholamine stimulus;GO:…
MSTRG.10918.1	MSTRG.10918	--	ncbi_101111969	0.929277	8	2	1	novel-m0066-3p	0.0324852	RAB8B	PREDICTED: ras-related protein Rab-8B [Bos mutus]	Cellular Processes	Cellular community - eukaryotes	ko04530//Tight junction	K07902	-	-	-
MSTRG.10918.1	MSTRG.10918	--	ncbi_101113317	0.944582	8	3	2	miR-212-x|novel-m0066-3p	0.00069823	ITPR2	PREDICTED: inositol 1,4,5-trisphosphate receptor type 2 isoform X2 [Ovis aries]	Human Diseases;Human Diseases;Human Diseases;Environmental Information Processing;Organismal Systems;Human Diseases;Environmental Information Processing;Cellular Processes;Human Diseases;Cellular Processes;Organismal Systems;Organismal Systems;Environmental Information Processing;Organismal Systems;Organismal Systems;Organismal Systems;Organismal Systems;Organismal Systems;Cellular Processes;Orga…	Infectious diseases;Cancers;Infectious diseases;Signal transduction;Immune system;Neurodegenerative diseases;Signal transduction;Cell growth and death;Endocrine and metabolic diseases;Cell growth and death;Endocrine system;Nervous system;Signal transduction;Endocrine system;Circulatory system;Nervous system;Immune system;Nervous system;Cell growth and death;Immune system;Nervous system;Digestive …	ko05163//Human cytomegalovirus infection;ko05205//Proteoglycans in cancer;ko05167//Kaposi sarcoma-associated herpesvirus infection;ko04020//Calcium signaling pathway;ko04621//NOD-like receptor signaling pathway;ko05010//Alzheimer disease;ko04022//cGMP - PKG signaling pathway;ko04218//Cellular senescence;ko04934//Cushing syndrome;ko04210//Apoptosis;ko04921//Oxytocin signaling pathway;ko04723//Retr…	K04959;K04959;K04959;K04959;K04959;K04959;K04959;K04959;K04959;K04959;K04959;K04959;K04959;K04959;K04959;K04959;K04959;K04959;K04959;K04959;K04959;K04959;K04959;K04959;K04959;K04959;K04959;K04959;K04959;K04959;K04959;K04959;K04959;K04959;K04959;K04959;K04959	GO:0005789//endoplasmic reticulum membrane;GO:0030659//cytoplasmic vesicle membrane;GO:0031224//intrinsic component of membrane;GO:0043234//protein complex	GO:0005057//receptor signaling protein activity;GO:0005262//calcium channel activity;GO:0005543//phospholipid binding	GO:0006816//calcium ion transport;GO:0019932//second-messenger-mediated signaling;GO:0045471//response to ethanol;GO:0051591//response to cAMP
MSTRG.10918.1	MSTRG.10918	--	ncbi_101113388	0.924636	8	5	2	miR-146-z|miR-212-x	0.00228933	--	PREDICTED: uncharacterized protein C1orf198 homolog isoform X1 [Ovis aries musimon]	-	-	-	-	-	-	-
MSTRG.10918.1	MSTRG.10918	--	ncbi_101113590	0.913361	8	6	4	miR-132-y|miR-146-z|miR-212-y|novel-m0066-3p	4.40304e-07	ADAM19	PREDICTED: disintegrin and metalloproteinase domain-containing protein 19 isoform X3 [Ovis aries musimon]	-	-	-	-	-	GO:0046914//transition metal ion binding;GO:0070011//peptidase activity, acting on L-amino acid peptides	GO:0033619//membrane protein proteolysis;GO:0044767//single-organism developmental process
MSTRG.10918.1	MSTRG.10918	--	ncbi_101114101	0.932028	8	3	2	miR-146-z|novel-m0066-3p	0.00069823	AHCYL2	PREDICTED: adenosylhomocysteinase 3 [Tupaia chinensis]	Metabolism;Metabolism	Global and overview maps;Amino acid metabolism	ko01100//Metabolic pathways;ko00270//Cysteine and methionine metabolism	K01251;K01251	-	-	-
MSTRG.10918.1	MSTRG.10918	--	ncbi_101114288	0.927343	8	5	3	miR-132-y|miR-212-y|miR-4334-y	2.84675e-05	SLC39A11	PREDICTED: zinc transporter ZIP11 isoform X2 [Ovis aries musimon]	-	-	-	-	GO:0031224//intrinsic component of membrane	GO:0022890//inorganic cation transmembrane transporter activity	GO:0006812//cation transport;GO:0044763//single-organism cellular process
MSTRG.10918.1	MSTRG.10918	--	ncbi_101114845	0.93583	8	3	2	miR-212-x|miR-9851-x	0.00069823	DNAJB12	PREDICTED: dnaJ homolog subfamily B member 12 isoform X4 [Ovis aries]	Genetic Information Processing	Folding, sorting and degradation	ko04141//Protein processing in endoplasmic reticulum	K09518	-	-	-
MSTRG.10918.1	MSTRG.10918	--	ncbi_101115216	0.910328	8	6	3	miR-132-y|miR-212-x|miR-212-y	5.64948e-05	Calm2	PREDICTED: calmodulin [Camelus dromedarius]	Organismal Systems;Human Diseases;Human Diseases;Environmental Information Processing;Environmental Information Processing;Human Diseases;Human Diseases;Environmental Information Processing;Human Diseases;Environmental Information Processing;Human Diseases;Environmental Information Processing;Cellular Processes;Organismal Systems;Organismal Systems;Organismal Systems;Human Diseases;Environmental …	Sensory system;Cancers;Infectious diseases;Signal transduction;Signal transduction;Infectious diseases;Infectious diseases;Signal transduction;Substance dependence;Signal transduction;Neurodegenerative diseases;Signal transduction;Cell growth and death;Endocrine system;Endocrine system;Circulatory system;Cardiovascular diseases;Signal transduction;Endocrine system;Circulatory system;Nervous syste…	ko04740//Olfactory transduction;ko05200//Pathways in cancer;ko05163//Human cytomegalovirus infection;ko04014//Ras signaling pathway;ko04024//cAMP signaling pathway;ko05167//Kaposi sarcoma-associated herpesvirus infection;ko05152//Tuberculosis;ko04015//Rap1 signaling pathway;ko05034//Alcoholism;ko04020//Calcium signaling pathway;ko05010//Alzheimer disease;ko04022//cGMP - PKG signaling pathway;ko04…	K02183;K02183;K02183;K02183;K02183;K02183;K02183;K02183;K02183;K02183;K02183;K02183;K02183;K02183;K02183;K02183;K02183;K02183;K02183;K02183;K02183;K02183;K02183;K02183;K02183;K02183;K02183;K02183;K02183;K02183;K02183;K02183;K02183;K02183;K02183;K02183;K02183;K02183;K02183;K02183	GO:0005815//microtubule organizing center;GO:0005819//spindle;GO:0031988//membrane-bounded vesicle;GO:0034703//cation channel complex;GO:0043231//intracellular membrane-bounded organelle;GO:0044449//contractile fiber part	GO:0008092//cytoskeletal protein binding;GO:0019211//phosphatase activator activity;GO:0019900//kinase binding;GO:0046872//metal ion binding;GO:0047485//protein N-terminus binding	GO:0000910//cytokinesis;GO:0006942//regulation of striated muscle contraction;GO:0008016//regulation of heart contraction;GO:0009593//detection of chemical stimulus;GO:0010038//response to metal ion;GO:0010922//positive regulation of phosphatase activity;GO:0030799//regulation of cyclic nucleotide metabolic process;GO:0031401//positive regulation of protein modification process;GO:0048856//anatom…
MSTRG.10918.1	MSTRG.10918	--	ncbi_101115246	0.908162	8	2	1	miR-146-z	0.0324852	TRIM8	PREDICTED: probable E3 ubiquitin-protein ligase TRIM8 isoform X2 [Ovis aries musimon]	-	-	-	-	GO:0016604//nuclear body	GO:0003824//catalytic activity;GO:0046914//transition metal ion binding;GO:0046983//protein dimerization activity	GO:0006952//defense response;GO:0010629//negative regulation of gene expression;GO:0040013//negative regulation of locomotion;GO:0043122//regulation of I-kappaB kinase/NF-kappaB signaling;GO:0051091//positive regulation of sequence-specific DNA binding transcription factor activity;GO:1902186//regulation of viral release from host cell
MSTRG.10918.1	MSTRG.10918	--	ncbi_101116899	0.926109	8	3	2	miR-146-z|novel-m0169-3p	0.00069823	DIP2B	PREDICTED: disco-interacting protein 2 homolog B isoform X5 [Ovis aries musimon]	-	-	-	-	GO:0031988//membrane-bounded vesicle;GO:0043231//intracellular membrane-bounded organelle	GO:0005515//protein binding	-
MSTRG.10918.1	MSTRG.10918	--	ncbi_101116916	0.909317	8	1	1	novel-m0066-3p	0.0163599	Ptprk	PREDICTED: receptor-type tyrosine-protein phosphatase kappa isoform X1 [Bos indicus]	-	-	-	-	GO:0030054//cell junction;GO:0043005//neuron projection;GO:0044297//cell body;GO:0044459//plasma membrane part	GO:0004721//phosphoprotein phosphatase activity;GO:0019900//kinase binding	GO:0000302//response to reactive oxygen species;GO:0006355//regulation of transcription, DNA-templated;GO:0006470//protein dephosphorylation;GO:0007045//cell-substrate adherens junction assembly;GO:0007178//transmembrane receptor protein serine/threonine kinase signaling pathway;GO:0009411//response to UV;GO:0010837//regulation of keratinocyte proliferation;GO:0022610//biological adhesion;GO:0030…
MSTRG.10918.1	MSTRG.10918	--	ncbi_101117768	0.955694	8	3	2	miR-132-y|miR-212-y	0.00069823	NCOA7	PREDICTED: nuclear receptor coactivator 7 isoform X1 [Ovis aries]	-	-	-	-	-	GO:0003713//transcription coactivator activity;GO:0051427//hormone receptor binding	GO:0006357//regulation of transcription from RNA polymerase II promoter
MSTRG.10918.1	MSTRG.10918	--	ncbi_101118507	0.901646	8	3	2	miR-132-y|miR-212-y	0.00069823	Cavin2	PREDICTED: serum deprivation-response protein [Ovis aries]	-	-	-	-	-	-	-
MSTRG.10918.1	MSTRG.10918	--	ncbi_101119234	0.901605	8	3	2	miR-146-z|miR-212-x	0.00069823	RASAL2	PREDICTED: ras GTPase-activating protein nGAP isoform X2 [Ovis aries musimon]	Environmental Information Processing	Signal transduction	ko04014//Ras signaling pathway	K17633	GO:0044464//cell part	-	GO:0043087//regulation of GTPase activity
MSTRG.10918.1	MSTRG.10918	--	ncbi_101119866	0.90183	8	1	1	novel-m0066-3p	0.0163599	TTC39C	PREDICTED: tetratricopeptide repeat protein 39C isoform X4 [Ovis aries musimon]	-	-	-	-	-	-	-
MSTRG.10918.1	MSTRG.10918	--	ncbi_101121164	0.940257	8	3	2	miR-4334-y|miR-9851-x	0.00069823	RAPGEF1	PREDICTED: rap guanine nucleotide exchange factor 1 isoform X7 [Ovis aries musimon]	Cellular Processes;Environmental Information Processing;Organismal Systems;Organismal Systems;Human Diseases	Cellular community - eukaryotes;Signal transduction;Endocrine system;Nervous system;Cancers	ko04510//Focal adhesion;ko04015//Rap1 signaling pathway;ko04910//Insulin signaling pathway;ko04722//Neurotrophin signaling pathway;ko05211//Renal cell carcinoma	K06277;K06277;K06277;K06277;K06277	GO:0005768//endosome	GO:0005088//Ras guanyl-nucleotide exchange factor activity	GO:0001885//endothelial cell development;GO:0007169//transmembrane receptor protein tyrosine kinase signaling pathway;GO:0008285//negative regulation of cell proliferation;GO:0010975//regulation of neuron projection development;GO:0030178//negative regulation of Wnt signaling pathway;GO:0038179//neurotrophin signaling pathway;GO:0043087//regulation of GTPase activity;GO:0043409//negative regulati…
MSTRG.10918.1	MSTRG.10918	--	ncbi_101121813	0.920019	8	2	1	miR-9851-x	0.0324852	TMEM109	PREDICTED: transmembrane protein 109 isoform X4 [Ovis aries musimon]	-	-	-	-	GO:0031988//membrane-bounded vesicle	-	GO:0008630//intrinsic apoptotic signaling pathway in response to DNA damage;GO:0010332//response to gamma radiation
MSTRG.10918.1	MSTRG.10918	--	ncbi_101121866	0.9227	8	2	2	miR-146-z|miR-212-x	0.000234671	DACH1	PREDICTED: dachshund homolog 1 isoform X1 [Capra hircus]	-	-	-	-	GO:0031981//nuclear lumen;GO:0043232//intracellular non-membrane-bounded organelle;GO:0043234//protein complex	GO:0000982//transcription factor activity, RNA polymerase II core promoter proximal region sequence-specific binding;GO:0000983//transcription factor activity, RNA polymerase II core promoter sequence-specific;GO:0003676//nucleic acid binding	GO:0006357//regulation of transcription from RNA polymerase II promoter;GO:0007631//feeding behavior;GO:0008285//negative regulation of cell proliferation;GO:0030334//regulation of cell migration;GO:0045137//development of primary sexual characteristics;GO:0045892//negative regulation of transcription, DNA-templated;GO:0051053//negative regulation of DNA metabolic process;GO:0070897//DNA-template…
MSTRG.10918.1	MSTRG.10918	--	ncbi_101122165	0.927358	8	3	1	miR-212-y	0.0483786	CCDC171	PREDICTED: coiled-coil domain-containing protein 171 isoform X2 [Ovis aries]	-	-	-	-	-	-	-
MSTRG.10918.1	MSTRG.10918	--	ncbi_101122576	0.945167	8	1	1	miR-212-x	0.0163599	CCDC141	PREDICTED: coiled-coil domain-containing protein 141 isoform X1 [Ovis aries]	-	-	-	-	GO:0005815//microtubule organizing center	-	GO:0021795//cerebral cortex cell migration;GO:0051640//organelle localization
MSTRG.10918.1	MSTRG.10918	--	ncbi_101122863	0.926429	8	2	1	miR-146-z	0.0324852	ATP10D	PREDICTED: probable phospholipid-transporting ATPase VD isoform X1 [Ovis aries musimon]	-	-	-	-	-	-	-
MSTRG.10918.1	MSTRG.10918	--	ncbi_101123404	0.925898	8	1	1	novel-m0169-3p	0.0163599	MTMR2	myotubularin-related protein 2 [Bos taurus]	Metabolism;Environmental Information Processing;Metabolism	Global and overview maps;Signal transduction;Carbohydrate metabolism	ko01100//Metabolic pathways;ko04070//Phosphatidylinositol signaling system;ko00562//Inositol phosphate metabolism	K18081;K18081;K18081	GO:0005769//early endosome;GO:0031090//organelle membrane	GO:0004721//phosphoprotein phosphatase activity;GO:0034593//phosphatidylinositol bisphosphate phosphatase activity;GO:0046983//protein dimerization activity;GO:0052744//phosphatidylinositol monophosphate phosphatase activity	GO:0006470//protein dephosphorylation;GO:0010927//cellular component assembly involved in morphogenesis;GO:0031641//regulation of myelination;GO:0044723//single-organism carbohydrate metabolic process;GO:0046488//phosphatidylinositol metabolic process;GO:0048468//cell development;GO:0051259//protein oligomerization
MSTRG.10918.1	MSTRG.10918	--	ncbi_105615614	0.922948	8	7	4	miR-132-y|miR-212-y|miR-4334-y|novel-m0066-3p	1.02058e-06	LHFPL2	PREDICTED: lipoma HMGIC fusion partner-like 2 protein [Ovis aries musimon]	-	-	-	-	-	-	-
MSTRG.10918.1	MSTRG.10918	--	ncbi_443075	0.968947	8	2	2	miR-132-y|miR-212-y	0.000234671	HGF	PREDICTED: hepatocyte growth factor isoform X1 [Ovis aries musimon]	Human Diseases;Environmental Information Processing;Environmental Information Processing;Environmental Information Processing;Human Diseases;Cellular Processes;Environmental Information Processing;Human Diseases;Human Diseases;Human Diseases;Human Diseases;Human Diseases;Human Diseases	Cancers;Signal transduction;Signal transduction;Signal transduction;Cancers;Cellular community - eukaryotes;Signal transduction;Cancers;Cancers;Drug resistance;Cancers;Cancers;Infectious diseases	ko05200//Pathways in cancer;ko04151//PI3K-Akt signaling pathway;ko04010//MAPK signaling pathway;ko04014//Ras signaling pathway;ko05205//Proteoglycans in cancer;ko04510//Focal adhesion;ko04015//Rap1 signaling pathway;ko05225//Hepatocellular carcinoma;ko05226//Gastric cancer;ko01521//EGFR tyrosine kinase inhibitor resistance;ko05211//Renal cell carcinoma;ko05218//Melanoma;ko05144//Malaria	K05460;K05460;K05460;K05460;K05460;K05460;K05460;K05460;K05460;K05460;K05460;K05460;K05460	-	GO:0004175//endopeptidase activity;GO:0005102//receptor binding	GO:0006935//chemotaxis;GO:0007169//transmembrane receptor protein tyrosine kinase signaling pathway;GO:0008283//cell proliferation;GO:0010557//positive regulation of macromolecule biosynthetic process;GO:0010823//negative regulation of mitochondrion organization;GO:0014066//regulation of phosphatidylinositol 3-kinase signaling;GO:0030334//regulation of cell migration;GO:0032147//activation of pro…
MSTRG.10918.1	MSTRG.10918	--	ncbi_443460	0.955337	8	2	2	miR-132-y|miR-212-y	0.000234671	PTGS2	PREDICTED: prostaglandin G/H synthase 2 [Capra hircus]	Metabolism;Human Diseases;Human Diseases;Human Diseases;Human Diseases;Human Diseases;Organismal Systems;Organismal Systems;Environmental Information Processing;Organismal Systems;Organismal Systems;Environmental Information Processing;Human Diseases;Human Diseases;Organismal Systems;Metabolism;Human Diseases;Environmental Information Processing;Organismal Systems;Organismal Systems	Global and overview maps;Cancers;Infectious diseases;Infectious diseases;Infectious diseases;Cancers;Endocrine system;Nervous system;Signal transduction;Nervous system;Immune system;Signal transduction;Cancers;Cancers;Immune system;Lipid metabolism;Infectious diseases;Signal transduction;Endocrine system;Endocrine system	ko01100//Metabolic pathways;ko05200//Pathways in cancer;ko05165//Human papillomavirus infection;ko05163//Human cytomegalovirus infection;ko05167//Kaposi sarcoma-associated herpesvirus infection;ko05206//MicroRNAs in cancer;ko04921//Oxytocin signaling pathway;ko04723//Retrograde endocannabinoid signaling;ko04668//TNF signaling pathway;ko04726//Serotonergic synapse;ko04625//C-type lectin receptor s…	K11987;K11987;K11987;K11987;K11987;K11987;K11987;K11987;K11987;K11987;K11987;K11987;K11987;K11987;K11987;K11987;K11987;K11987;K11987;K11987	GO:0031090//organelle membrane;GO:0042995//cell projection;GO:0043231//intracellular membrane-bounded organelle	GO:0016209//antioxidant activity;GO:0016705//oxidoreductase activity, acting on paired donors, with incorporation or reduction of molecular oxygen;GO:0043169//cation binding;GO:0046906//tetrapyrrole binding;GO:0046983//protein dimerization activity	GO:0001666//response to hypoxia;GO:0002675//positive regulation of acute inflammatory response;GO:0006693//prostaglandin metabolic process;GO:0008015//blood circulation;GO:0008283//cell proliferation;GO:0019369//arachidonic acid metabolic process;GO:0045600//positive regulation of fat cell differentiation
MSTRG.10918.2	MSTRG.10918	--	ncbi_100145865	0.904288	10	1	1	novel-m0066-3p	0.0204499	--	PREDICTED: tropomyosin alpha-1 chain isoform X18 [Ovis aries]	-	-	-	-	GO:0031253//cell projection membrane;GO:0032432//actin filament bundle;GO:0043234//protein complex;GO:0043292//contractile fiber	GO:0008092//cytoskeletal protein binding	GO:0000302//response to reactive oxygen species;GO:0001996//positive regulation of heart rate by epinephrine-norepinephrine;GO:0006941//striated muscle contraction;GO:0031032//actomyosin structure organization;GO:0055008//cardiac muscle tissue morphogenesis
MSTRG.10918.2	MSTRG.10918	--	ncbi_100294600	0.913447	10	3	2	miR-146-z|miR-9851-x	0.00111906	CTNNB1	catenin beta-1 [Sus scrofa]	Human Diseases;Human Diseases;Human Diseases;Human Diseases;Human Diseases;Human Diseases;Cellular Processes;Environmental Information Processing;Human Diseases;Human Diseases;Environmental Information Processing;Human Diseases;Environmental Information Processing;Human Diseases;Human Diseases;Cellular Processes;Organismal Systems;Human Diseases;Organismal Systems;Human Diseases;Organismal System…	Cancers;Infectious diseases;Infectious diseases;Infectious diseases;Cancers;Infectious diseases;Cellular community - eukaryotes;Signal transduction;Cancers;Cancers;Signal transduction;Endocrine and metabolic diseases;Signal transduction;Cancers;Cardiovascular diseases;Cellular community - eukaryotes;Immune system;Cancers;Endocrine system;Infectious diseases;Endocrine system;Infectious diseases;Ca…	ko05200//Pathways in cancer;ko05165//Human papillomavirus infection;ko05166//HTLV-I infection;ko05163//Human cytomegalovirus infection;ko05205//Proteoglycans in cancer;ko05167//Kaposi sarcoma-associated herpesvirus infection;ko04510//Focal adhesion;ko04015//Rap1 signaling pathway;ko05225//Hepatocellular carcinoma;ko05226//Gastric cancer;ko04390//Hippo signaling pathway;ko04934//Cushing syndrome;k…	K02105;K02105;K02105;K02105;K02105;K02105;K02105;K02105;K02105;K02105;K02105;K02105;K02105;K02105;K02105;K02105;K02105;K02105;K02105;K02105;K02105;K02105;K02105;K02105;K02105;K02105;K02105;K02105	-	-	-
MSTRG.10918.2	MSTRG.10918	--	ncbi_101101983	0.921884	10	2	2	miR-9851-x|novel-m0090-3p	0.00037715	ELL2	PREDICTED: RNA polymerase II elongation factor ELL2 isoform X3 [Ovis aries musimon]	-	-	-	-	GO:0005815//microtubule organizing center;GO:0043231//intracellular membrane-bounded organelle;GO:0043234//protein complex	-	GO:0006354//DNA-templated transcription, elongation;GO:0006366//transcription from RNA polymerase II promoter
MSTRG.10918.2	MSTRG.10918	--	ncbi_101103238	0.931266	10	1	1	novel-m0169-3p	0.0204499	CXCL6	PREDICTED: C-X-C motif chemokine 6 isoform X2 [Ovis aries musimon]	Environmental Information Processing;Organismal Systems;Environmental Information Processing;Human Diseases;Organismal Systems;Human Diseases	Signaling molecules and interaction;Immune system;Signal transduction;Immune diseases;Immune system;Infectious diseases	ko04060//Cytokine-cytokine receptor interaction;ko04062//Chemokine signaling pathway;ko04668//TNF signaling pathway;ko05323//Rheumatoid arthritis;ko04657//IL-17 signaling pathway;ko05133//Pertussis	K05506;K05506;K05506;K05506;K05506;K05506	GO:0044421//extracellular region part	GO:0005125//cytokine activity;GO:0005539//glycosaminoglycan binding	GO:0001817//regulation of cytokine production;GO:0002237//response to molecule of bacterial origin;GO:0006935//chemotaxis;GO:0070950//regulation of neutrophil mediated killing of bacterium
MSTRG.10918.2	MSTRG.10918	--	ncbi_101103681	0.922346	10	1	1	novel-m0169-3p	0.0204499	SYTL2	PREDICTED: synaptotagmin-like protein 2 isoform X1 [Ovis aries]	-	-	-	-	-	-	-
MSTRG.10918.2	MSTRG.10918	--	ncbi_101103774	0.906534	10	3	2	novel-m0066-3p|novel-m0090-3p	0.00111906	DSEL	PREDICTED: dermatan-sulfate epimerase-like protein [Ovis aries]	-	-	-	-	-	-	-
MSTRG.10918.2	MSTRG.10918	--	ncbi_101104843	0.911433	10	7	4	miR-4334-y|miR-9851-x|novel-m0066-3p|novel-m0169-3p	3.0313e-06	CDK11B	PREDICTED: cyclin-dependent kinase 11B isoform X6 [Ovis aries musimon]	-	-	-	-	-	-	-
MSTRG.10918.2	MSTRG.10918	--	ncbi_101105233	0.944044	10	3	3	miR-132-y|miR-212-y|miR-3963-z	6.19548e-06	FGD4	PREDICTED: FYVE, RhoGEF and PH domain-containing protein 4 isoform X1 [Ovis aries]	-	-	-	-	GO:0005856//cytoskeleton;GO:0031252//cell leading edge;GO:0042995//cell projection	GO:0043169//cation binding	GO:0030031//cell projection assembly;GO:0043087//regulation of GTPase activity
MSTRG.10918.2	MSTRG.10918	--	ncbi_101105539	0.934811	10	2	2	miR-132-y|miR-212-y	0.00037715	HFE	PREDICTED: hereditary hemochromatosis protein isoform X3 [Ovis aries musimon]	-	-	-	-	-	-	-
MSTRG.10918.2	MSTRG.10918	--	ncbi_101106816	0.92079	10	1	1	miR-9851-x	0.0204499	Rnf7	PREDICTED: RING-box protein 2 [Tupaia chinensis]	Genetic Information Processing	Folding, sorting and degradation	ko04120//Ubiquitin mediated proteolysis	K10611	GO:0031461//cullin-RING ubiquitin ligase complex;GO:0031981//nuclear lumen	GO:0005515//protein binding;GO:0019787//ubiquitin-like protein transferase activity;GO:0046914//transition metal ion binding	GO:0021795//cerebral cortex cell migration;GO:0021932//hindbrain radial glia guided cell migration;GO:0032446//protein modification by small protein conjugation;GO:0043280//positive regulation of cysteine-type endopeptidase activity involved in apoptotic process;GO:0097193//intrinsic apoptotic signaling pathway
MSTRG.10918.2	MSTRG.10918	--	ncbi_101107276	0.900529	10	2	2	miR-132-y|miR-212-y	0.00037715	EPDR1	PREDICTED: mammalian ependymin-related protein 1 isoform X2 [Ovis aries musimon]	-	-	-	-	GO:0000323//lytic vacuole;GO:0031988//membrane-bounded vesicle	-	GO:0031589//cell-substrate adhesion
MSTRG.10918.2	MSTRG.10918	--	ncbi_101107605	0.90602	10	4	3	miR-4334-y|novel-m0090-3p|novel-m0169-3p	2.45142e-05	LTBP2	PREDICTED: latent-transforming growth factor beta-binding protein 2 isoform X3 [Ovis aries musimon]	-	-	-	-	GO:0031988//membrane-bounded vesicle;GO:0043205//fibril	GO:0005515//protein binding;GO:0005539//glycosaminoglycan binding;GO:0046872//metal ion binding	-
MSTRG.10918.2	MSTRG.10918	--	ncbi_101107936	0.908622	10	3	2	miR-146-z|novel-m0066-3p	0.00111906	SHC3	PREDICTED: SHC-transforming protein 3 isoform X2 [Ovis aries musimon]	Environmental Information Processing;Cellular Processes;Human Diseases;Organismal Systems;Human Diseases;Human Diseases;Organismal Systems;Human Diseases;Organismal Systems;Environmental Information Processing;Organismal Systems;Organismal Systems;Organismal Systems;Human Diseases;Human Diseases;Environmental Information Processing;Organismal Systems;Human Diseases;Human Diseases;Human Diseases	Signal transduction;Cellular community - eukaryotes;Substance dependence;Immune system;Cancers;Cancers;Immune system;Cancers;Endocrine system;Signal transduction;Endocrine system;Endocrine system;Nervous system;Drug resistance;Infectious diseases;Signal transduction;Endocrine system;Drug resistance;Cancers;Cancers	ko04014//Ras signaling pathway;ko04510//Focal adhesion;ko05034//Alcoholism;ko04062//Chemokine signaling pathway;ko05225//Hepatocellular carcinoma;ko05226//Gastric cancer;ko04650//Natural killer cell mediated cytotoxicity;ko05224//Breast cancer;ko04910//Insulin signaling pathway;ko04072//Phospholipase D signaling pathway;ko04926//Relaxin signaling pathway;ko04915//Estrogen signaling pathway;ko0472…	K17448;K17448;K17448;K17448;K17448;K17448;K17448;K17448;K17448;K17448;K17448;K17448;K17448;K17448;K17448;K17448;K17448;K17448;K17448;K17448	-	-	-
MSTRG.10918.2	MSTRG.10918	--	ncbi_101108228	0.911191	10	4	3	miR-146-z|miR-4334-y|novel-m0066-3p	2.45142e-05	NFKB1	PREDICTED: nuclear factor NF-kappa-B p105 subunit isoform X1 [Ovis aries]	Human Diseases;Environmental Information Processing;Human Diseases;Environmental Information Processing;Human Diseases;Human Diseases;Environmental Information Processing;Environmental Information Processing;Human Diseases;Human Diseases;Human Diseases;Human Diseases;Human Diseases;Human Diseases;Organismal Systems;Human Diseases;Organismal Systems;Human Diseases;Cellular Processes;Human Diseases…	Cancers;Signal transduction;Infectious diseases;Signal transduction;Infectious diseases;Infectious diseases;Signal transduction;Signal transduction;Infectious diseases;Cancers;Infectious diseases;Infectious diseases;Infectious diseases;Infectious diseases;Immune system;Cancers;Immune system;Cancers;Cell growth and death;Infectious diseases;Endocrine and metabolic diseases;Cell growth and death;In…	ko05200//Pathways in cancer;ko04151//PI3K-Akt signaling pathway;ko05165//Human papillomavirus infection;ko04010//MAPK signaling pathway;ko05166//HTLV-I infection;ko05163//Human cytomegalovirus infection;ko04014//Ras signaling pathway;ko04024//cAMP signaling pathway;ko05168//Herpes simplex infection;ko05203//Viral carcinogenesis;ko05169//Epstein-Barr virus infection;ko05167//Kaposi sarcoma-associa…	K02580;K02580;K02580;K02580;K02580;K02580;K02580;K02580;K02580;K02580;K02580;K02580;K02580;K02580;K02580;K02580;K02580;K02580;K02580;K02580;K02580;K02580;K02580;K02580;K02580;K02580;K02580;K02580;K02580;K02580;K02580;K02580;K02580;K02580;K02580;K02580;K02580;K02580;K02580;K02580;K02580;K02580;K02580;K02580;K02580;K02580;K02580;K02580;K02580;K02580;K02580;K02580;K02580;K02580;K02580;K02580;K02580;…	-	-	-
MSTRG.10918.2	MSTRG.10918	--	ncbi_101108990	0.900971	10	2	2	miR-132-y|miR-212-y	0.00037715	ACTR3	PREDICTED: actin-related protein 3 isoform X1 [Colobus angolensis palliatus]	Cellular Processes	Cellular community - eukaryotes	ko04530//Tight junction	K18584	GO:0005924//cell-substrate adherens junction;GO:0015629//actin cytoskeleton;GO:0031252//cell leading edge;GO:0031988//membrane-bounded vesicle;GO:0043234//protein complex;GO:0044444//cytoplasmic part;GO:0045202//synapse	GO:0003779//actin binding;GO:0005198//structural molecule activity;GO:0032550//purine ribonucleoside binding	GO:0002431//Fc receptor mediated stimulatory signaling pathway;GO:0006952//defense response;GO:0007169//transmembrane receptor protein tyrosine kinase signaling pathway;GO:0009636//response to toxic substance;GO:0010033//response to organic substance;GO:0010591//regulation of lamellipodium assembly;GO:0010770//positive regulation of cell morphogenesis involved in differentiation;GO:0031346//posit…
MSTRG.10918.2	MSTRG.10918	--	ncbi_101110389	0.915299	10	5	4	miR-132-y|miR-146-z|miR-212-y|novel-m0169-3p	4.41761e-07	NAB1	PREDICTED: NGFI-A-binding protein 1 isoform X1 [Ovis aries musimon]	-	-	-	-	GO:0043231//intracellular membrane-bounded organelle	GO:0005515//protein binding	GO:0006355//regulation of transcription, DNA-templated;GO:0008366//axon ensheathment;GO:0010001//glial cell differentiation;GO:2000026//regulation of multicellular organismal development
MSTRG.10918.2	MSTRG.10918	--	ncbi_101111443	0.914263	10	2	2	miR-3963-z|novel-m0066-3p	0.00037715	APOLD1	PREDICTED: apolipoprotein L domain-containing protein 1 isoform X2 [Ovis aries musimon]	-	-	-	-	-	GO:0005488//binding	GO:0019538//protein metabolic process;GO:0044765//single-organism transport
MSTRG.10918.2	MSTRG.10918	--	ncbi_101111757	0.930309	10	1	1	miR-9851-x	0.0204499	PDE4B	PREDICTED: cAMP-specific 3',5'-cyclic phosphodiesterase 4B-like isoform X1 [Pantholops hodgsonii]	Environmental Information Processing;Metabolism;Organismal Systems;Human Diseases	Signal transduction;Nucleotide metabolism;Endocrine system;Substance dependence	ko04024//cAMP signaling pathway;ko00230//Purine metabolism;ko04928//Parathyroid hormone synthesis, secretion and action;ko05032//Morphine addiction	K13293;K13293;K13293;K13293	GO:0031674//I band;GO:0034704//calcium channel complex;GO:0043231//intracellular membrane-bounded organelle	GO:0004114//3',5'-cyclic-nucleotide phosphodiesterase activity;GO:0005515//protein binding;GO:0030551//cyclic nucleotide binding;GO:0043169//cation binding	GO:0001776//leukocyte homeostasis;GO:0001819//positive regulation of cytokine production;GO:0032496//response to lipopolysaccharide;GO:0042493//response to drug;GO:0046058//cAMP metabolic process;GO:0050851//antigen receptor-mediated signaling pathway;GO:0055117//regulation of cardiac muscle contraction;GO:0071621//granulocyte chemotaxis;GO:0071870//cellular response to catecholamine stimulus;GO:…
MSTRG.10918.2	MSTRG.10918	--	ncbi_101111932	0.912214	10	3	3	miR-132-y|miR-212-y|novel-m0066-3p	6.19548e-06	MYH15	PREDICTED: myosin-15 [Capra hircus]	Cellular Processes;Cellular Processes;Organismal Systems;Human Diseases	Cell motility;Cellular community - eukaryotes;Circulatory system;Infectious diseases	ko04810//Regulation of actin cytoskeleton;ko04530//Tight junction;ko04270//Vascular smooth muscle contraction;ko05132//Salmonella infection	K10352;K10352;K10352;K10352	GO:0015629//actin cytoskeleton	GO:0008092//cytoskeletal protein binding;GO:0017111//nucleoside-triphosphatase activity;GO:0032550//purine ribonucleoside binding	-
MSTRG.10918.2	MSTRG.10918	--	ncbi_101111969	0.952747	10	2	1	novel-m0066-3p	0.0405227	RAB8B	PREDICTED: ras-related protein Rab-8B [Bos mutus]	Cellular Processes	Cellular community - eukaryotes	ko04530//Tight junction	K07902	-	-	-
MSTRG.10918.2	MSTRG.10918	--	ncbi_101112098	0.90503	10	4	4	miR-132-y|miR-146-z|miR-212-y|novel-m0169-3p	8.92353e-08	NOTCH2	PREDICTED: neurogenic locus notch homolog protein 2 [Ovis aries musimon]	Human Diseases;Human Diseases;Human Diseases;Human Diseases;Organismal Systems;Organismal Systems;Human Diseases;Environmental Information Processing	Cancers;Infectious diseases;Cancers;Cancers;Endocrine system;Immune system;Drug resistance;Signal transduction	ko05200//Pathways in cancer;ko05165//Human papillomavirus infection;ko05206//MicroRNAs in cancer;ko05224//Breast cancer;ko04919//Thyroid hormone signaling pathway;ko04658//Th1 and Th2 cell differentiation;ko01522//Endocrine resistance;ko04330//Notch signaling pathway	K20994;K20994;K20994;K20994;K20994;K20994;K20994;K20994	GO:0016021//integral component of membrane;GO:0042995//cell projection;GO:0043231//intracellular membrane-bounded organelle;GO:0043234//protein complex	GO:0046872//metal ion binding	GO:0001568//blood vessel development;GO:0001773//myeloid dendritic cell activation;GO:0002009//morphogenesis of an epithelium;GO:0003177//pulmonary valve development;GO:0006954//inflammatory response;GO:0006955//immune response;GO:0009617//response to bacterium;GO:0009855//determination of bilateral symmetry;GO:0022402//cell cycle process;GO:0030510//regulation of BMP signaling pathway;GO:0035108…
MSTRG.10918.2	MSTRG.10918	--	ncbi_101113388	0.907168	10	5	2	miR-146-z|novel-m0090-3p	0.00364892	--	PREDICTED: uncharacterized protein C1orf198 homolog isoform X1 [Ovis aries musimon]	-	-	-	-	-	-	-
MSTRG.10918.2	MSTRG.10918	--	ncbi_101114101	0.910374	10	3	2	miR-146-z|novel-m0066-3p	0.00111906	AHCYL2	PREDICTED: adenosylhomocysteinase 3 [Tupaia chinensis]	Metabolism;Metabolism	Global and overview maps;Amino acid metabolism	ko01100//Metabolic pathways;ko00270//Cysteine and methionine metabolism	K01251;K01251	-	-	-
MSTRG.10918.2	MSTRG.10918	--	ncbi_101114358	0.909122	10	2	2	miR-3963-z|novel-m0066-3p	0.00037715	Pdlim5	PREDICTED: PDZ and LIM domain protein 5 isoform X5 [Ovis aries]	-	-	-	-	GO:0005856//cytoskeleton;GO:0031674//I band	GO:0043169//cation binding	-
MSTRG.10918.2	MSTRG.10918	--	ncbi_101115246	0.908367	10	2	1	miR-146-z	0.0405227	TRIM8	PREDICTED: probable E3 ubiquitin-protein ligase TRIM8 isoform X2 [Ovis aries musimon]	-	-	-	-	GO:0016604//nuclear body	GO:0003824//catalytic activity;GO:0046914//transition metal ion binding;GO:0046983//protein dimerization activity	GO:0006952//defense response;GO:0010629//negative regulation of gene expression;GO:0040013//negative regulation of locomotion;GO:0043122//regulation of I-kappaB kinase/NF-kappaB signaling;GO:0051091//positive regulation of sequence-specific DNA binding transcription factor activity;GO:1902186//regulation of viral release from host cell
MSTRG.10918.2	MSTRG.10918	--	ncbi_101116899	0.91549	10	3	2	miR-146-z|novel-m0169-3p	0.00111906	DIP2B	PREDICTED: disco-interacting protein 2 homolog B isoform X5 [Ovis aries musimon]	-	-	-	-	GO:0031988//membrane-bounded vesicle;GO:0043231//intracellular membrane-bounded organelle	GO:0005515//protein binding	-
MSTRG.10918.2	MSTRG.10918	--	ncbi_101116916	0.908386	10	1	1	novel-m0066-3p	0.0204499	Ptprk	PREDICTED: receptor-type tyrosine-protein phosphatase kappa isoform X1 [Bos indicus]	-	-	-	-	GO:0030054//cell junction;GO:0043005//neuron projection;GO:0044297//cell body;GO:0044459//plasma membrane part	GO:0004721//phosphoprotein phosphatase activity;GO:0019900//kinase binding	GO:0000302//response to reactive oxygen species;GO:0006355//regulation of transcription, DNA-templated;GO:0006470//protein dephosphorylation;GO:0007045//cell-substrate adherens junction assembly;GO:0007178//transmembrane receptor protein serine/threonine kinase signaling pathway;GO:0009411//response to UV;GO:0010837//regulation of keratinocyte proliferation;GO:0022610//biological adhesion;GO:0030…
MSTRG.10918.2	MSTRG.10918	--	ncbi_101117554	0.901093	10	1	1	miR-9851-x	0.0204499	TNFRSF12A	PREDICTED: tumor necrosis factor receptor superfamily member 12A [Ovis aries]	Environmental Information Processing	Signaling molecules and interaction	ko04060//Cytokine-cytokine receptor interaction	K05149	GO:0031224//intrinsic component of membrane;GO:0044464//cell part	GO:0005488//binding	GO:0006929//substrate-dependent cell migration;GO:0022603//regulation of anatomical structure morphogenesis;GO:0022610//biological adhesion;GO:0030307//positive regulation of cell growth;GO:0042981//regulation of apoptotic process;GO:0044707//single-multicellular organism process;GO:0048646//anatomical structure formation involved in morphogenesis;GO:0048869//cellular developmental process;GO:009…
MSTRG.10918.2	MSTRG.10918	--	ncbi_101117768	0.936288	10	3	2	miR-132-y|miR-212-y	0.00111906	NCOA7	PREDICTED: nuclear receptor coactivator 7 isoform X1 [Ovis aries]	-	-	-	-	-	GO:0003713//transcription coactivator activity;GO:0051427//hormone receptor binding	GO:0006357//regulation of transcription from RNA polymerase II promoter
MSTRG.10918.2	MSTRG.10918	--	ncbi_101120018	0.929416	10	1	1	novel-m0066-3p	0.0204499	KNTC1	PREDICTED: kinetochore-associated protein 1 isoform X1 [Ovis aries]	-	-	-	-	GO:0005876//spindle microtubule;GO:0016020//membrane	-	GO:0000075//cell cycle checkpoint
MSTRG.10918.2	MSTRG.10918	--	ncbi_101120630	0.94549	10	2	1	novel-m0090-3p	0.0405227	Kalrn	PREDICTED: kalirin isoform X4 [Capra hircus]	-	-	-	-	-	-	-
MSTRG.10918.2	MSTRG.10918	--	ncbi_101121164	0.934984	10	3	3	miR-4334-y|miR-9851-x|novel-m0090-3p	6.19548e-06	RAPGEF1	PREDICTED: rap guanine nucleotide exchange factor 1 isoform X7 [Ovis aries musimon]	Cellular Processes;Environmental Information Processing;Organismal Systems;Organismal Systems;Human Diseases	Cellular community - eukaryotes;Signal transduction;Endocrine system;Nervous system;Cancers	ko04510//Focal adhesion;ko04015//Rap1 signaling pathway;ko04910//Insulin signaling pathway;ko04722//Neurotrophin signaling pathway;ko05211//Renal cell carcinoma	K06277;K06277;K06277;K06277;K06277	GO:0005768//endosome	GO:0005088//Ras guanyl-nucleotide exchange factor activity	GO:0001885//endothelial cell development;GO:0007169//transmembrane receptor protein tyrosine kinase signaling pathway;GO:0008285//negative regulation of cell proliferation;GO:0010975//regulation of neuron projection development;GO:0030178//negative regulation of Wnt signaling pathway;GO:0038179//neurotrophin signaling pathway;GO:0043087//regulation of GTPase activity;GO:0043409//negative regulati…
MSTRG.10918.2	MSTRG.10918	--	ncbi_101121370	0.926738	10	4	3	miR-132-y|miR-146-z|miR-212-y	2.45142e-05	ARHGAP42	PREDICTED: rho GTPase-activating protein 42 isoform X1 [Ovis aries musimon]	-	-	-	-	GO:0044464//cell part	-	GO:0043087//regulation of GTPase activity
MSTRG.10918.2	MSTRG.10918	--	ncbi_101121813	0.902532	10	2	1	miR-9851-x	0.0405227	TMEM109	PREDICTED: transmembrane protein 109 isoform X4 [Ovis aries musimon]	-	-	-	-	GO:0031988//membrane-bounded vesicle	-	GO:0008630//intrinsic apoptotic signaling pathway in response to DNA damage;GO:0010332//response to gamma radiation
MSTRG.10918.2	MSTRG.10918	--	ncbi_101121866	0.924195	10	2	1	miR-146-z	0.0405227	DACH1	PREDICTED: dachshund homolog 1 isoform X1 [Capra hircus]	-	-	-	-	GO:0031981//nuclear lumen;GO:0043232//intracellular non-membrane-bounded organelle;GO:0043234//protein complex	GO:0000982//transcription factor activity, RNA polymerase II core promoter proximal region sequence-specific binding;GO:0000983//transcription factor activity, RNA polymerase II core promoter sequence-specific;GO:0003676//nucleic acid binding	GO:0006357//regulation of transcription from RNA polymerase II promoter;GO:0007631//feeding behavior;GO:0008285//negative regulation of cell proliferation;GO:0030334//regulation of cell migration;GO:0045137//development of primary sexual characteristics;GO:0045892//negative regulation of transcription, DNA-templated;GO:0051053//negative regulation of DNA metabolic process;GO:0070897//DNA-template…
MSTRG.10918.2	MSTRG.10918	--	ncbi_101122004	0.909308	10	1	1	novel-m0066-3p	0.0204499	SERPINE2	PREDICTED: glia-derived nexin-like isoform X2 [Bubalus bubalis]	-	-	-	-	-	-	-
MSTRG.10918.2	MSTRG.10918	--	ncbi_101122713	0.923698	10	4	4	miR-132-y|miR-212-y|novel-m0066-3p|novel-m0090-3p	8.92353e-08	FAM129A	PREDICTED: protein Niban isoform X2 [Ovis aries musimon]	-	-	-	-	GO:0016020//membrane;GO:0031988//membrane-bounded vesicle;GO:0044424//intracellular part	-	GO:0001932//regulation of protein phosphorylation;GO:0006417//regulation of translation;GO:0033554//cellular response to stress
MSTRG.10918.2	MSTRG.10918	--	ncbi_101123121	0.91256	10	4	3	miR-132-y|miR-212-y|novel-m0169-3p	2.45142e-05	SGMS2	PREDICTED: phosphatidylcholine:ceramide cholinephosphotransferase 2 [Ovis aries]	Metabolism;Environmental Information Processing;Metabolism	Global and overview maps;Signal transduction;Lipid metabolism	ko01100//Metabolic pathways;ko04071//Sphingolipid signaling pathway;ko00600//Sphingolipid metabolism	K04714;K04714;K04714	GO:0016021//integral component of membrane;GO:0031228//intrinsic component of Golgi membrane	GO:0016780//phosphotransferase activity, for other substituted phosphate groups	GO:0006684//sphingomyelin metabolic process
MSTRG.10918.2	MSTRG.10918	--	ncbi_101123404	0.908425	10	1	1	novel-m0169-3p	0.0204499	MTMR2	myotubularin-related protein 2 [Bos taurus]	Metabolism;Environmental Information Processing;Metabolism	Global and overview maps;Signal transduction;Carbohydrate metabolism	ko01100//Metabolic pathways;ko04070//Phosphatidylinositol signaling system;ko00562//Inositol phosphate metabolism	K18081;K18081;K18081	GO:0005769//early endosome;GO:0031090//organelle membrane	GO:0004721//phosphoprotein phosphatase activity;GO:0034593//phosphatidylinositol bisphosphate phosphatase activity;GO:0046983//protein dimerization activity;GO:0052744//phosphatidylinositol monophosphate phosphatase activity	GO:0006470//protein dephosphorylation;GO:0010927//cellular component assembly involved in morphogenesis;GO:0031641//regulation of myelination;GO:0044723//single-organism carbohydrate metabolic process;GO:0046488//phosphatidylinositol metabolic process;GO:0048468//cell development;GO:0051259//protein oligomerization
MSTRG.10918.2	MSTRG.10918	--	ncbi_105605761	0.914127	10	2	2	miR-4334-y|novel-m0169-3p	0.00037715	TNFAIP2	PREDICTED: tumor necrosis factor alpha-induced protein 2-like isoform X4 [Ovis aries musimon]	-	-	-	-	GO:0043234//protein complex	-	-
MSTRG.10918.2	MSTRG.10918	--	ncbi_114114539	0.90626	10	1	1	miR-3963-z	0.0204499	AASS	PREDICTED: alpha-aminoadipic semialdehyde synthase, mitochondrial isoform X5 [Ovis aries musimon]	Metabolism;Metabolism	Global and overview maps;Amino acid metabolism	ko01100//Metabolic pathways;ko00310//Lysine degradation	K14157;K14157	GO:0043227//membrane-bounded organelle	GO:0004753//saccharopine dehydrogenase activity	GO:0019474//L-lysine catabolic process to acetyl-CoA
MSTRG.10918.2	MSTRG.10918	--	ncbi_443075	0.974203	10	2	2	miR-132-y|miR-212-y	0.00037715	HGF	PREDICTED: hepatocyte growth factor isoform X1 [Ovis aries musimon]	Human Diseases;Environmental Information Processing;Environmental Information Processing;Environmental Information Processing;Human Diseases;Cellular Processes;Environmental Information Processing;Human Diseases;Human Diseases;Human Diseases;Human Diseases;Human Diseases;Human Diseases	Cancers;Signal transduction;Signal transduction;Signal transduction;Cancers;Cellular community - eukaryotes;Signal transduction;Cancers;Cancers;Drug resistance;Cancers;Cancers;Infectious diseases	ko05200//Pathways in cancer;ko04151//PI3K-Akt signaling pathway;ko04010//MAPK signaling pathway;ko04014//Ras signaling pathway;ko05205//Proteoglycans in cancer;ko04510//Focal adhesion;ko04015//Rap1 signaling pathway;ko05225//Hepatocellular carcinoma;ko05226//Gastric cancer;ko01521//EGFR tyrosine kinase inhibitor resistance;ko05211//Renal cell carcinoma;ko05218//Melanoma;ko05144//Malaria	K05460;K05460;K05460;K05460;K05460;K05460;K05460;K05460;K05460;K05460;K05460;K05460;K05460	-	GO:0004175//endopeptidase activity;GO:0005102//receptor binding	GO:0006935//chemotaxis;GO:0007169//transmembrane receptor protein tyrosine kinase signaling pathway;GO:0008283//cell proliferation;GO:0010557//positive regulation of macromolecule biosynthetic process;GO:0010823//negative regulation of mitochondrion organization;GO:0014066//regulation of phosphatidylinositol 3-kinase signaling;GO:0030334//regulation of cell migration;GO:0032147//activation of pro…
MSTRG.10918.2	MSTRG.10918	--	ncbi_443460	0.938827	10	2	2	miR-132-y|miR-212-y	0.00037715	PTGS2	PREDICTED: prostaglandin G/H synthase 2 [Capra hircus]	Metabolism;Human Diseases;Human Diseases;Human Diseases;Human Diseases;Human Diseases;Organismal Systems;Organismal Systems;Environmental Information Processing;Organismal Systems;Organismal Systems;Environmental Information Processing;Human Diseases;Human Diseases;Organismal Systems;Metabolism;Human Diseases;Environmental Information Processing;Organismal Systems;Organismal Systems	Global and overview maps;Cancers;Infectious diseases;Infectious diseases;Infectious diseases;Cancers;Endocrine system;Nervous system;Signal transduction;Nervous system;Immune system;Signal transduction;Cancers;Cancers;Immune system;Lipid metabolism;Infectious diseases;Signal transduction;Endocrine system;Endocrine system	ko01100//Metabolic pathways;ko05200//Pathways in cancer;ko05165//Human papillomavirus infection;ko05163//Human cytomegalovirus infection;ko05167//Kaposi sarcoma-associated herpesvirus infection;ko05206//MicroRNAs in cancer;ko04921//Oxytocin signaling pathway;ko04723//Retrograde endocannabinoid signaling;ko04668//TNF signaling pathway;ko04726//Serotonergic synapse;ko04625//C-type lectin receptor s…	K11987;K11987;K11987;K11987;K11987;K11987;K11987;K11987;K11987;K11987;K11987;K11987;K11987;K11987;K11987;K11987;K11987;K11987;K11987;K11987	GO:0031090//organelle membrane;GO:0042995//cell projection;GO:0043231//intracellular membrane-bounded organelle	GO:0016209//antioxidant activity;GO:0016705//oxidoreductase activity, acting on paired donors, with incorporation or reduction of molecular oxygen;GO:0043169//cation binding;GO:0046906//tetrapyrrole binding;GO:0046983//protein dimerization activity	GO:0001666//response to hypoxia;GO:0002675//positive regulation of acute inflammatory response;GO:0006693//prostaglandin metabolic process;GO:0008015//blood circulation;GO:0008283//cell proliferation;GO:0019369//arachidonic acid metabolic process;GO:0045600//positive regulation of fat cell differentiation
MSTRG.10918.5	MSTRG.10918	--	ncbi_100294600	0.913812	6	3	2	miR-146-z|miR-9851-x	0.000375085	CTNNB1	catenin beta-1 [Sus scrofa]	Human Diseases;Human Diseases;Human Diseases;Human Diseases;Human Diseases;Human Diseases;Cellular Processes;Environmental Information Processing;Human Diseases;Human Diseases;Environmental Information Processing;Human Diseases;Environmental Information Processing;Human Diseases;Human Diseases;Cellular Processes;Organismal Systems;Human Diseases;Organismal Systems;Human Diseases;Organismal System…	Cancers;Infectious diseases;Infectious diseases;Infectious diseases;Cancers;Infectious diseases;Cellular community - eukaryotes;Signal transduction;Cancers;Cancers;Signal transduction;Endocrine and metabolic diseases;Signal transduction;Cancers;Cardiovascular diseases;Cellular community - eukaryotes;Immune system;Cancers;Endocrine system;Infectious diseases;Endocrine system;Infectious diseases;Ca…	ko05200//Pathways in cancer;ko05165//Human papillomavirus infection;ko05166//HTLV-I infection;ko05163//Human cytomegalovirus infection;ko05205//Proteoglycans in cancer;ko05167//Kaposi sarcoma-associated herpesvirus infection;ko04510//Focal adhesion;ko04015//Rap1 signaling pathway;ko05225//Hepatocellular carcinoma;ko05226//Gastric cancer;ko04390//Hippo signaling pathway;ko04934//Cushing syndrome;k…	K02105;K02105;K02105;K02105;K02105;K02105;K02105;K02105;K02105;K02105;K02105;K02105;K02105;K02105;K02105;K02105;K02105;K02105;K02105;K02105;K02105;K02105;K02105;K02105;K02105;K02105;K02105;K02105	-	-	-
MSTRG.10918.5	MSTRG.10918	--	ncbi_101101983	0.932317	6	2	2	miR-9851-x|novel-m0090-3p	0.000125717	ELL2	PREDICTED: RNA polymerase II elongation factor ELL2 isoform X3 [Ovis aries musimon]	-	-	-	-	GO:0005815//microtubule organizing center;GO:0043231//intracellular membrane-bounded organelle;GO:0043234//protein complex	-	GO:0006354//DNA-templated transcription, elongation;GO:0006366//transcription from RNA polymerase II promoter
MSTRG.10918.5	MSTRG.10918	--	ncbi_101102380	0.911467	6	2	1	miR-146-z	0.0244142	Mat2a	S-adenosylmethionine synthetase isoform type-2 [Pteropus alecto]	Metabolism;Metabolism;Metabolism	Global and overview maps;Global and overview maps;Amino acid metabolism	ko01100//Metabolic pathways;ko01230//Biosynthesis of amino acids;ko00270//Cysteine and methionine metabolism	K00789;K00789;K00789	-	-	-
MSTRG.10918.5	MSTRG.10918	--	ncbi_101102549	0.904967	6	6	3	miR-146-z|miR-4334-y|novel-m0169-3p	2.03657e-05	Erg28	PREDICTED: probable ergosterol biosynthetic protein 28 isoform X3 [Ovis aries musimon]	-	-	-	-	GO:0016023//cytoplasmic, membrane-bounded vesicle	-	-
MSTRG.10918.5	MSTRG.10918	--	ncbi_101103059	0.909753	6	1	1	miR-146-z	0.0122699	OCC1	PREDICTED: overexpressed in colon carcinoma 1 protein isoform X1 [Ovis aries musimon]	-	-	-	-	-	-	-
MSTRG.10918.5	MSTRG.10918	--	ncbi_101103238	0.933992	6	1	1	novel-m0169-3p	0.0122699	CXCL6	PREDICTED: C-X-C motif chemokine 6 isoform X2 [Ovis aries musimon]	Environmental Information Processing;Organismal Systems;Environmental Information Processing;Human Diseases;Organismal Systems;Human Diseases	Signaling molecules and interaction;Immune system;Signal transduction;Immune diseases;Immune system;Infectious diseases	ko04060//Cytokine-cytokine receptor interaction;ko04062//Chemokine signaling pathway;ko04668//TNF signaling pathway;ko05323//Rheumatoid arthritis;ko04657//IL-17 signaling pathway;ko05133//Pertussis	K05506;K05506;K05506;K05506;K05506;K05506	GO:0044421//extracellular region part	GO:0005125//cytokine activity;GO:0005539//glycosaminoglycan binding	GO:0001817//regulation of cytokine production;GO:0002237//response to molecule of bacterial origin;GO:0006935//chemotaxis;GO:0070950//regulation of neutrophil mediated killing of bacterium
MSTRG.10918.5	MSTRG.10918	--	ncbi_101103681	0.916973	6	1	1	novel-m0169-3p	0.0122699	SYTL2	PREDICTED: synaptotagmin-like protein 2 isoform X1 [Ovis aries]	-	-	-	-	-	-	-
MSTRG.10918.5	MSTRG.10918	--	ncbi_101103774	0.91806	6	3	1	novel-m0090-3p	0.0364337	DSEL	PREDICTED: dermatan-sulfate epimerase-like protein [Ovis aries]	-	-	-	-	-	-	-
MSTRG.10918.5	MSTRG.10918	--	ncbi_101103997	0.909738	6	7	3	miR-9851-x|novel-m0090-3p|novel-m0169-3p	3.54743e-05	Rgs8	PREDICTED: regulator of G-protein signaling 8 isoform X2 [Callithrix jacchus]	-	-	-	-	-	-	-
MSTRG.10918.5	MSTRG.10918	--	ncbi_101104362	0.906956	6	1	1	miR-146-z	0.0122699	YES1	PREDICTED: tyrosine-protein kinase Yes [Ovis aries musimon]	Cellular Processes	Cellular community - eukaryotes	ko04520//Adherens junction	K05705	GO:0005924//cell-substrate adherens junction;GO:0015629//actin cytoskeleton;GO:0016020//membrane;GO:0031988//membrane-bounded vesicle;GO:0043231//intracellular membrane-bounded organelle	GO:0004713//protein tyrosine kinase activity;GO:0005515//protein binding;GO:0032550//purine ribonucleoside binding	GO:0006468//protein phosphorylation;GO:0008645//hexose transport;GO:0036119//response to platelet-derived growth factor;GO:0051716//cellular response to stimulus
MSTRG.10918.5	MSTRG.10918	--	ncbi_101104843	0.93528	6	7	3	miR-4334-y|miR-9851-x|novel-m0169-3p	3.54743e-05	CDK11B	PREDICTED: cyclin-dependent kinase 11B isoform X6 [Ovis aries musimon]	-	-	-	-	-	-	-
MSTRG.10918.5	MSTRG.10918	--	ncbi_101105923	0.907338	6	3	1	novel-m0169-3p	0.0364337	TIAM2	PREDICTED: T-lymphoma invasion and metastasis-inducing protein 2 isoform X1 [Ovis aries musimon]	-	-	-	-	GO:0031252//cell leading edge;GO:0031988//membrane-bounded vesicle;GO:0043005//neuron projection;GO:0044444//cytoplasmic part	GO:0005088//Ras guanyl-nucleotide exchange factor activity;GO:0008047//enzyme activator activity	GO:0006629//lipid metabolic process;GO:0007169//transmembrane receptor protein tyrosine kinase signaling pathway;GO:0042981//regulation of apoptotic process;GO:0043087//regulation of GTPase activity
MSTRG.10918.5	MSTRG.10918	--	ncbi_101106816	0.921701	6	1	1	miR-9851-x	0.0122699	Rnf7	PREDICTED: RING-box protein 2 [Tupaia chinensis]	Genetic Information Processing	Folding, sorting and degradation	ko04120//Ubiquitin mediated proteolysis	K10611	GO:0031461//cullin-RING ubiquitin ligase complex;GO:0031981//nuclear lumen	GO:0005515//protein binding;GO:0019787//ubiquitin-like protein transferase activity;GO:0046914//transition metal ion binding	GO:0021795//cerebral cortex cell migration;GO:0021932//hindbrain radial glia guided cell migration;GO:0032446//protein modification by small protein conjugation;GO:0043280//positive regulation of cysteine-type endopeptidase activity involved in apoptotic process;GO:0097193//intrinsic apoptotic signaling pathway
MSTRG.10918.5	MSTRG.10918	--	ncbi_101107245	0.902386	6	1	1	miR-146-z	0.0122699	ZBTB38	PREDICTED: zinc finger and BTB domain-containing protein 38 [Ovis aries]	-	-	-	-	GO:0043231//intracellular membrane-bounded organelle;GO:0044421//extracellular region part	GO:0000166//nucleotide binding;GO:0043169//cation binding;GO:0046983//protein dimerization activity	GO:0006355//regulation of transcription, DNA-templated
MSTRG.10918.5	MSTRG.10918	--	ncbi_101107605	0.909936	6	4	3	miR-4334-y|novel-m0090-3p|novel-m0169-3p	4.1112e-06	LTBP2	PREDICTED: latent-transforming growth factor beta-binding protein 2 isoform X3 [Ovis aries musimon]	-	-	-	-	GO:0031988//membrane-bounded vesicle;GO:0043205//fibril	GO:0005515//protein binding;GO:0005539//glycosaminoglycan binding;GO:0046872//metal ion binding	-
MSTRG.10918.5	MSTRG.10918	--	ncbi_101108228	0.912199	6	4	2	miR-146-z|miR-4334-y	0.000746058	NFKB1	PREDICTED: nuclear factor NF-kappa-B p105 subunit isoform X1 [Ovis aries]	Human Diseases;Environmental Information Processing;Human Diseases;Environmental Information Processing;Human Diseases;Human Diseases;Environmental Information Processing;Environmental Information Processing;Human Diseases;Human Diseases;Human Diseases;Human Diseases;Human Diseases;Human Diseases;Organismal Systems;Human Diseases;Organismal Systems;Human Diseases;Cellular Processes;Human Diseases…	Cancers;Signal transduction;Infectious diseases;Signal transduction;Infectious diseases;Infectious diseases;Signal transduction;Signal transduction;Infectious diseases;Cancers;Infectious diseases;Infectious diseases;Infectious diseases;Infectious diseases;Immune system;Cancers;Immune system;Cancers;Cell growth and death;Infectious diseases;Endocrine and metabolic diseases;Cell growth and death;In…	ko05200//Pathways in cancer;ko04151//PI3K-Akt signaling pathway;ko05165//Human papillomavirus infection;ko04010//MAPK signaling pathway;ko05166//HTLV-I infection;ko05163//Human cytomegalovirus infection;ko04014//Ras signaling pathway;ko04024//cAMP signaling pathway;ko05168//Herpes simplex infection;ko05203//Viral carcinogenesis;ko05169//Epstein-Barr virus infection;ko05167//Kaposi sarcoma-associa…	K02580;K02580;K02580;K02580;K02580;K02580;K02580;K02580;K02580;K02580;K02580;K02580;K02580;K02580;K02580;K02580;K02580;K02580;K02580;K02580;K02580;K02580;K02580;K02580;K02580;K02580;K02580;K02580;K02580;K02580;K02580;K02580;K02580;K02580;K02580;K02580;K02580;K02580;K02580;K02580;K02580;K02580;K02580;K02580;K02580;K02580;K02580;K02580;K02580;K02580;K02580;K02580;K02580;K02580;K02580;K02580;K02580;…	-	-	-
MSTRG.10918.5	MSTRG.10918	--	ncbi_101108314	0.909394	6	4	1	miR-146-z	0.0483296	ARSB	PREDICTED: arylsulfatase B isoform X1 [Ovis aries musimon]	Metabolism;Cellular Processes;Metabolism	Global and overview maps;Transport and catabolism;Glycan biosynthesis and metabolism	ko01100//Metabolic pathways;ko04142//Lysosome;ko00531//Glycosaminoglycan degradation	K01135;K01135;K01135	GO:0000323//lytic vacuole;GO:0005775//vacuolar lumen;GO:0031988//membrane-bounded vesicle;GO:0044432//endoplasmic reticulum part	GO:0008484//sulfuric ester hydrolase activity;GO:0043169//cation binding	GO:0006027//glycosaminoglycan catabolic process;GO:0006464//cellular protein modification process;GO:0006664//glycolipid metabolic process;GO:0006790//sulfur compound metabolic process;GO:0007033//vacuole organization;GO:0007034//vacuolar transport;GO:0009628//response to abiotic stimulus;GO:0010975//regulation of neuron projection development;GO:0030334//regulation of cell migration;GO:0031667//…
MSTRG.10918.5	MSTRG.10918	--	ncbi_101110104	0.916176	6	1	1	novel-m0090-3p	0.0122699	NT5C2	PREDICTED: cytosolic purine 5'-nucleotidase isoform X1 [Ovis aries]	Metabolism;Metabolism;Metabolism;Metabolism	Global and overview maps;Nucleotide metabolism;Nucleotide metabolism;Metabolism of cofactors and vitamins	ko01100//Metabolic pathways;ko00230//Purine metabolism;ko00240//Pyrimidine metabolism;ko00760//Nicotinate and nicotinamide metabolism	K01081;K01081;K01081;K01081	-	-	-
MSTRG.10918.5	MSTRG.10918	--	ncbi_101110389	0.906167	6	5	2	miR-146-z|novel-m0169-3p	0.00123661	NAB1	PREDICTED: NGFI-A-binding protein 1 isoform X1 [Ovis aries musimon]	-	-	-	-	GO:0043231//intracellular membrane-bounded organelle	GO:0005515//protein binding	GO:0006355//regulation of transcription, DNA-templated;GO:0008366//axon ensheathment;GO:0010001//glial cell differentiation;GO:2000026//regulation of multicellular organismal development
MSTRG.10918.5	MSTRG.10918	--	ncbi_101111757	0.928279	6	1	1	miR-9851-x	0.0122699	PDE4B	PREDICTED: cAMP-specific 3',5'-cyclic phosphodiesterase 4B-like isoform X1 [Pantholops hodgsonii]	Environmental Information Processing;Metabolism;Organismal Systems;Human Diseases	Signal transduction;Nucleotide metabolism;Endocrine system;Substance dependence	ko04024//cAMP signaling pathway;ko00230//Purine metabolism;ko04928//Parathyroid hormone synthesis, secretion and action;ko05032//Morphine addiction	K13293;K13293;K13293;K13293	GO:0031674//I band;GO:0034704//calcium channel complex;GO:0043231//intracellular membrane-bounded organelle	GO:0004114//3',5'-cyclic-nucleotide phosphodiesterase activity;GO:0005515//protein binding;GO:0030551//cyclic nucleotide binding;GO:0043169//cation binding	GO:0001776//leukocyte homeostasis;GO:0001819//positive regulation of cytokine production;GO:0032496//response to lipopolysaccharide;GO:0042493//response to drug;GO:0046058//cAMP metabolic process;GO:0050851//antigen receptor-mediated signaling pathway;GO:0055117//regulation of cardiac muscle contraction;GO:0071621//granulocyte chemotaxis;GO:0071870//cellular response to catecholamine stimulus;GO:…
MSTRG.10918.5	MSTRG.10918	--	ncbi_101112098	0.903753	6	4	2	miR-146-z|novel-m0169-3p	0.000746058	NOTCH2	PREDICTED: neurogenic locus notch homolog protein 2 [Ovis aries musimon]	Human Diseases;Human Diseases;Human Diseases;Human Diseases;Organismal Systems;Organismal Systems;Human Diseases;Environmental Information Processing	Cancers;Infectious diseases;Cancers;Cancers;Endocrine system;Immune system;Drug resistance;Signal transduction	ko05200//Pathways in cancer;ko05165//Human papillomavirus infection;ko05206//MicroRNAs in cancer;ko05224//Breast cancer;ko04919//Thyroid hormone signaling pathway;ko04658//Th1 and Th2 cell differentiation;ko01522//Endocrine resistance;ko04330//Notch signaling pathway	K20994;K20994;K20994;K20994;K20994;K20994;K20994;K20994	GO:0016021//integral component of membrane;GO:0042995//cell projection;GO:0043231//intracellular membrane-bounded organelle;GO:0043234//protein complex	GO:0046872//metal ion binding	GO:0001568//blood vessel development;GO:0001773//myeloid dendritic cell activation;GO:0002009//morphogenesis of an epithelium;GO:0003177//pulmonary valve development;GO:0006954//inflammatory response;GO:0006955//immune response;GO:0009617//response to bacterium;GO:0009855//determination of bilateral symmetry;GO:0022402//cell cycle process;GO:0030510//regulation of BMP signaling pathway;GO:0035108…
MSTRG.10918.5	MSTRG.10918	--	ncbi_101113388	0.916055	6	5	2	miR-146-z|novel-m0090-3p	0.00123661	--	PREDICTED: uncharacterized protein C1orf198 homolog isoform X1 [Ovis aries musimon]	-	-	-	-	-	-	-
MSTRG.10918.5	MSTRG.10918	--	ncbi_101113590	0.920033	6	6	2	miR-146-z|novel-m0090-3p	0.00184473	ADAM19	PREDICTED: disintegrin and metalloproteinase domain-containing protein 19 isoform X3 [Ovis aries musimon]	-	-	-	-	-	GO:0046914//transition metal ion binding;GO:0070011//peptidase activity, acting on L-amino acid peptides	GO:0033619//membrane protein proteolysis;GO:0044767//single-organism developmental process
MSTRG.10918.5	MSTRG.10918	--	ncbi_101113925	0.907668	6	5	3	miR-146-z|miR-4334-y|miR-9851-x	1.02303e-05	SLC41A2	PREDICTED: solute carrier family 41 member 2 isoform X1 [Ovis aries]	-	-	-	-	GO:0031224//intrinsic component of membrane	GO:0015075//ion transmembrane transporter activity	GO:0006812//cation transport
MSTRG.10918.5	MSTRG.10918	--	ncbi_101114101	0.940002	6	3	1	miR-146-z	0.0364337	AHCYL2	PREDICTED: adenosylhomocysteinase 3 [Tupaia chinensis]	Metabolism;Metabolism	Global and overview maps;Amino acid metabolism	ko01100//Metabolic pathways;ko00270//Cysteine and methionine metabolism	K01251;K01251	-	-	-
MSTRG.10918.5	MSTRG.10918	--	ncbi_101114337	0.904776	6	2	1	novel-m0090-3p	0.0244142	TRPM6	PREDICTED: transient receptor potential cation channel subfamily M member 6 isoform X1 [Ovis aries]	Organismal Systems	Digestive system	ko04978//Mineral absorption	K04981	GO:0005886//plasma membrane;GO:0005903//brush border;GO:0031224//intrinsic component of membrane	GO:0005216//ion channel activity;GO:0016740//transferase activity;GO:0032550//purine ribonucleoside binding	GO:0006464//cellular protein modification process;GO:0006812//cation transport;GO:0042221//response to chemical;GO:0044763//single-organism cellular process
MSTRG.10918.5	MSTRG.10918	--	ncbi_101114845	0.936939	6	3	1	miR-9851-x	0.0364337	DNAJB12	PREDICTED: dnaJ homolog subfamily B member 12 isoform X4 [Ovis aries]	Genetic Information Processing	Folding, sorting and degradation	ko04141//Protein processing in endoplasmic reticulum	K09518	-	-	-
MSTRG.10918.5	MSTRG.10918	--	ncbi_101115084	0.906481	6	2	2	miR-146-z|novel-m0169-3p	0.000125717	RCSD1	PREDICTED: capZ-interacting protein isoform X1 [Ovis aries musimon]	-	-	-	-	-	-	GO:0006972//hyperosmotic response
MSTRG.10918.5	MSTRG.10918	--	ncbi_101115246	0.911361	6	2	1	miR-146-z	0.0244142	TRIM8	PREDICTED: probable E3 ubiquitin-protein ligase TRIM8 isoform X2 [Ovis aries musimon]	-	-	-	-	GO:0016604//nuclear body	GO:0003824//catalytic activity;GO:0046914//transition metal ion binding;GO:0046983//protein dimerization activity	GO:0006952//defense response;GO:0010629//negative regulation of gene expression;GO:0040013//negative regulation of locomotion;GO:0043122//regulation of I-kappaB kinase/NF-kappaB signaling;GO:0051091//positive regulation of sequence-specific DNA binding transcription factor activity;GO:1902186//regulation of viral release from host cell
MSTRG.10918.5	MSTRG.10918	--	ncbi_101115469	0.919336	6	3	2	miR-146-z|novel-m0090-3p	0.000375085	EFNB2	PREDICTED: ephrin-B2 [Ovis aries]	Organismal Systems	Development	ko04360//Axon guidance	K05463	-	-	-
MSTRG.10918.5	MSTRG.10918	--	ncbi_101116899	0.918072	6	3	2	miR-146-z|novel-m0169-3p	0.000375085	DIP2B	PREDICTED: disco-interacting protein 2 homolog B isoform X5 [Ovis aries musimon]	-	-	-	-	GO:0031988//membrane-bounded vesicle;GO:0043231//intracellular membrane-bounded organelle	GO:0005515//protein binding	-
MSTRG.10918.5	MSTRG.10918	--	ncbi_101117554	0.906977	6	1	1	miR-9851-x	0.0122699	TNFRSF12A	PREDICTED: tumor necrosis factor receptor superfamily member 12A [Ovis aries]	Environmental Information Processing	Signaling molecules and interaction	ko04060//Cytokine-cytokine receptor interaction	K05149	GO:0031224//intrinsic component of membrane;GO:0044464//cell part	GO:0005488//binding	GO:0006929//substrate-dependent cell migration;GO:0022603//regulation of anatomical structure morphogenesis;GO:0022610//biological adhesion;GO:0030307//positive regulation of cell growth;GO:0042981//regulation of apoptotic process;GO:0044707//single-multicellular organism process;GO:0048646//anatomical structure formation involved in morphogenesis;GO:0048869//cellular developmental process;GO:009…
MSTRG.10918.5	MSTRG.10918	--	ncbi_101118099	0.90842	6	2	1	novel-m0169-3p	0.0244142	MEST	PREDICTED: mesoderm-specific transcript homolog protein [Capra hircus]	-	-	-	-	GO:0031090//organelle membrane;GO:0031224//intrinsic component of membrane;GO:0031988//membrane-bounded vesicle;GO:0043231//intracellular membrane-bounded organelle	GO:0003824//catalytic activity	GO:0001101//response to acid chemical;GO:0032879//regulation of localization
MSTRG.10918.5	MSTRG.10918	--	ncbi_101118274	0.905583	6	5	3	miR-4334-y|novel-m0090-3p|novel-m0169-3p	1.02303e-05	ELOVL6	elongation of very long chain fatty acids protein 6 [Capra hircus]	Metabolism;Metabolism;Metabolism;Metabolism	Global and overview maps;Global and overview maps;Lipid metabolism;Lipid metabolism	ko01100//Metabolic pathways;ko01212//Fatty acid metabolism;ko00062//Fatty acid elongation;ko01040//Biosynthesis of unsaturated fatty acids	K10203;K10203;K10203;K10203	GO:0031227//intrinsic component of endoplasmic reticulum membrane	GO:0005488//binding;GO:0016746//transferase activity, transferring acyl groups	GO:0001676//long-chain fatty acid metabolic process;GO:0006641//triglyceride metabolic process;GO:0030497//fatty acid elongation;GO:0035336//long-chain fatty-acyl-CoA metabolic process
MSTRG.10918.5	MSTRG.10918	--	ncbi_101118728	0.916894	6	3	1	novel-m0090-3p	0.0364337	LRP4	PREDICTED: low-density lipoprotein receptor-related protein 4 isoform X2 [Ovis aries musimon]	-	-	-	-	GO:0031224//intrinsic component of membrane;GO:0045202//synapse	GO:0005102//receptor binding;GO:0046872//metal ion binding;GO:0046983//protein dimerization activity	GO:0001941//postsynaptic membrane organization;GO:0003002//regionalization;GO:0007416//synapse assembly;GO:0010771//negative regulation of cell morphogenesis involved in differentiation;GO:0022405//hair cycle process;GO:0030178//negative regulation of Wnt signaling pathway;GO:0030278//regulation of ossification;GO:0030326//embryonic limb morphogenesis;GO:0031399//regulation of protein modificatio…
MSTRG.10918.5	MSTRG.10918	--	ncbi_101118729	0.901892	6	2	2	miR-146-z|novel-m0169-3p	0.000125717	MARVELD2	PREDICTED: MARVEL domain-containing protein 2 [Ovis aries musimon]	Cellular Processes	Cellular community - eukaryotes	ko04530//Tight junction	K17291	GO:0005886//plasma membrane;GO:0031224//intrinsic component of membrane;GO:0031982//vesicle;GO:0043218//compact myelin;GO:0043296//apical junction complex;GO:0044424//intracellular part	-	GO:0001885//endothelial cell development;GO:0007043//cell-cell junction assembly;GO:0050954//sensory perception of mechanical stimulus
MSTRG.10918.5	MSTRG.10918	--	ncbi_101118895	0.911011	6	1	1	novel-m0169-3p	0.0122699	MMP3	PREDICTED: stromelysin-1 [Ovis aries musimon]	Human Diseases;Environmental Information Processing;Human Diseases;Human Diseases;Organismal Systems	Cancers;Signal transduction;Cancers;Immune diseases;Immune system	ko05202//Transcriptional misregulation in cancers;ko04668//TNF signaling pathway;ko05215//Prostate cancer;ko05323//Rheumatoid arthritis;ko04657//IL-17 signaling pathway	K01394;K01394;K01394;K01394;K01394	GO:0043231//intracellular membrane-bounded organelle;GO:0044444//cytoplasmic part	GO:0004175//endopeptidase activity;GO:0046914//transition metal ion binding	GO:0009057//macromolecule catabolic process;GO:0010310//regulation of hydrogen peroxide metabolic process;GO:0010942//positive regulation of cell death;GO:0016477//cell migration;GO:0019538//protein metabolic process;GO:0043200//response to amino acid;GO:0051896//regulation of protein kinase B signaling
MSTRG.10918.5	MSTRG.10918	--	ncbi_101119234	0.906896	6	3	1	miR-146-z	0.0364337	RASAL2	PREDICTED: ras GTPase-activating protein nGAP isoform X2 [Ovis aries musimon]	Environmental Information Processing	Signal transduction	ko04014//Ras signaling pathway	K17633	GO:0044464//cell part	-	GO:0043087//regulation of GTPase activity
MSTRG.10918.5	MSTRG.10918	--	ncbi_101120630	0.950254	6	2	1	novel-m0090-3p	0.0244142	Kalrn	PREDICTED: kalirin isoform X4 [Capra hircus]	-	-	-	-	-	-	-
MSTRG.10918.5	MSTRG.10918	--	ncbi_101120781	0.914241	6	3	2	miR-4334-y|miR-9851-x	0.000375085	BDKRB2	PREDICTED: B2 bradykinin receptor [Ovis aries musimon]	Human Diseases;Environmental Information Processing;Cellular Processes;Environmental Information Processing;Environmental Information Processing;Environmental Information Processing;Human Diseases;Organismal Systems;Organismal Systems;Organismal Systems	Cancers;Signaling molecules and interaction;Cell motility;Signal transduction;Signal transduction;Signal transduction;Infectious diseases;Sensory system;Immune system;Excretory system	ko05200//Pathways in cancer;ko04080//Neuroactive ligand-receptor interaction;ko04810//Regulation of actin cytoskeleton;ko04020//Calcium signaling pathway;ko04022//cGMP - PKG signaling pathway;ko04071//Sphingolipid signaling pathway;ko05142//Chagas disease (American trypanosomiasis);ko04750//Inflammatory mediator regulation of TRP channels;ko04610//Complement and coagulation cascades;ko04961//Endo…	K03916;K03916;K03916;K03916;K03916;K03916;K03916;K03916;K03916;K03916	GO:0031224//intrinsic component of membrane;GO:0043231//intracellular membrane-bounded organelle	GO:0008528//G-protein coupled peptide receptor activity;GO:0031701//angiotensin receptor binding;GO:0046983//protein dimerization activity	GO:0001933//negative regulation of protein phosphorylation;GO:0006936//muscle contraction;GO:0007166//cell surface receptor signaling pathway;GO:0032309//icosanoid secretion;GO:0050880//regulation of blood vessel size;GO:1902219//negative regulation of intrinsic apoptotic signaling pathway in response to osmotic stress
MSTRG.10918.5	MSTRG.10918	--	ncbi_101121164	0.950361	6	3	3	miR-4334-y|miR-9851-x|novel-m0090-3p	1.03258e-06	RAPGEF1	PREDICTED: rap guanine nucleotide exchange factor 1 isoform X7 [Ovis aries musimon]	Cellular Processes;Environmental Information Processing;Organismal Systems;Organismal Systems;Human Diseases	Cellular community - eukaryotes;Signal transduction;Endocrine system;Nervous system;Cancers	ko04510//Focal adhesion;ko04015//Rap1 signaling pathway;ko04910//Insulin signaling pathway;ko04722//Neurotrophin signaling pathway;ko05211//Renal cell carcinoma	K06277;K06277;K06277;K06277;K06277	GO:0005768//endosome	GO:0005088//Ras guanyl-nucleotide exchange factor activity	GO:0001885//endothelial cell development;GO:0007169//transmembrane receptor protein tyrosine kinase signaling pathway;GO:0008285//negative regulation of cell proliferation;GO:0010975//regulation of neuron projection development;GO:0030178//negative regulation of Wnt signaling pathway;GO:0038179//neurotrophin signaling pathway;GO:0043087//regulation of GTPase activity;GO:0043409//negative regulati…
MSTRG.10918.5	MSTRG.10918	--	ncbi_101121370	0.937942	6	4	1	miR-146-z	0.0483296	ARHGAP42	PREDICTED: rho GTPase-activating protein 42 isoform X1 [Ovis aries musimon]	-	-	-	-	GO:0044464//cell part	-	GO:0043087//regulation of GTPase activity
MSTRG.10918.5	MSTRG.10918	--	ncbi_101121813	0.905148	6	2	1	miR-9851-x	0.0244142	TMEM109	PREDICTED: transmembrane protein 109 isoform X4 [Ovis aries musimon]	-	-	-	-	GO:0031988//membrane-bounded vesicle	-	GO:0008630//intrinsic apoptotic signaling pathway in response to DNA damage;GO:0010332//response to gamma radiation
MSTRG.10918.5	MSTRG.10918	--	ncbi_101121866	0.928181	6	2	1	miR-146-z	0.0244142	DACH1	PREDICTED: dachshund homolog 1 isoform X1 [Capra hircus]	-	-	-	-	GO:0031981//nuclear lumen;GO:0043232//intracellular non-membrane-bounded organelle;GO:0043234//protein complex	GO:0000982//transcription factor activity, RNA polymerase II core promoter proximal region sequence-specific binding;GO:0000983//transcription factor activity, RNA polymerase II core promoter sequence-specific;GO:0003676//nucleic acid binding	GO:0006357//regulation of transcription from RNA polymerase II promoter;GO:0007631//feeding behavior;GO:0008285//negative regulation of cell proliferation;GO:0030334//regulation of cell migration;GO:0045137//development of primary sexual characteristics;GO:0045892//negative regulation of transcription, DNA-templated;GO:0051053//negative regulation of DNA metabolic process;GO:0070897//DNA-template…
MSTRG.10918.5	MSTRG.10918	--	ncbi_101122772	0.905527	6	4	1	miR-9851-x	0.0483296	CNOT2	PREDICTED: CCR4-NOT transcription complex subunit 2 isoform X1 [Capra hircus]	Genetic Information Processing	Folding, sorting and degradation	ko03018//RNA degradation	K12605	GO:0043231//intracellular membrane-bounded organelle;GO:0043234//protein complex	GO:0000175//3'-5'-exoribonuclease activity;GO:0001222//transcription corepressor binding	GO:0010468//regulation of gene expression;GO:0010603//regulation of cytoplasmic mRNA processing body assembly;GO:0019827//stem cell population maintenance;GO:0033144//negative regulation of intracellular steroid hormone receptor signaling pathway;GO:0090501//RNA phosphodiester bond hydrolysis
MSTRG.10918.5	MSTRG.10918	--	ncbi_101122835	0.902423	6	3	1	miR-4334-y	0.0364337	ADAMTSL1	PREDICTED: ADAMTS-like protein 1 isoform X3 [Ovis aries]	-	-	-	-	-	GO:0046914//transition metal ion binding;GO:0070011//peptidase activity, acting on L-amino acid peptides	GO:0019538//protein metabolic process
MSTRG.10918.5	MSTRG.10918	--	ncbi_101122863	0.902064	6	2	1	miR-146-z	0.0244142	ATP10D	PREDICTED: probable phospholipid-transporting ATPase VD isoform X1 [Ovis aries musimon]	-	-	-	-	-	-	-
MSTRG.10918.5	MSTRG.10918	--	ncbi_101123121	0.932865	6	4	1	novel-m0169-3p	0.0483296	SGMS2	PREDICTED: phosphatidylcholine:ceramide cholinephosphotransferase 2 [Ovis aries]	Metabolism;Environmental Information Processing;Metabolism	Global and overview maps;Signal transduction;Lipid metabolism	ko01100//Metabolic pathways;ko04071//Sphingolipid signaling pathway;ko00600//Sphingolipid metabolism	K04714;K04714;K04714	GO:0016021//integral component of membrane;GO:0031228//intrinsic component of Golgi membrane	GO:0016780//phosphotransferase activity, for other substituted phosphate groups	GO:0006684//sphingomyelin metabolic process
MSTRG.10918.5	MSTRG.10918	--	ncbi_101123404	0.917442	6	1	1	novel-m0169-3p	0.0122699	MTMR2	myotubularin-related protein 2 [Bos taurus]	Metabolism;Environmental Information Processing;Metabolism	Global and overview maps;Signal transduction;Carbohydrate metabolism	ko01100//Metabolic pathways;ko04070//Phosphatidylinositol signaling system;ko00562//Inositol phosphate metabolism	K18081;K18081;K18081	GO:0005769//early endosome;GO:0031090//organelle membrane	GO:0004721//phosphoprotein phosphatase activity;GO:0034593//phosphatidylinositol bisphosphate phosphatase activity;GO:0046983//protein dimerization activity;GO:0052744//phosphatidylinositol monophosphate phosphatase activity	GO:0006470//protein dephosphorylation;GO:0010927//cellular component assembly involved in morphogenesis;GO:0031641//regulation of myelination;GO:0044723//single-organism carbohydrate metabolic process;GO:0046488//phosphatidylinositol metabolic process;GO:0048468//cell development;GO:0051259//protein oligomerization
MSTRG.10918.5	MSTRG.10918	--	ncbi_105605761	0.914987	6	2	2	miR-4334-y|novel-m0169-3p	0.000125717	TNFAIP2	PREDICTED: tumor necrosis factor alpha-induced protein 2-like isoform X4 [Ovis aries musimon]	-	-	-	-	GO:0043234//protein complex	-	-
MSTRG.10918.5	MSTRG.10918	--	ncbi_105615614	0.910482	6	7	2	miR-4334-y|novel-m0090-3p	0.00256843	LHFPL2	PREDICTED: lipoma HMGIC fusion partner-like 2 protein [Ovis aries musimon]	-	-	-	-	-	-	-
MSTRG.10918.5	MSTRG.10918	--	ncbi_443454	0.905382	6	3	2	miR-4334-y|novel-m0090-3p	0.000375085	BMPR1B	PREDICTED: bone morphogenetic protein receptor type-1B isoform X1 [Bubalus bubalis]	Environmental Information Processing;Organismal Systems;Environmental Information Processing;Human Diseases;Cellular Processes;Environmental Information Processing;Environmental Information Processing	Signaling molecules and interaction;Development;Signal transduction;Cardiovascular diseases;Cellular community - eukaryotes;Signal transduction;Signal transduction	ko04060//Cytokine-cytokine receptor interaction;ko04360//Axon guidance;ko04390//Hippo signaling pathway;ko05418//Fluid shear stress and atherosclerosis;ko04550//Signaling pathways regulating pluripotency of stem cells;ko04013//MAPK signaling pathway - fly;ko04350//TGF-beta signaling pathway	K13578;K13578;K13578;K13578;K13578;K13578;K13578	GO:0031224//intrinsic component of membrane	GO:0005024//transforming growth factor beta-activated receptor activity;GO:0005515//protein binding;GO:0032550//purine ribonucleoside binding;GO:0043169//cation binding	GO:0001654//eye development;GO:0003002//regionalization;GO:0006029//proteoglycan metabolic process;GO:0006464//cellular protein modification process;GO:0006796//phosphate-containing compound metabolic process;GO:0006952//defense response;GO:0007178//transmembrane receptor protein serine/threonine kinase signaling pathway;GO:0007411//axon guidance;GO:0008285//negative regulation of cell proliferat…
MSTRG.10918.5	MSTRG.10918	--	ncbi_443524	0.927434	6	2	1	novel-m0169-3p	0.0244142	INHBA	inhibin beta A chain precursor [Capra hircus]	Environmental Information Processing;Cellular Processes;Environmental Information Processing	Signaling molecules and interaction;Cellular community - eukaryotes;Signal transduction	ko04060//Cytokine-cytokine receptor interaction;ko04550//Signaling pathways regulating pluripotency of stem cells;ko04350//TGF-beta signaling pathway	K04667;K04667;K04667	-	-	-
MSTRG.10922.1	MSTRG.10922	--	ncbi_100302554	0.914941	4	1	1	miR-101-z	0.00817996	SLC39A6	PREDICTED: zinc transporter ZIP6 isoform X2 [Ovis aries musimon]	-	-	-	-	GO:0016021//integral component of membrane;GO:0031253//cell projection membrane;GO:0043231//intracellular membrane-bounded organelle	GO:0022890//inorganic cation transmembrane transporter activity	GO:0071577//zinc II ion transmembrane transport;GO:0072503//cellular divalent inorganic cation homeostasis
MSTRG.10922.1	MSTRG.10922	--	ncbi_101102549	0.901305	4	6	1	novel-m0169-3p	0.0483296	Erg28	PREDICTED: probable ergosterol biosynthetic protein 28 isoform X3 [Ovis aries musimon]	-	-	-	-	GO:0016023//cytoplasmic, membrane-bounded vesicle	-	-
MSTRG.10922.1	MSTRG.10922	--	ncbi_101103238	0.934577	4	1	1	novel-m0169-3p	0.00817996	CXCL6	PREDICTED: C-X-C motif chemokine 6 isoform X2 [Ovis aries musimon]	Environmental Information Processing;Organismal Systems;Environmental Information Processing;Human Diseases;Organismal Systems;Human Diseases	Signaling molecules and interaction;Immune system;Signal transduction;Immune diseases;Immune system;Infectious diseases	ko04060//Cytokine-cytokine receptor interaction;ko04062//Chemokine signaling pathway;ko04668//TNF signaling pathway;ko05323//Rheumatoid arthritis;ko04657//IL-17 signaling pathway;ko05133//Pertussis	K05506;K05506;K05506;K05506;K05506;K05506	GO:0044421//extracellular region part	GO:0005125//cytokine activity;GO:0005539//glycosaminoglycan binding	GO:0001817//regulation of cytokine production;GO:0002237//response to molecule of bacterial origin;GO:0006935//chemotaxis;GO:0070950//regulation of neutrophil mediated killing of bacterium
MSTRG.10922.1	MSTRG.10922	--	ncbi_101103312	0.90644	4	2	1	miR-212-x	0.0163096	NUAK1	PREDICTED: NUAK family SNF1-like kinase 1 isoform X2 [Ovis aries musimon]	-	-	-	-	-	-	-
MSTRG.10922.1	MSTRG.10922	--	ncbi_101103390	0.927053	4	1	1	novel-m0169-3p	0.00817996	TOR1A	PREDICTED: torsin-1A isoform X2 [Ovis aries musimon]	-	-	-	-	GO:0012506//vesicle membrane;GO:0016023//cytoplasmic, membrane-bounded vesicle;GO:0031312//extrinsic component of organelle membrane;GO:0043005//neuron projection;GO:0043232//intracellular non-membrane-bounded organelle;GO:0044432//endoplasmic reticulum part	GO:0008092//cytoskeletal protein binding;GO:0017111//nucleoside-triphosphatase activity;GO:0032550//purine ribonucleoside binding	GO:0006515//misfolded or incompletely synthesized protein catabolic process;GO:0006950//response to stress;GO:0007010//cytoskeleton organization;GO:0015031//protein transport;GO:0016477//cell migration;GO:0022610//biological adhesion;GO:0030030//cell projection organization;GO:0032225//regulation of synaptic transmission, dopaminergic;GO:0033365//protein localization to organelle;GO:0034394//prot…
MSTRG.10922.1	MSTRG.10922	--	ncbi_101103681	0.904604	4	1	1	novel-m0169-3p	0.00817996	SYTL2	PREDICTED: synaptotagmin-like protein 2 isoform X1 [Ovis aries]	-	-	-	-	-	-	-
MSTRG.10922.1	MSTRG.10922	--	ncbi_101103905	0.901869	4	5	2	miR-3963-z|novel-m0169-3p	0.000498742	SLC13A5	PREDICTED: solute carrier family 13 member 5 [Ovis aries]	-	-	-	-	-	GO:0015142//tricarboxylic acid transmembrane transporter activity;GO:0015556//C4-dicarboxylate transmembrane transporter activity	GO:0006842//tricarboxylic acid transport;GO:0015744//succinate transport;GO:0030001//metal ion transport;GO:0044763//single-organism cellular process
MSTRG.10922.1	MSTRG.10922	--	ncbi_101103997	0.914059	4	7	2	miR-212-x|novel-m0169-3p	0.00104161	Rgs8	PREDICTED: regulator of G-protein signaling 8 isoform X2 [Callithrix jacchus]	-	-	-	-	-	-	-
MSTRG.10922.1	MSTRG.10922	--	ncbi_101107605	0.905176	4	4	1	novel-m0169-3p	0.0324189	LTBP2	PREDICTED: latent-transforming growth factor beta-binding protein 2 isoform X3 [Ovis aries musimon]	-	-	-	-	GO:0031988//membrane-bounded vesicle;GO:0043205//fibril	GO:0005515//protein binding;GO:0005539//glycosaminoglycan binding;GO:0046872//metal ion binding	-
MSTRG.10922.1	MSTRG.10922	--	ncbi_101107834	0.907569	4	5	1	miR-3963-z	0.040399	FILIP1L	PREDICTED: filamin A-interacting protein 1-like isoform X1 [Ovis aries musimon]	-	-	-	-	-	-	-
MSTRG.10922.1	MSTRG.10922	--	ncbi_101109794	0.921917	4	1	1	miR-212-x	0.00817996	MPV17L2	PREDICTED: mpv17-like protein 2 [Ovis aries musimon]	Cellular Processes	Transport and catabolism	ko04146//Peroxisome	K13348	GO:0000315//organellar large ribosomal subunit;GO:0019866//organelle inner membrane;GO:0031224//intrinsic component of membrane;GO:0043231//intracellular membrane-bounded organelle	-	GO:0010822//positive regulation of mitochondrion organization
MSTRG.10922.1	MSTRG.10922	--	ncbi_101110575	0.912085	4	2	1	miR-212-x	0.0163096	EPHA2	PREDICTED: ephrin type-A receptor 2 isoform X2 [Ovis aries musimon]	Environmental Information Processing;Environmental Information Processing;Environmental Information Processing;Environmental Information Processing;Organismal Systems	Signal transduction;Signal transduction;Signal transduction;Signal transduction;Development	ko04151//PI3K-Akt signaling pathway;ko04010//MAPK signaling pathway;ko04014//Ras signaling pathway;ko04015//Rap1 signaling pathway;ko04360//Axon guidance	K05103;K05103;K05103;K05103;K05103	GO:0005924//cell-substrate adherens junction;GO:0016021//integral component of membrane;GO:0044459//plasma membrane part	GO:0004714//transmembrane receptor protein tyrosine kinase activity;GO:0032550//purine ribonucleoside binding	GO:0000904//cell morphogenesis involved in differentiation;GO:0001503//ossification;GO:0001707//mesoderm formation;GO:0001944//vasculature development;GO:0002573//myeloid leukocyte differentiation;GO:0006468//protein phosphorylation;GO:0006935//chemotaxis;GO:0006974//cellular response to DNA damage stimulus;GO:0007169//transmembrane receptor protein tyrosine kinase signaling pathway;GO:0007399//n…
MSTRG.10922.1	MSTRG.10922	--	ncbi_101110791	0.90171	4	1	1	novel-m0169-3p	0.00817996	LGR4	PREDICTED: leucine-rich repeat-containing G-protein coupled receptor 4 isoform X2 [Ovis aries musimon]	-	-	-	-	GO:0016021//integral component of membrane	GO:0004930//G-protein coupled receptor activity	GO:0001503//ossification;GO:0001818//negative regulation of cytokine production;GO:0002683//negative regulation of immune system process;GO:0006355//regulation of transcription, DNA-templated;GO:0006952//defense response;GO:0007623//circadian rhythm;GO:0008283//cell proliferation;GO:0030177//positive regulation of Wnt signaling pathway;GO:0031214//biomineral tissue development;GO:0032835//glomeru…
MSTRG.10922.1	MSTRG.10922	--	ncbi_101112476	0.901815	4	1	1	miR-212-x	0.00817996	CCDC136	PREDICTED: coiled-coil domain-containing protein 136 isoform X1 [Ovis aries musimon]	-	-	-	-	-	-	-
MSTRG.10922.1	MSTRG.10922	--	ncbi_101113321	0.918638	4	1	1	miR-3963-z	0.00817996	SEMA3D	PREDICTED: semaphorin-3D [Ovis aries musimon]	Organismal Systems	Development	ko04360//Axon guidance	K06840	-	-	GO:0044707//single-multicellular organism process
MSTRG.10922.1	MSTRG.10922	--	ncbi_101113925	0.915679	4	5	1	miR-3963-z	0.040399	SLC41A2	PREDICTED: solute carrier family 41 member 2 isoform X1 [Ovis aries]	-	-	-	-	GO:0031224//intrinsic component of membrane	GO:0015075//ion transmembrane transporter activity	GO:0006812//cation transport
MSTRG.10922.1	MSTRG.10922	--	ncbi_101114358	0.955309	4	2	1	miR-3963-z	0.0163096	Pdlim5	PREDICTED: PDZ and LIM domain protein 5 isoform X5 [Ovis aries]	-	-	-	-	GO:0005856//cytoskeleton;GO:0031674//I band	GO:0043169//cation binding	-
MSTRG.10922.1	MSTRG.10922	--	ncbi_101117980	0.911005	4	1	1	miR-3963-z	0.00817996	ME2	PREDICTED: NAD-dependent malic enzyme, mitochondrial isoform X1 [Ovis aries]	Metabolism;Metabolism	Global and overview maps;Carbohydrate metabolism	ko01200//Carbon metabolism;ko00620//Pyruvate metabolism	K00027;K00027	GO:0043231//intracellular membrane-bounded organelle	GO:0000166//nucleotide binding;GO:0004470//malic enzyme activity;GO:0043169//cation binding	GO:0043648//dicarboxylic acid metabolic process
MSTRG.10922.1	MSTRG.10922	--	ncbi_101118274	0.906684	4	5	1	novel-m0169-3p	0.040399	ELOVL6	elongation of very long chain fatty acids protein 6 [Capra hircus]	Metabolism;Metabolism;Metabolism;Metabolism	Global and overview maps;Global and overview maps;Lipid metabolism;Lipid metabolism	ko01100//Metabolic pathways;ko01212//Fatty acid metabolism;ko00062//Fatty acid elongation;ko01040//Biosynthesis of unsaturated fatty acids	K10203;K10203;K10203;K10203	GO:0031227//intrinsic component of endoplasmic reticulum membrane	GO:0005488//binding;GO:0016746//transferase activity, transferring acyl groups	GO:0001676//long-chain fatty acid metabolic process;GO:0006641//triglyceride metabolic process;GO:0030497//fatty acid elongation;GO:0035336//long-chain fatty-acyl-CoA metabolic process
MSTRG.10922.1	MSTRG.10922	--	ncbi_101118861	0.905154	4	3	1	miR-101-z	0.0243892	LIMA1	PREDICTED: LIM domain and actin-binding protein 1 isoform X1 [Ovis aries]	-	-	-	-	GO:0005856//cytoskeleton	GO:0003779//actin binding;GO:0043169//cation binding	GO:0022607//cellular component assembly;GO:0030834//regulation of actin filament depolymerization
MSTRG.10922.1	MSTRG.10922	--	ncbi_101120781	0.908431	4	3	1	miR-212-x	0.0243892	BDKRB2	PREDICTED: B2 bradykinin receptor [Ovis aries musimon]	Human Diseases;Environmental Information Processing;Cellular Processes;Environmental Information Processing;Environmental Information Processing;Environmental Information Processing;Human Diseases;Organismal Systems;Organismal Systems;Organismal Systems	Cancers;Signaling molecules and interaction;Cell motility;Signal transduction;Signal transduction;Signal transduction;Infectious diseases;Sensory system;Immune system;Excretory system	ko05200//Pathways in cancer;ko04080//Neuroactive ligand-receptor interaction;ko04810//Regulation of actin cytoskeleton;ko04020//Calcium signaling pathway;ko04022//cGMP - PKG signaling pathway;ko04071//Sphingolipid signaling pathway;ko05142//Chagas disease (American trypanosomiasis);ko04750//Inflammatory mediator regulation of TRP channels;ko04610//Complement and coagulation cascades;ko04961//Endo…	K03916;K03916;K03916;K03916;K03916;K03916;K03916;K03916;K03916;K03916	GO:0031224//intrinsic component of membrane;GO:0043231//intracellular membrane-bounded organelle	GO:0008528//G-protein coupled peptide receptor activity;GO:0031701//angiotensin receptor binding;GO:0046983//protein dimerization activity	GO:0001933//negative regulation of protein phosphorylation;GO:0006936//muscle contraction;GO:0007166//cell surface receptor signaling pathway;GO:0032309//icosanoid secretion;GO:0050880//regulation of blood vessel size;GO:1902219//negative regulation of intrinsic apoptotic signaling pathway in response to osmotic stress
MSTRG.10922.1	MSTRG.10922	--	ncbi_101122576	0.904992	4	1	1	miR-212-x	0.00817996	CCDC141	PREDICTED: coiled-coil domain-containing protein 141 isoform X1 [Ovis aries]	-	-	-	-	GO:0005815//microtubule organizing center	-	GO:0021795//cerebral cortex cell migration;GO:0051640//organelle localization
MSTRG.10922.1	MSTRG.10922	--	ncbi_101122787	0.921603	4	1	1	novel-m0169-3p	0.00817996	HSD17B11	PREDICTED: estradiol 17-beta-dehydrogenase 11 [Ovis aries musimon]	-	-	-	-	GO:0043232//intracellular non-membrane-bounded organelle	GO:0016491//oxidoreductase activity	GO:0006706//steroid catabolic process
MSTRG.10922.1	MSTRG.10922	--	ncbi_101122835	0.906385	4	3	1	miR-212-x	0.0243892	ADAMTSL1	PREDICTED: ADAMTS-like protein 1 isoform X3 [Ovis aries]	-	-	-	-	-	GO:0046914//transition metal ion binding;GO:0070011//peptidase activity, acting on L-amino acid peptides	GO:0019538//protein metabolic process
MSTRG.10922.1	MSTRG.10922	--	ncbi_114114539	0.911684	4	1	1	miR-3963-z	0.00817996	AASS	PREDICTED: alpha-aminoadipic semialdehyde synthase, mitochondrial isoform X5 [Ovis aries musimon]	Metabolism;Metabolism	Global and overview maps;Amino acid metabolism	ko01100//Metabolic pathways;ko00310//Lysine degradation	K14157;K14157	GO:0043227//membrane-bounded organelle	GO:0004753//saccharopine dehydrogenase activity	GO:0019474//L-lysine catabolic process to acetyl-CoA
MSTRG.11340.1	MSTRG.11340	--	ncbi_100037687	0.921289	3	1	1	novel-m0090-3p	0.00613497	PRMT1	protein arginine N-methyltransferase 1 isoform 1 [Homo sapiens]	Environmental Information Processing;Organismal Systems	Signal transduction;Endocrine system	ko04068//FoxO signaling pathway;ko04922//Glucagon signaling pathway	K11434;K11434	-	-	-
MSTRG.11340.1	MSTRG.11340	--	ncbi_100147785	0.903676	3	2	1	novel-m0090-3p	0.0122448	SLC25A15	PREDICTED: mitochondrial ornithine transporter 1 isoform X1 [Ovis aries]	-	-	-	-	GO:0019866//organelle inner membrane;GO:0031224//intrinsic component of membrane;GO:0043231//intracellular membrane-bounded organelle	-	GO:0051234//establishment of localization
MSTRG.11340.1	MSTRG.11340	--	ncbi_100294600	0.944948	3	3	1	miR-146-z	0.0183295	CTNNB1	catenin beta-1 [Sus scrofa]	Human Diseases;Human Diseases;Human Diseases;Human Diseases;Human Diseases;Human Diseases;Cellular Processes;Environmental Information Processing;Human Diseases;Human Diseases;Environmental Information Processing;Human Diseases;Environmental Information Processing;Human Diseases;Human Diseases;Cellular Processes;Organismal Systems;Human Diseases;Organismal Systems;Human Diseases;Organismal System…	Cancers;Infectious diseases;Infectious diseases;Infectious diseases;Cancers;Infectious diseases;Cellular community - eukaryotes;Signal transduction;Cancers;Cancers;Signal transduction;Endocrine and metabolic diseases;Signal transduction;Cancers;Cardiovascular diseases;Cellular community - eukaryotes;Immune system;Cancers;Endocrine system;Infectious diseases;Endocrine system;Infectious diseases;Ca…	ko05200//Pathways in cancer;ko05165//Human papillomavirus infection;ko05166//HTLV-I infection;ko05163//Human cytomegalovirus infection;ko05205//Proteoglycans in cancer;ko05167//Kaposi sarcoma-associated herpesvirus infection;ko04510//Focal adhesion;ko04015//Rap1 signaling pathway;ko05225//Hepatocellular carcinoma;ko05226//Gastric cancer;ko04390//Hippo signaling pathway;ko04934//Cushing syndrome;k…	K02105;K02105;K02105;K02105;K02105;K02105;K02105;K02105;K02105;K02105;K02105;K02105;K02105;K02105;K02105;K02105;K02105;K02105;K02105;K02105;K02105;K02105;K02105;K02105;K02105;K02105;K02105;K02105	-	-	-
MSTRG.11340.1	MSTRG.11340	--	ncbi_101101983	0.921167	3	2	1	novel-m0090-3p	0.0122448	ELL2	PREDICTED: RNA polymerase II elongation factor ELL2 isoform X3 [Ovis aries musimon]	-	-	-	-	GO:0005815//microtubule organizing center;GO:0043231//intracellular membrane-bounded organelle;GO:0043234//protein complex	-	GO:0006354//DNA-templated transcription, elongation;GO:0006366//transcription from RNA polymerase II promoter
MSTRG.11340.1	MSTRG.11340	--	ncbi_101102380	0.913509	3	2	1	miR-146-z	0.0122448	Mat2a	S-adenosylmethionine synthetase isoform type-2 [Pteropus alecto]	Metabolism;Metabolism;Metabolism	Global and overview maps;Global and overview maps;Amino acid metabolism	ko01100//Metabolic pathways;ko01230//Biosynthesis of amino acids;ko00270//Cysteine and methionine metabolism	K00789;K00789;K00789	-	-	-
MSTRG.11340.1	MSTRG.11340	--	ncbi_101102549	0.91427	3	6	1	miR-146-z	0.0364337	Erg28	PREDICTED: probable ergosterol biosynthetic protein 28 isoform X3 [Ovis aries musimon]	-	-	-	-	GO:0016023//cytoplasmic, membrane-bounded vesicle	-	-
MSTRG.11340.1	MSTRG.11340	--	ncbi_101103059	0.907268	3	1	1	miR-146-z	0.00613497	OCC1	PREDICTED: overexpressed in colon carcinoma 1 protein isoform X1 [Ovis aries musimon]	-	-	-	-	-	-	-
MSTRG.11340.1	MSTRG.11340	--	ncbi_101103469	0.900408	3	3	2	miR-146-z|miR-4334-x	7.53267e-05	FAM3C	PREDICTED: protein FAM3C isoform X1 [Ovis aries]	-	-	-	-	GO:0031988//membrane-bounded vesicle;GO:0043231//intracellular membrane-bounded organelle	-	GO:0044707//single-multicellular organism process
MSTRG.11340.1	MSTRG.11340	--	ncbi_101103774	0.909542	3	3	1	novel-m0090-3p	0.0183295	DSEL	PREDICTED: dermatan-sulfate epimerase-like protein [Ovis aries]	-	-	-	-	-	-	-
MSTRG.11340.1	MSTRG.11340	--	ncbi_101106774	0.917762	3	6	1	novel-m0090-3p	0.0364337	2023-09-11	PREDICTED: septin-11 isoform X1 [Bos indicus]	Human Diseases	Infectious diseases	ko05100//Bacterial invasion of epithelial cells	K16939	GO:0031988//membrane-bounded vesicle;GO:0032432//actin filament bundle;GO:0044309//neuron spine	GO:0032550//purine ribonucleoside binding	GO:0044763//single-organism cellular process;GO:0051259//protein oligomerization
MSTRG.11340.1	MSTRG.11340	--	ncbi_101107605	0.90293	3	4	1	novel-m0090-3p	0.0243892	LTBP2	PREDICTED: latent-transforming growth factor beta-binding protein 2 isoform X3 [Ovis aries musimon]	-	-	-	-	GO:0031988//membrane-bounded vesicle;GO:0043205//fibril	GO:0005515//protein binding;GO:0005539//glycosaminoglycan binding;GO:0046872//metal ion binding	-
MSTRG.11340.1	MSTRG.11340	--	ncbi_101107936	0.942497	3	3	1	miR-146-z	0.0183295	SHC3	PREDICTED: SHC-transforming protein 3 isoform X2 [Ovis aries musimon]	Environmental Information Processing;Cellular Processes;Human Diseases;Organismal Systems;Human Diseases;Human Diseases;Organismal Systems;Human Diseases;Organismal Systems;Environmental Information Processing;Organismal Systems;Organismal Systems;Organismal Systems;Human Diseases;Human Diseases;Environmental Information Processing;Organismal Systems;Human Diseases;Human Diseases;Human Diseases	Signal transduction;Cellular community - eukaryotes;Substance dependence;Immune system;Cancers;Cancers;Immune system;Cancers;Endocrine system;Signal transduction;Endocrine system;Endocrine system;Nervous system;Drug resistance;Infectious diseases;Signal transduction;Endocrine system;Drug resistance;Cancers;Cancers	ko04014//Ras signaling pathway;ko04510//Focal adhesion;ko05034//Alcoholism;ko04062//Chemokine signaling pathway;ko05225//Hepatocellular carcinoma;ko05226//Gastric cancer;ko04650//Natural killer cell mediated cytotoxicity;ko05224//Breast cancer;ko04910//Insulin signaling pathway;ko04072//Phospholipase D signaling pathway;ko04926//Relaxin signaling pathway;ko04915//Estrogen signaling pathway;ko0472…	K17448;K17448;K17448;K17448;K17448;K17448;K17448;K17448;K17448;K17448;K17448;K17448;K17448;K17448;K17448;K17448;K17448;K17448;K17448;K17448	-	-	-
MSTRG.11340.1	MSTRG.11340	--	ncbi_101108096	0.932934	3	6	1	miR-146-z	0.0364337	Napg	PREDICTED: gamma-soluble NSF attachment protein isoform X2 [Capra hircus]	-	-	-	-	GO:0005774//vacuolar membrane;GO:0031988//membrane-bounded vesicle	-	GO:0015031//protein transport
MSTRG.11340.1	MSTRG.11340	--	ncbi_101108228	0.947125	3	4	1	miR-146-z	0.0243892	NFKB1	PREDICTED: nuclear factor NF-kappa-B p105 subunit isoform X1 [Ovis aries]	Human Diseases;Environmental Information Processing;Human Diseases;Environmental Information Processing;Human Diseases;Human Diseases;Environmental Information Processing;Environmental Information Processing;Human Diseases;Human Diseases;Human Diseases;Human Diseases;Human Diseases;Human Diseases;Organismal Systems;Human Diseases;Organismal Systems;Human Diseases;Cellular Processes;Human Diseases…	Cancers;Signal transduction;Infectious diseases;Signal transduction;Infectious diseases;Infectious diseases;Signal transduction;Signal transduction;Infectious diseases;Cancers;Infectious diseases;Infectious diseases;Infectious diseases;Infectious diseases;Immune system;Cancers;Immune system;Cancers;Cell growth and death;Infectious diseases;Endocrine and metabolic diseases;Cell growth and death;In…	ko05200//Pathways in cancer;ko04151//PI3K-Akt signaling pathway;ko05165//Human papillomavirus infection;ko04010//MAPK signaling pathway;ko05166//HTLV-I infection;ko05163//Human cytomegalovirus infection;ko04014//Ras signaling pathway;ko04024//cAMP signaling pathway;ko05168//Herpes simplex infection;ko05203//Viral carcinogenesis;ko05169//Epstein-Barr virus infection;ko05167//Kaposi sarcoma-associa…	K02580;K02580;K02580;K02580;K02580;K02580;K02580;K02580;K02580;K02580;K02580;K02580;K02580;K02580;K02580;K02580;K02580;K02580;K02580;K02580;K02580;K02580;K02580;K02580;K02580;K02580;K02580;K02580;K02580;K02580;K02580;K02580;K02580;K02580;K02580;K02580;K02580;K02580;K02580;K02580;K02580;K02580;K02580;K02580;K02580;K02580;K02580;K02580;K02580;K02580;K02580;K02580;K02580;K02580;K02580;K02580;K02580;…	-	-	-
MSTRG.11340.1	MSTRG.11340	--	ncbi_101108314	0.943785	3	4	1	miR-146-z	0.0243892	ARSB	PREDICTED: arylsulfatase B isoform X1 [Ovis aries musimon]	Metabolism;Cellular Processes;Metabolism	Global and overview maps;Transport and catabolism;Glycan biosynthesis and metabolism	ko01100//Metabolic pathways;ko04142//Lysosome;ko00531//Glycosaminoglycan degradation	K01135;K01135;K01135	GO:0000323//lytic vacuole;GO:0005775//vacuolar lumen;GO:0031988//membrane-bounded vesicle;GO:0044432//endoplasmic reticulum part	GO:0008484//sulfuric ester hydrolase activity;GO:0043169//cation binding	GO:0006027//glycosaminoglycan catabolic process;GO:0006464//cellular protein modification process;GO:0006664//glycolipid metabolic process;GO:0006790//sulfur compound metabolic process;GO:0007033//vacuole organization;GO:0007034//vacuolar transport;GO:0009628//response to abiotic stimulus;GO:0010975//regulation of neuron projection development;GO:0030334//regulation of cell migration;GO:0031667//…
MSTRG.11340.1	MSTRG.11340	--	ncbi_101110065	0.90684	3	9	2	miR-146-z|novel-m0090-3p	0.000896486	Pomt2	PREDICTED: protein O-mannosyl-transferase 2 isoform X5 [Ovis aries musimon]	Metabolism;Metabolism;Metabolism	Global and overview maps;Glycan biosynthesis and metabolism;Glycan biosynthesis and metabolism	ko01100//Metabolic pathways;ko00514//Other types of O-glycan biosynthesis;ko00515//Mannose type O-glycan biosyntheis	K00728;K00728;K00728	-	-	GO:0006486//protein glycosylation
MSTRG.11340.1	MSTRG.11340	--	ncbi_101110389	0.924693	3	5	1	miR-146-z	0.0304239	NAB1	PREDICTED: NGFI-A-binding protein 1 isoform X1 [Ovis aries musimon]	-	-	-	-	GO:0043231//intracellular membrane-bounded organelle	GO:0005515//protein binding	GO:0006355//regulation of transcription, DNA-templated;GO:0008366//axon ensheathment;GO:0010001//glial cell differentiation;GO:2000026//regulation of multicellular organismal development
MSTRG.11340.1	MSTRG.11340	--	ncbi_101111065	0.908852	3	3	1	novel-m0090-3p	0.0183295	MASP1	PREDICTED: mannan-binding lectin serine protease 1 isoform X4 [Ovis aries musimon]	Organismal Systems;Human Diseases	Immune system;Infectious diseases	ko04610//Complement and coagulation cascades;ko05150//Staphylococcus aureus infection	K03992;K03992	GO:0044421//extracellular region part	GO:0004175//endopeptidase activity;GO:0046872//metal ion binding;GO:0046983//protein dimerization activity	GO:0002698//negative regulation of immune effector process;GO:0006956//complement activation
MSTRG.11340.1	MSTRG.11340	--	ncbi_101111512	0.910948	3	5	2	miR-146-z|novel-m0090-3p	0.000250401	XYLT1	PREDICTED: xylosyltransferase 1 isoform X2 [Ovis aries musimon]	Metabolism;Metabolism;Metabolism	Global and overview maps;Glycan biosynthesis and metabolism;Glycan biosynthesis and metabolism	ko01100//Metabolic pathways;ko00534//Glycosaminoglycan biosynthesis - heparan sulfate / heparin;ko00532//Glycosaminoglycan biosynthesis - chondroitin sulfate / dermatan sulfate	K00771;K00771;K00771	GO:0031090//organelle membrane;GO:0031224//intrinsic component of membrane;GO:0043231//intracellular membrane-bounded organelle	GO:0035252//UDP-xylosyltransferase activity	GO:0006024//glycosaminoglycan biosynthetic process;GO:0009408//response to heat;GO:0030166//proteoglycan biosynthetic process
MSTRG.11340.1	MSTRG.11340	--	ncbi_101112098	0.916113	3	4	1	miR-146-z	0.0243892	NOTCH2	PREDICTED: neurogenic locus notch homolog protein 2 [Ovis aries musimon]	Human Diseases;Human Diseases;Human Diseases;Human Diseases;Organismal Systems;Organismal Systems;Human Diseases;Environmental Information Processing	Cancers;Infectious diseases;Cancers;Cancers;Endocrine system;Immune system;Drug resistance;Signal transduction	ko05200//Pathways in cancer;ko05165//Human papillomavirus infection;ko05206//MicroRNAs in cancer;ko05224//Breast cancer;ko04919//Thyroid hormone signaling pathway;ko04658//Th1 and Th2 cell differentiation;ko01522//Endocrine resistance;ko04330//Notch signaling pathway	K20994;K20994;K20994;K20994;K20994;K20994;K20994;K20994	GO:0016021//integral component of membrane;GO:0042995//cell projection;GO:0043231//intracellular membrane-bounded organelle;GO:0043234//protein complex	GO:0046872//metal ion binding	GO:0001568//blood vessel development;GO:0001773//myeloid dendritic cell activation;GO:0002009//morphogenesis of an epithelium;GO:0003177//pulmonary valve development;GO:0006954//inflammatory response;GO:0006955//immune response;GO:0009617//response to bacterium;GO:0009855//determination of bilateral symmetry;GO:0022402//cell cycle process;GO:0030510//regulation of BMP signaling pathway;GO:0035108…
MSTRG.11340.1	MSTRG.11340	--	ncbi_101113388	0.923501	3	5	2	miR-146-z|novel-m0090-3p	0.000250401	--	PREDICTED: uncharacterized protein C1orf198 homolog isoform X1 [Ovis aries musimon]	-	-	-	-	-	-	-
MSTRG.11340.1	MSTRG.11340	--	ncbi_101113590	0.942762	3	6	2	miR-146-z|novel-m0090-3p	0.000375085	ADAM19	PREDICTED: disintegrin and metalloproteinase domain-containing protein 19 isoform X3 [Ovis aries musimon]	-	-	-	-	-	GO:0046914//transition metal ion binding;GO:0070011//peptidase activity, acting on L-amino acid peptides	GO:0033619//membrane protein proteolysis;GO:0044767//single-organism developmental process
MSTRG.11340.1	MSTRG.11340	--	ncbi_101114101	0.93	3	3	1	miR-146-z	0.0183295	AHCYL2	PREDICTED: adenosylhomocysteinase 3 [Tupaia chinensis]	Metabolism;Metabolism	Global and overview maps;Amino acid metabolism	ko01100//Metabolic pathways;ko00270//Cysteine and methionine metabolism	K01251;K01251	-	-	-
MSTRG.11340.1	MSTRG.11340	--	ncbi_101114288	0.933617	3	5	1	novel-m0090-3p	0.0304239	SLC39A11	PREDICTED: zinc transporter ZIP11 isoform X2 [Ovis aries musimon]	-	-	-	-	GO:0031224//intrinsic component of membrane	GO:0022890//inorganic cation transmembrane transporter activity	GO:0006812//cation transport;GO:0044763//single-organism cellular process
MSTRG.11340.1	MSTRG.11340	--	ncbi_101115216	0.938668	3	6	1	novel-m0090-3p	0.0364337	Calm2	PREDICTED: calmodulin [Camelus dromedarius]	Organismal Systems;Human Diseases;Human Diseases;Environmental Information Processing;Environmental Information Processing;Human Diseases;Human Diseases;Environmental Information Processing;Human Diseases;Environmental Information Processing;Human Diseases;Environmental Information Processing;Cellular Processes;Organismal Systems;Organismal Systems;Organismal Systems;Human Diseases;Environmental …	Sensory system;Cancers;Infectious diseases;Signal transduction;Signal transduction;Infectious diseases;Infectious diseases;Signal transduction;Substance dependence;Signal transduction;Neurodegenerative diseases;Signal transduction;Cell growth and death;Endocrine system;Endocrine system;Circulatory system;Cardiovascular diseases;Signal transduction;Endocrine system;Circulatory system;Nervous syste…	ko04740//Olfactory transduction;ko05200//Pathways in cancer;ko05163//Human cytomegalovirus infection;ko04014//Ras signaling pathway;ko04024//cAMP signaling pathway;ko05167//Kaposi sarcoma-associated herpesvirus infection;ko05152//Tuberculosis;ko04015//Rap1 signaling pathway;ko05034//Alcoholism;ko04020//Calcium signaling pathway;ko05010//Alzheimer disease;ko04022//cGMP - PKG signaling pathway;ko04…	K02183;K02183;K02183;K02183;K02183;K02183;K02183;K02183;K02183;K02183;K02183;K02183;K02183;K02183;K02183;K02183;K02183;K02183;K02183;K02183;K02183;K02183;K02183;K02183;K02183;K02183;K02183;K02183;K02183;K02183;K02183;K02183;K02183;K02183;K02183;K02183;K02183;K02183;K02183;K02183	GO:0005815//microtubule organizing center;GO:0005819//spindle;GO:0031988//membrane-bounded vesicle;GO:0034703//cation channel complex;GO:0043231//intracellular membrane-bounded organelle;GO:0044449//contractile fiber part	GO:0008092//cytoskeletal protein binding;GO:0019211//phosphatase activator activity;GO:0019900//kinase binding;GO:0046872//metal ion binding;GO:0047485//protein N-terminus binding	GO:0000910//cytokinesis;GO:0006942//regulation of striated muscle contraction;GO:0008016//regulation of heart contraction;GO:0009593//detection of chemical stimulus;GO:0010038//response to metal ion;GO:0010922//positive regulation of phosphatase activity;GO:0030799//regulation of cyclic nucleotide metabolic process;GO:0031401//positive regulation of protein modification process;GO:0048856//anatom…
MSTRG.11340.1	MSTRG.11340	--	ncbi_101115241	0.910197	3	5	1	novel-m0090-3p	0.0304239	DPP3	PREDICTED: dipeptidyl peptidase 3 isoform X1 [Ovis aries]	-	-	-	-	GO:0016020//membrane;GO:0031988//membrane-bounded vesicle;GO:0044424//intracellular part	GO:0004177//aminopeptidase activity;GO:0046914//transition metal ion binding	GO:0019538//protein metabolic process
MSTRG.11340.1	MSTRG.11340	--	ncbi_101115246	0.921126	3	2	1	miR-146-z	0.0122448	TRIM8	PREDICTED: probable E3 ubiquitin-protein ligase TRIM8 isoform X2 [Ovis aries musimon]	-	-	-	-	GO:0016604//nuclear body	GO:0003824//catalytic activity;GO:0046914//transition metal ion binding;GO:0046983//protein dimerization activity	GO:0006952//defense response;GO:0010629//negative regulation of gene expression;GO:0040013//negative regulation of locomotion;GO:0043122//regulation of I-kappaB kinase/NF-kappaB signaling;GO:0051091//positive regulation of sequence-specific DNA binding transcription factor activity;GO:1902186//regulation of viral release from host cell
MSTRG.11340.1	MSTRG.11340	--	ncbi_101116899	0.94849	3	3	1	miR-146-z	0.0183295	DIP2B	PREDICTED: disco-interacting protein 2 homolog B isoform X5 [Ovis aries musimon]	-	-	-	-	GO:0031988//membrane-bounded vesicle;GO:0043231//intracellular membrane-bounded organelle	GO:0005515//protein binding	-
MSTRG.11340.1	MSTRG.11340	--	ncbi_101117768	0.973615	3	3	1	miR-4334-x	0.0183295	NCOA7	PREDICTED: nuclear receptor coactivator 7 isoform X1 [Ovis aries]	-	-	-	-	-	GO:0003713//transcription coactivator activity;GO:0051427//hormone receptor binding	GO:0006357//regulation of transcription from RNA polymerase II promoter
MSTRG.11340.1	MSTRG.11340	--	ncbi_101118728	0.924837	3	3	1	novel-m0090-3p	0.0183295	LRP4	PREDICTED: low-density lipoprotein receptor-related protein 4 isoform X2 [Ovis aries musimon]	-	-	-	-	GO:0031224//intrinsic component of membrane;GO:0045202//synapse	GO:0005102//receptor binding;GO:0046872//metal ion binding;GO:0046983//protein dimerization activity	GO:0001941//postsynaptic membrane organization;GO:0003002//regionalization;GO:0007416//synapse assembly;GO:0010771//negative regulation of cell morphogenesis involved in differentiation;GO:0022405//hair cycle process;GO:0030178//negative regulation of Wnt signaling pathway;GO:0030278//regulation of ossification;GO:0030326//embryonic limb morphogenesis;GO:0031399//regulation of protein modificatio…
MSTRG.11340.1	MSTRG.11340	--	ncbi_101118852	0.912297	3	3	1	miR-4334-x	0.0183295	Epha4	PREDICTED: ephrin type-A receptor 4 isoform X1 [Ovis aries]	Organismal Systems	Development	ko04360//Axon guidance	K05105	GO:0005769//early endosome;GO:0016021//integral component of membrane;GO:0043005//neuron projection	GO:0005003//ephrin receptor activity;GO:0019904//protein domain specific binding;GO:0032550//purine ribonucleoside binding	GO:0007169//transmembrane receptor protein tyrosine kinase signaling pathway;GO:0007411//axon guidance;GO:0007413//axonal fasciculation;GO:0008344//adult locomotory behavior;GO:0021952//central nervous system projection neuron axonogenesis;GO:0032102//negative regulation of response to external stimulus;GO:0043406//positive regulation of MAP kinase activity;GO:0045685//regulation of glial cell di…
MSTRG.11340.1	MSTRG.11340	--	ncbi_101119234	0.925254	3	3	1	miR-146-z	0.0183295	RASAL2	PREDICTED: ras GTPase-activating protein nGAP isoform X2 [Ovis aries musimon]	Environmental Information Processing	Signal transduction	ko04014//Ras signaling pathway	K17633	GO:0044464//cell part	-	GO:0043087//regulation of GTPase activity
MSTRG.11340.1	MSTRG.11340	--	ncbi_101119637	0.90057	3	5	1	miR-146-z	0.0304239	GLI3	PREDICTED: transcriptional activator GLI3 isoform X2 [Ovis aries musimon]	Human Diseases;Environmental Information Processing;Human Diseases;Environmental Information Processing	Cancers;Signal transduction;Cancers;Signal transduction	ko05200//Pathways in cancer;ko04024//cAMP signaling pathway;ko05217//Basal cell carcinoma;ko04340//Hedgehog signaling pathway	K06230;K06230;K06230;K06230	GO:0005929//cilium;GO:0016604//nuclear body;GO:0043234//protein complex;GO:0044444//cytoplasmic part	GO:0000977//RNA polymerase II regulatory region sequence-specific DNA binding;GO:0001071//nucleic acid binding transcription factor activity;GO:0019899//enzyme binding;GO:0043169//cation binding	GO:0001568//blood vessel development;GO:0001822//kidney development;GO:0006357//regulation of transcription from RNA polymerase II promoter;GO:0006508//proteolysis;GO:0008589//regulation of smoothened signaling pathway;GO:0010092//specification of organ identity;GO:0021515//cell differentiation in spinal cord;GO:0021602//cranial nerve morphogenesis;GO:0021799//cerebral cortex radially oriented ce…
MSTRG.11340.1	MSTRG.11340	--	ncbi_101120630	0.965742	3	2	1	novel-m0090-3p	0.0122448	Kalrn	PREDICTED: kalirin isoform X4 [Capra hircus]	-	-	-	-	-	-	-
MSTRG.11340.1	MSTRG.11340	--	ncbi_101121021	0.913071	3	1	1	novel-m0090-3p	0.00613497	SRSF1	serine/arginine-rich splicing factor 1 isoform 1 [Homo sapiens]	Human Diseases;Genetic Information Processing;Organismal Systems	Infectious diseases;Transcription;Immune system	ko05168//Herpes simplex infection;ko03040//Spliceosome;ko04657//IL-17 signaling pathway	K12890;K12890;K12890	GO:0005681//spliceosomal complex;GO:0016604//nuclear body;GO:0031988//membrane-bounded vesicle;GO:0043234//protein complex	GO:0019904//protein domain specific binding;GO:0044822//poly(A) RNA binding	GO:0006353//DNA-templated transcription, termination;GO:0006376//mRNA splice site selection;GO:0006405//RNA export from nucleus;GO:0006941//striated muscle contraction;GO:0043009//chordate embryonic development;GO:0043484//regulation of RNA splicing;GO:0043487//regulation of RNA stability
MSTRG.11340.1	MSTRG.11340	--	ncbi_101121164	0.959704	3	3	1	novel-m0090-3p	0.0183295	RAPGEF1	PREDICTED: rap guanine nucleotide exchange factor 1 isoform X7 [Ovis aries musimon]	Cellular Processes;Environmental Information Processing;Organismal Systems;Organismal Systems;Human Diseases	Cellular community - eukaryotes;Signal transduction;Endocrine system;Nervous system;Cancers	ko04510//Focal adhesion;ko04015//Rap1 signaling pathway;ko04910//Insulin signaling pathway;ko04722//Neurotrophin signaling pathway;ko05211//Renal cell carcinoma	K06277;K06277;K06277;K06277;K06277	GO:0005768//endosome	GO:0005088//Ras guanyl-nucleotide exchange factor activity	GO:0001885//endothelial cell development;GO:0007169//transmembrane receptor protein tyrosine kinase signaling pathway;GO:0008285//negative regulation of cell proliferation;GO:0010975//regulation of neuron projection development;GO:0030178//negative regulation of Wnt signaling pathway;GO:0038179//neurotrophin signaling pathway;GO:0043087//regulation of GTPase activity;GO:0043409//negative regulati…
MSTRG.11340.1	MSTRG.11340	--	ncbi_101121370	0.910289	3	4	1	miR-146-z	0.0243892	ARHGAP42	PREDICTED: rho GTPase-activating protein 42 isoform X1 [Ovis aries musimon]	-	-	-	-	GO:0044464//cell part	-	GO:0043087//regulation of GTPase activity
MSTRG.11340.1	MSTRG.11340	--	ncbi_101121522	0.904955	3	6	1	miR-4334-x	0.0364337	MCC	PREDICTED: colorectal mutant cancer protein isoform X3 [Ovis aries musimon]	-	-	-	-	GO:0016020//membrane;GO:0043231//intracellular membrane-bounded organelle	-	GO:0008285//negative regulation of cell proliferation;GO:0010632//regulation of epithelial cell migration;GO:0030178//negative regulation of Wnt signaling pathway
MSTRG.11340.1	MSTRG.11340	--	ncbi_101121625	0.923341	3	3	2	miR-146-z|novel-m0090-3p	7.53267e-05	PARVA	PREDICTED: alpha-parvin [Camelus dromedarius]	Cellular Processes	Cellular community - eukaryotes	ko04510//Focal adhesion	K06275	GO:0005856//cytoskeleton;GO:0005924//cell-substrate adherens junction;GO:0031252//cell leading edge;GO:0043231//intracellular membrane-bounded organelle	GO:0008092//cytoskeletal protein binding	GO:0000904//cell morphogenesis involved in differentiation;GO:0014909//smooth muscle cell migration;GO:0016337//single organismal cell-cell adhesion;GO:0030036//actin cytoskeleton organization;GO:0030048//actin filament-based movement;GO:0048858//cell projection morphogenesis;GO:0060411//cardiac septum morphogenesis
MSTRG.11340.1	MSTRG.11340	--	ncbi_101121866	0.913706	3	2	1	miR-146-z	0.0122448	DACH1	PREDICTED: dachshund homolog 1 isoform X1 [Capra hircus]	-	-	-	-	GO:0031981//nuclear lumen;GO:0043232//intracellular non-membrane-bounded organelle;GO:0043234//protein complex	GO:0000982//transcription factor activity, RNA polymerase II core promoter proximal region sequence-specific binding;GO:0000983//transcription factor activity, RNA polymerase II core promoter sequence-specific;GO:0003676//nucleic acid binding	GO:0006357//regulation of transcription from RNA polymerase II promoter;GO:0007631//feeding behavior;GO:0008285//negative regulation of cell proliferation;GO:0030334//regulation of cell migration;GO:0045137//development of primary sexual characteristics;GO:0045892//negative regulation of transcription, DNA-templated;GO:0051053//negative regulation of DNA metabolic process;GO:0070897//DNA-template…
MSTRG.11340.1	MSTRG.11340	--	ncbi_101122773	0.903539	3	4	1	novel-m0090-3p	0.0243892	CDC42EP1	PREDICTED: cdc42 effector protein 1 [Ovis aries musimon]	-	-	-	-	-	-	-
MSTRG.11340.1	MSTRG.11340	--	ncbi_101122863	0.92243	3	2	1	miR-146-z	0.0122448	ATP10D	PREDICTED: probable phospholipid-transporting ATPase VD isoform X1 [Ovis aries musimon]	-	-	-	-	-	-	-
MSTRG.11340.1	MSTRG.11340	--	ncbi_105615614	0.925877	3	7	1	novel-m0090-3p	0.0424186	LHFPL2	PREDICTED: lipoma HMGIC fusion partner-like 2 protein [Ovis aries musimon]	-	-	-	-	-	-	-
MSTRG.11340.1	MSTRG.11340	--	ncbi_114108820	0.916607	3	5	1	miR-4334-x	0.0304239	KALRN	PREDICTED: kalirin isoform X21 [Ovis aries musimon]	-	-	-	-	GO:0031988//membrane-bounded vesicle	GO:0004672//protein kinase activity;GO:0005088//Ras guanyl-nucleotide exchange factor activity;GO:0032550//purine ribonucleoside binding	GO:0006464//cellular protein modification process;GO:0006796//phosphate-containing compound metabolic process;GO:0043087//regulation of GTPase activity
MSTRG.11340.1	MSTRG.11340	--	ncbi_443454	0.920212	3	3	1	novel-m0090-3p	0.0183295	BMPR1B	PREDICTED: bone morphogenetic protein receptor type-1B isoform X1 [Bubalus bubalis]	Environmental Information Processing;Organismal Systems;Environmental Information Processing;Human Diseases;Cellular Processes;Environmental Information Processing;Environmental Information Processing	Signaling molecules and interaction;Development;Signal transduction;Cardiovascular diseases;Cellular community - eukaryotes;Signal transduction;Signal transduction	ko04060//Cytokine-cytokine receptor interaction;ko04360//Axon guidance;ko04390//Hippo signaling pathway;ko05418//Fluid shear stress and atherosclerosis;ko04550//Signaling pathways regulating pluripotency of stem cells;ko04013//MAPK signaling pathway - fly;ko04350//TGF-beta signaling pathway	K13578;K13578;K13578;K13578;K13578;K13578;K13578	GO:0031224//intrinsic component of membrane	GO:0005024//transforming growth factor beta-activated receptor activity;GO:0005515//protein binding;GO:0032550//purine ribonucleoside binding;GO:0043169//cation binding	GO:0001654//eye development;GO:0003002//regionalization;GO:0006029//proteoglycan metabolic process;GO:0006464//cellular protein modification process;GO:0006796//phosphate-containing compound metabolic process;GO:0006952//defense response;GO:0007178//transmembrane receptor protein serine/threonine kinase signaling pathway;GO:0007411//axon guidance;GO:0008285//negative regulation of cell proliferat…
MSTRG.11340.3	MSTRG.11340	--	ncbi_100037674	0.927415	5	1	1	novel-m0090-3p	0.010225	TYMS	PREDICTED: thymidylate synthase [Capra hircus]	Metabolism;Metabolism;Human Diseases;Metabolism	Global and overview maps;Nucleotide metabolism;Drug resistance;Metabolism of cofactors and vitamins	ko01100//Metabolic pathways;ko00240//Pyrimidine metabolism;ko01523//Antifolate resistance;ko00670//One carbon pool by folate	K00560;K00560;K00560;K00560	GO:0019866//organelle inner membrane;GO:0044429//mitochondrial part	GO:0016741//transferase activity, transferring one-carbon groups	GO:0009117//nucleotide metabolic process;GO:0009177//pyrimidine deoxyribonucleoside monophosphate biosynthetic process;GO:0009212//pyrimidine deoxyribonucleoside triphosphate biosynthetic process;GO:0010033//response to organic substance
MSTRG.11340.3	MSTRG.11340	--	ncbi_100037687	0.970398	5	1	1	novel-m0090-3p	0.010225	PRMT1	protein arginine N-methyltransferase 1 isoform 1 [Homo sapiens]	Environmental Information Processing;Organismal Systems	Signal transduction;Endocrine system	ko04068//FoxO signaling pathway;ko04922//Glucagon signaling pathway	K11434;K11434	-	-	-
MSTRG.11340.3	MSTRG.11340	--	ncbi_100145859	0.953531	5	3	3	miR-132-y|miR-146-z|miR-212-y	5.1629e-07	LIPA	lysosomal acid lipase/cholesteryl ester hydrolase precursor [Ovis aries]	Cellular Processes;Organismal Systems;Metabolism	Transport and catabolism;Digestive system;Lipid metabolism	ko04142//Lysosome;ko04979//Cholesterol metabolism;ko00100//Steroid biosynthesis	K01052;K01052;K01052	GO:0031988//membrane-bounded vesicle	GO:0016298//lipase activity	GO:0001894//tissue homeostasis;GO:0006629//lipid metabolic process;GO:0006952//defense response;GO:0030323//respiratory tube development
MSTRG.11340.3	MSTRG.11340	--	ncbi_100294558	0.952325	5	4	2	miR-146-z|novel-m0090-3p	0.000498742	SLC26A2	sulfate transporter [Ovis aries]	-	-	-	-	GO:0031224//intrinsic component of membrane;GO:0031988//membrane-bounded vesicle	GO:0015103//inorganic anion transmembrane transporter activity;GO:0015291//secondary active transmembrane transporter activity	GO:0008272//sulfate transport;GO:0044763//single-organism cellular process
MSTRG.11340.3	MSTRG.11340	--	ncbi_100294600	0.962689	5	3	1	miR-146-z	0.0304239	CTNNB1	catenin beta-1 [Sus scrofa]	Human Diseases;Human Diseases;Human Diseases;Human Diseases;Human Diseases;Human Diseases;Cellular Processes;Environmental Information Processing;Human Diseases;Human Diseases;Environmental Information Processing;Human Diseases;Environmental Information Processing;Human Diseases;Human Diseases;Cellular Processes;Organismal Systems;Human Diseases;Organismal Systems;Human Diseases;Organismal System…	Cancers;Infectious diseases;Infectious diseases;Infectious diseases;Cancers;Infectious diseases;Cellular community - eukaryotes;Signal transduction;Cancers;Cancers;Signal transduction;Endocrine and metabolic diseases;Signal transduction;Cancers;Cardiovascular diseases;Cellular community - eukaryotes;Immune system;Cancers;Endocrine system;Infectious diseases;Endocrine system;Infectious diseases;Ca…	ko05200//Pathways in cancer;ko05165//Human papillomavirus infection;ko05166//HTLV-I infection;ko05163//Human cytomegalovirus infection;ko05205//Proteoglycans in cancer;ko05167//Kaposi sarcoma-associated herpesvirus infection;ko04510//Focal adhesion;ko04015//Rap1 signaling pathway;ko05225//Hepatocellular carcinoma;ko05226//Gastric cancer;ko04390//Hippo signaling pathway;ko04934//Cushing syndrome;k…	K02105;K02105;K02105;K02105;K02105;K02105;K02105;K02105;K02105;K02105;K02105;K02105;K02105;K02105;K02105;K02105;K02105;K02105;K02105;K02105;K02105;K02105;K02105;K02105;K02105;K02105;K02105;K02105	-	-	-
MSTRG.11340.3	MSTRG.11340	--	ncbi_100302744	0.927971	5	2	1	novel-m0090-3p	0.0203661	Cib2	PREDICTED: calcium and integrin-binding family member 2 isoform X1 [Capra hircus]	-	-	-	-	GO:0005886//plasma membrane;GO:0005924//cell-substrate adherens junction;GO:0044421//extracellular region part;GO:0045202//synapse;GO:0097458//neuron part	GO:0005102//receptor binding;GO:0046872//metal ion binding	GO:0007166//cell surface receptor signaling pathway;GO:0044707//single-multicellular organism process;GO:0055065//metal ion homeostasis
MSTRG.11340.3	MSTRG.11340	--	ncbi_100620047	0.920191	5	4	4	miR-132-y|miR-146-z|miR-212-y|novel-m0090-3p	2.12465e-09	Btg2	Protein BTG2, partial [Bos mutus]	Genetic Information Processing	Folding, sorting and degradation	ko03018//RNA degradation	K14443	GO:0031988//membrane-bounded vesicle	-	GO:0003002//regionalization;GO:0006417//regulation of translation;GO:0007519//skeletal muscle tissue development;GO:0007612//learning;GO:0008285//negative regulation of cell proliferation;GO:0030030//cell projection organization;GO:0031442//positive regulation of mRNA 3'-end processing;GO:0033554//cellular response to stress;GO:0048666//neuron development
MSTRG.11340.3	MSTRG.11340	--	ncbi_101101983	0.980186	5	2	1	novel-m0090-3p	0.0203661	ELL2	PREDICTED: RNA polymerase II elongation factor ELL2 isoform X3 [Ovis aries musimon]	-	-	-	-	GO:0005815//microtubule organizing center;GO:0043231//intracellular membrane-bounded organelle;GO:0043234//protein complex	-	GO:0006354//DNA-templated transcription, elongation;GO:0006366//transcription from RNA polymerase II promoter
MSTRG.11340.3	MSTRG.11340	--	ncbi_101102051	0.900084	5	1	1	miR-146-z	0.010225	E2F7	PREDICTED: transcription factor E2F7 [Ovis aries]	-	-	-	-	GO:0043231//intracellular membrane-bounded organelle;GO:0043234//protein complex	GO:0000976//transcription regulatory region sequence-specific DNA binding;GO:0000981//RNA polymerase II transcription factor activity, sequence-specific DNA binding;GO:0003712//transcription cofactor activity;GO:0005515//protein binding	GO:0000083//regulation of transcription involved in G1/S transition of mitotic cell cycle;GO:0001525//angiogenesis;GO:0008283//cell proliferation;GO:0010948//negative regulation of cell cycle process;GO:0030855//epithelial cell differentiation;GO:0032875//regulation of DNA endoreduplication;GO:0042770//signal transduction in response to DNA damage;GO:0060706//cell differentiation involved in embr…
MSTRG.11340.3	MSTRG.11340	--	ncbi_101102172	0.946223	5	2	2	miR-132-y|miR-212-y	8.38111e-05	IFT46	PREDICTED: intraflagellar transport protein 46 homolog isoform X1 [Ovis aries]	-	-	-	-	-	-	-
MSTRG.11340.3	MSTRG.11340	--	ncbi_101102253	0.916061	5	2	1	miR-146-z	0.0203661	Rflnb	PREDICTED: filamin-interacting protein FAM101B isoform X2 [Ovis aries musimon]	-	-	-	-	GO:0044430//cytoskeletal part	GO:0008092//cytoskeletal protein binding	GO:0000904//cell morphogenesis involved in differentiation;GO:0007015//actin filament organization;GO:0009887//organ morphogenesis;GO:0010721//negative regulation of cell development;GO:0030502//negative regulation of bone mineralization
MSTRG.11340.3	MSTRG.11340	--	ncbi_101102380	0.936836	5	2	1	miR-146-z	0.0203661	Mat2a	S-adenosylmethionine synthetase isoform type-2 [Pteropus alecto]	Metabolism;Metabolism;Metabolism	Global and overview maps;Global and overview maps;Amino acid metabolism	ko01100//Metabolic pathways;ko01230//Biosynthesis of amino acids;ko00270//Cysteine and methionine metabolism	K00789;K00789;K00789	-	-	-
MSTRG.11340.3	MSTRG.11340	--	ncbi_101102444	0.923898	5	3	1	novel-m0164-3p	0.0304239	ARHGAP28	PREDICTED: rho GTPase-activating protein 28 isoform X3 [Ovis aries musimon]	-	-	-	-	GO:0043231//intracellular membrane-bounded organelle	-	GO:0050794//regulation of cellular process
MSTRG.11340.3	MSTRG.11340	--	ncbi_101102549	0.920861	5	6	3	miR-132-y|miR-146-z|miR-212-y	1.02303e-05	Erg28	PREDICTED: probable ergosterol biosynthetic protein 28 isoform X3 [Ovis aries musimon]	-	-	-	-	GO:0016023//cytoplasmic, membrane-bounded vesicle	-	-
MSTRG.11340.3	MSTRG.11340	--	ncbi_101102704	0.924685	5	6	3	miR-132-y|miR-146-z|miR-212-y	1.02303e-05	Nhsl2	PREDICTED: NHS-like protein 2 isoform X8 [Ovis aries musimon]	-	-	-	-	-	-	-
MSTRG.11340.3	MSTRG.11340	--	ncbi_101102785	0.9454	5	3	2	novel-m0090-3p|novel-m0164-3p	0.000250401	SNX12	sorting nexin-12 isoform 1 [Homo sapiens]	Cellular Processes	Transport and catabolism	ko04144//Endocytosis	K17918	-	-	-
MSTRG.11340.3	MSTRG.11340	--	ncbi_101102801	0.946845	5	2	1	novel-m0090-3p	0.0203661	C1qtnf6	PREDICTED: complement C1q tumor necrosis factor-related protein 6 [Ovis aries]	-	-	-	-	GO:0044421//extracellular region part	GO:0005515//protein binding	GO:0051291//protein heterooligomerization
MSTRG.11340.3	MSTRG.11340	--	ncbi_101102841	0.935514	5	4	2	miR-132-y|miR-212-y	0.000498742	TMEM119	PREDICTED: transmembrane protein 119 [Ovis aries musimon]	-	-	-	-	GO:0043231//intracellular membrane-bounded organelle	-	-
MSTRG.11340.3	MSTRG.11340	--	ncbi_101103078	0.902861	5	2	2	miR-132-y|miR-212-y	8.38111e-05	LIMD2	PREDICTED: LIM domain-containing protein 2 [Pantholops hodgsonii]	-	-	-	-	-	GO:0043169//cation binding	-
MSTRG.11340.3	MSTRG.11340	--	ncbi_101103774	0.979526	5	3	1	novel-m0090-3p	0.0304239	DSEL	PREDICTED: dermatan-sulfate epimerase-like protein [Ovis aries]	-	-	-	-	-	-	-
MSTRG.11340.3	MSTRG.11340	--	ncbi_101103997	0.972392	5	7	2	novel-m0090-3p|novel-m0164-3p	0.00172412	Rgs8	PREDICTED: regulator of G-protein signaling 8 isoform X2 [Callithrix jacchus]	-	-	-	-	-	-	-
MSTRG.11340.3	MSTRG.11340	--	ncbi_101104061	0.969335	5	2	2	miR-132-y|miR-212-y	8.38111e-05	HNRNPM	PREDICTED: heterogeneous nuclear ribonucleoprotein M isoform X11 [Ovis aries]	Genetic Information Processing	Transcription	ko03040//Spliceosome	K12887	GO:0005681//spliceosomal complex;GO:0016604//nuclear body;GO:0031988//membrane-bounded vesicle	GO:0003723//RNA binding;GO:0005515//protein binding	GO:0000398//mRNA splicing, via spliceosome
MSTRG.11340.3	MSTRG.11340	--	ncbi_101104072	0.90598	5	3	1	novel-m0164-3p	0.0304239	DCBLD1	PREDICTED: discoidin, CUB and LCCL domain-containing protein 1 [Capra hircus]	-	-	-	-	-	-	-
MSTRG.11340.3	MSTRG.11340	--	ncbi_101104458	0.958551	5	4	1	novel-m0090-3p	0.040399	ZNF618	PREDICTED: zinc finger protein 618 isoform X16 [Ovis aries musimon]	-	-	-	-	GO:0043231//intracellular membrane-bounded organelle	GO:0003676//nucleic acid binding;GO:0043169//cation binding	GO:0010468//regulation of gene expression;GO:0034645//cellular macromolecule biosynthetic process
MSTRG.11340.3	MSTRG.11340	--	ncbi_101104633	0.927541	5	4	1	miR-146-z	0.040399	Ap1s2	PREDICTED: AP-1 complex subunit sigma-2 isoform X1 [Pan troglodytes]	Cellular Processes	Transport and catabolism	ko04142//Lysosome	K12394	GO:0012506//vesicle membrane;GO:0043234//protein complex;GO:0044425//membrane part	GO:0022892//substrate-specific transporter activity	GO:0015031//protein transport
MSTRG.11340.3	MSTRG.11340	--	ncbi_101104771	0.951874	5	1	1	novel-m0164-3p	0.010225	COMMD7	PREDICTED: COMM domain-containing protein 7 isoform X1 [Ovis aries musimon]	-	-	-	-	GO:0031988//membrane-bounded vesicle;GO:0043231//intracellular membrane-bounded organelle	GO:0008134//transcription factor binding	GO:0019221//cytokine-mediated signaling pathway;GO:0043433//negative regulation of sequence-specific DNA binding transcription factor activity
MSTRG.11340.3	MSTRG.11340	--	ncbi_101104962	0.939967	5	2	1	novel-m0090-3p	0.0203661	RGS3	PREDICTED: regulator of G-protein signaling 3 isoform X2 [Ovis aries musimon]	Organismal Systems	Development	ko04360//Axon guidance	K07524	GO:0043231//intracellular membrane-bounded organelle	-	GO:0045744//negative regulation of G-protein coupled receptor protein signaling pathway
MSTRG.11340.3	MSTRG.11340	--	ncbi_101105095	0.92669	5	3	1	miR-146-z	0.0304239	MYBL2	PREDICTED: myb-related protein B isoform X1 [Ovis aries musimon]	Human Diseases;Cellular Processes	Infectious diseases;Cell growth and death	ko05166//HTLV-I infection;ko04218//Cellular senescence	K21769;K21769	GO:0043231//intracellular membrane-bounded organelle;GO:0043234//protein complex	GO:0000982//transcription factor activity, RNA polymerase II core promoter proximal region sequence-specific binding;GO:0003676//nucleic acid binding	GO:0006357//regulation of transcription from RNA polymerase II promoter;GO:0007052//mitotic spindle organization
MSTRG.11340.3	MSTRG.11340	--	ncbi_101105233	0.923724	5	3	2	miR-132-y|miR-212-y	0.000250401	FGD4	PREDICTED: FYVE, RhoGEF and PH domain-containing protein 4 isoform X1 [Ovis aries]	-	-	-	-	GO:0005856//cytoskeleton;GO:0031252//cell leading edge;GO:0042995//cell projection	GO:0043169//cation binding	GO:0030031//cell projection assembly;GO:0043087//regulation of GTPase activity
MSTRG.11340.3	MSTRG.11340	--	ncbi_101105264	0.947727	5	3	1	novel-m0090-3p	0.0304239	CLUH	PREDICTED: clustered mitochondria protein homolog isoform X4 [Ovis aries musimon]	-	-	-	-	GO:0044424//intracellular part	-	GO:0048311//mitochondrion distribution
MSTRG.11340.3	MSTRG.11340	--	ncbi_101105539	0.96191	5	2	2	miR-132-y|miR-212-y	8.38111e-05	HFE	PREDICTED: hereditary hemochromatosis protein isoform X3 [Ovis aries musimon]	-	-	-	-	-	-	-
MSTRG.11340.3	MSTRG.11340	--	ncbi_101105923	0.969865	5	3	2	miR-132-y|miR-212-y	0.000250401	TIAM2	PREDICTED: T-lymphoma invasion and metastasis-inducing protein 2 isoform X1 [Ovis aries musimon]	-	-	-	-	GO:0031252//cell leading edge;GO:0031988//membrane-bounded vesicle;GO:0043005//neuron projection;GO:0044444//cytoplasmic part	GO:0005088//Ras guanyl-nucleotide exchange factor activity;GO:0008047//enzyme activator activity	GO:0006629//lipid metabolic process;GO:0007169//transmembrane receptor protein tyrosine kinase signaling pathway;GO:0042981//regulation of apoptotic process;GO:0043087//regulation of GTPase activity
MSTRG.11340.3	MSTRG.11340	--	ncbi_101106305	0.957048	5	3	1	miR-146-z	0.0304239	ADAMTS14	PREDICTED: A disintegrin and metalloproteinase with thrombospondin motifs 14 isoform X2 [Ovis aries musimon]	-	-	-	-	GO:0031012//extracellular matrix	GO:0046914//transition metal ion binding;GO:0070011//peptidase activity, acting on L-amino acid peptides	GO:0019538//protein metabolic process;GO:0030198//extracellular matrix organization
MSTRG.11340.3	MSTRG.11340	--	ncbi_101106343	0.9019	5	3	1	novel-m0164-3p	0.0304239	LRRC59	PREDICTED: leucine-rich repeat-containing protein 59 [Ovis aries]	-	-	-	-	GO:0009295//nucleoid;GO:0031090//organelle membrane;GO:0031224//intrinsic component of membrane;GO:0043231//intracellular membrane-bounded organelle	GO:0003723//RNA binding	-
MSTRG.11340.3	MSTRG.11340	--	ncbi_101106421	0.907357	5	2	1	novel-m0090-3p	0.0203661	SLC37A3	PREDICTED: sugar phosphate exchanger 3 isoform X1 [Ovis aries]	-	-	-	-	GO:0031224//intrinsic component of membrane	-	GO:0044763//single-organism cellular process;GO:0044765//single-organism transport
MSTRG.11340.3	MSTRG.11340	--	ncbi_101106432	0.904355	5	2	1	novel-m0090-3p	0.0203661	TMEM175	PREDICTED: endosomal/lysomomal potassium channel TMEM175 isoform X2 [Ovis aries musimon]	-	-	-	-	GO:0031224//intrinsic component of membrane	-	-
MSTRG.11340.3	MSTRG.11340	--	ncbi_101106569	0.932766	5	1	1	novel-m0090-3p	0.010225	SPRY3	PREDICTED: protein sprouty homolog 3 [Ovis aries]	-	-	-	-	-	-	GO:0010646//regulation of cell communication
MSTRG.11340.3	MSTRG.11340	--	ncbi_101106704	0.97163	5	2	2	miR-132-y|miR-212-y	8.38111e-05	SRSF6	PREDICTED: serine/arginine-rich splicing factor 6 [Capra hircus]	Human Diseases;Genetic Information Processing	Infectious diseases;Transcription	ko05168//Herpes simplex infection;ko03040//Spliceosome	K12893;K12893	GO:0016604//nuclear body	GO:0003723//RNA binding	GO:0008219//cell death;GO:0022618//ribonucleoprotein complex assembly;GO:0033119//negative regulation of RNA splicing;GO:0045605//negative regulation of epidermal cell differentiation;GO:0048024//regulation of mRNA splicing, via spliceosome;GO:0050679//positive regulation of epithelial cell proliferation;GO:1903034//regulation of response to wounding
MSTRG.11340.3	MSTRG.11340	--	ncbi_101106774	0.954546	5	6	3	miR-132-y|miR-212-y|novel-m0090-3p	1.02303e-05	2023-09-11	PREDICTED: septin-11 isoform X1 [Bos indicus]	Human Diseases	Infectious diseases	ko05100//Bacterial invasion of epithelial cells	K16939	GO:0031988//membrane-bounded vesicle;GO:0032432//actin filament bundle;GO:0044309//neuron spine	GO:0032550//purine ribonucleoside binding	GO:0044763//single-organism cellular process;GO:0051259//protein oligomerization
MSTRG.11340.3	MSTRG.11340	--	ncbi_101106801	0.926373	5	4	3	miR-132-y|miR-212-y|novel-m0090-3p	2.05879e-06	PLXND1	PREDICTED: plexin-D1 isoform X2 [Ovis aries musimon]	-	-	-	-	GO:0016021//integral component of membrane;GO:0031252//cell leading edge	GO:0004888//transmembrane signaling receptor activity;GO:0005515//protein binding	GO:0007166//cell surface receptor signaling pathway;GO:0007389//pattern specification process;GO:0010631//epithelial cell migration;GO:0022603//regulation of anatomical structure morphogenesis;GO:0022607//cellular component assembly;GO:0043393//regulation of protein binding;GO:0048646//anatomical structure formation involved in morphogenesis;GO:0060600//dichotomous subdivision of an epithelial te…
MSTRG.11340.3	MSTRG.11340	--	ncbi_101107189	0.943384	5	1	1	miR-146-z	0.010225	NDUFB2	PREDICTED: NADH dehydrogenase [ubiquinone] 1 beta subcomplex subunit 2, mitochondrial [Ovis aries]	Metabolism;Organismal Systems;Human Diseases;Human Diseases;Human Diseases;Organismal Systems;Human Diseases;Metabolism	Global and overview maps;Environmental adaptation;Neurodegenerative diseases;Neurodegenerative diseases;Endocrine and metabolic diseases;Nervous system;Neurodegenerative diseases;Energy metabolism	ko01100//Metabolic pathways;ko04714//Thermogenesis;ko05016//Huntington disease;ko05010//Alzheimer disease;ko04932//Non-alcoholic fatty liver disease (NAFLD);ko04723//Retrograde endocannabinoid signaling;ko05012//Parkinson disease;ko00190//Oxidative phosphorylation	K03958;K03958;K03958;K03958;K03958;K03958;K03958;K03958	GO:0019866//organelle inner membrane;GO:0044455//mitochondrial membrane part	GO:0050136//NADH dehydrogenase (quinone) activity	GO:0022904//respiratory electron transport chain
MSTRG.11340.3	MSTRG.11340	--	ncbi_101107245	0.906659	5	1	1	miR-146-z	0.010225	ZBTB38	PREDICTED: zinc finger and BTB domain-containing protein 38 [Ovis aries]	-	-	-	-	GO:0043231//intracellular membrane-bounded organelle;GO:0044421//extracellular region part	GO:0000166//nucleotide binding;GO:0043169//cation binding;GO:0046983//protein dimerization activity	GO:0006355//regulation of transcription, DNA-templated
MSTRG.11340.3	MSTRG.11340	--	ncbi_101107276	0.974381	5	2	2	miR-132-y|miR-212-y	8.38111e-05	EPDR1	PREDICTED: mammalian ependymin-related protein 1 isoform X2 [Ovis aries musimon]	-	-	-	-	GO:0000323//lytic vacuole;GO:0031988//membrane-bounded vesicle	-	GO:0031589//cell-substrate adhesion
MSTRG.11340.3	MSTRG.11340	--	ncbi_101107605	0.982289	5	4	1	novel-m0090-3p	0.040399	LTBP2	PREDICTED: latent-transforming growth factor beta-binding protein 2 isoform X3 [Ovis aries musimon]	-	-	-	-	GO:0031988//membrane-bounded vesicle;GO:0043205//fibril	GO:0005515//protein binding;GO:0005539//glycosaminoglycan binding;GO:0046872//metal ion binding	-
MSTRG.11340.3	MSTRG.11340	--	ncbi_101107704	0.920705	5	4	2	miR-132-y|miR-212-y	0.000498742	LDB2	PREDICTED: LIM domain-binding protein 2 isoform X1 [Ovis aries]	-	-	-	-	GO:0043231//intracellular membrane-bounded organelle;GO:0043234//protein complex	GO:0000989//transcription factor activity, transcription factor binding;GO:0019904//protein domain specific binding	GO:0001894//tissue homeostasis;GO:0006357//regulation of transcription from RNA polymerase II promoter;GO:0019827//stem cell population maintenance;GO:0022405//hair cycle process;GO:0044085//cellular component biogenesis
MSTRG.11340.3	MSTRG.11340	--	ncbi_101107825	0.910755	5	2	1	miR-146-z	0.0203661	BYSL	PREDICTED: bystin isoform X2 [Ovis aries musimon]	-	-	-	-	GO:0043231//intracellular membrane-bounded organelle;GO:0043232//intracellular non-membrane-bounded organelle	GO:0003723//RNA binding	GO:0022613//ribonucleoprotein complex biogenesis;GO:0030154//cell differentiation;GO:0043009//chordate embryonic development;GO:0048646//anatomical structure formation involved in morphogenesis
MSTRG.11340.3	MSTRG.11340	--	ncbi_101107936	0.92202	5	3	1	miR-146-z	0.0304239	SHC3	PREDICTED: SHC-transforming protein 3 isoform X2 [Ovis aries musimon]	Environmental Information Processing;Cellular Processes;Human Diseases;Organismal Systems;Human Diseases;Human Diseases;Organismal Systems;Human Diseases;Organismal Systems;Environmental Information Processing;Organismal Systems;Organismal Systems;Organismal Systems;Human Diseases;Human Diseases;Environmental Information Processing;Organismal Systems;Human Diseases;Human Diseases;Human Diseases	Signal transduction;Cellular community - eukaryotes;Substance dependence;Immune system;Cancers;Cancers;Immune system;Cancers;Endocrine system;Signal transduction;Endocrine system;Endocrine system;Nervous system;Drug resistance;Infectious diseases;Signal transduction;Endocrine system;Drug resistance;Cancers;Cancers	ko04014//Ras signaling pathway;ko04510//Focal adhesion;ko05034//Alcoholism;ko04062//Chemokine signaling pathway;ko05225//Hepatocellular carcinoma;ko05226//Gastric cancer;ko04650//Natural killer cell mediated cytotoxicity;ko05224//Breast cancer;ko04910//Insulin signaling pathway;ko04072//Phospholipase D signaling pathway;ko04926//Relaxin signaling pathway;ko04915//Estrogen signaling pathway;ko0472…	K17448;K17448;K17448;K17448;K17448;K17448;K17448;K17448;K17448;K17448;K17448;K17448;K17448;K17448;K17448;K17448;K17448;K17448;K17448;K17448	-	-	-
MSTRG.11340.3	MSTRG.11340	--	ncbi_101107952	0.950734	5	8	3	miR-146-z|novel-m0090-3p|novel-m0164-3p	2.84675e-05	SHISAL1	TPA: mKIAA1644 protein-like [Bos taurus]	-	-	-	-	-	-	-
MSTRG.11340.3	MSTRG.11340	--	ncbi_101107989	0.959637	5	2	1	miR-146-z	0.0203661	ST5	PREDICTED: suppression of tumorigenicity 5 protein isoform X2 [Ovis aries musimon]	-	-	-	-	-	-	GO:0043087//regulation of GTPase activity;GO:0043410//positive regulation of MAPK cascade
MSTRG.11340.3	MSTRG.11340	--	ncbi_101108096	0.954219	5	6	4	miR-132-y|miR-146-z|miR-212-y|novel-m0164-3p	3.17646e-08	Napg	PREDICTED: gamma-soluble NSF attachment protein isoform X2 [Capra hircus]	-	-	-	-	GO:0005774//vacuolar membrane;GO:0031988//membrane-bounded vesicle	-	GO:0015031//protein transport
MSTRG.11340.3	MSTRG.11340	--	ncbi_101108186	0.917107	5	3	1	novel-m0090-3p	0.0304239	FSCN1	PREDICTED: fascin isoform X3 [Ovis aries musimon]	Human Diseases	Cancers	ko05206//MicroRNAs in cancer	K17455	GO:0031988//membrane-bounded vesicle;GO:0032432//actin filament bundle;GO:0042995//cell projection;GO:0044444//cytoplasmic part	GO:0003723//RNA binding;GO:0003779//actin binding	GO:0022607//cellular component assembly;GO:0030036//actin cytoskeleton organization;GO:0048870//cell motility
MSTRG.11340.3	MSTRG.11340	--	ncbi_101108228	0.972383	5	4	1	miR-146-z	0.040399	NFKB1	PREDICTED: nuclear factor NF-kappa-B p105 subunit isoform X1 [Ovis aries]	Human Diseases;Environmental Information Processing;Human Diseases;Environmental Information Processing;Human Diseases;Human Diseases;Environmental Information Processing;Environmental Information Processing;Human Diseases;Human Diseases;Human Diseases;Human Diseases;Human Diseases;Human Diseases;Organismal Systems;Human Diseases;Organismal Systems;Human Diseases;Cellular Processes;Human Diseases…	Cancers;Signal transduction;Infectious diseases;Signal transduction;Infectious diseases;Infectious diseases;Signal transduction;Signal transduction;Infectious diseases;Cancers;Infectious diseases;Infectious diseases;Infectious diseases;Infectious diseases;Immune system;Cancers;Immune system;Cancers;Cell growth and death;Infectious diseases;Endocrine and metabolic diseases;Cell growth and death;In…	ko05200//Pathways in cancer;ko04151//PI3K-Akt signaling pathway;ko05165//Human papillomavirus infection;ko04010//MAPK signaling pathway;ko05166//HTLV-I infection;ko05163//Human cytomegalovirus infection;ko04014//Ras signaling pathway;ko04024//cAMP signaling pathway;ko05168//Herpes simplex infection;ko05203//Viral carcinogenesis;ko05169//Epstein-Barr virus infection;ko05167//Kaposi sarcoma-associa…	K02580;K02580;K02580;K02580;K02580;K02580;K02580;K02580;K02580;K02580;K02580;K02580;K02580;K02580;K02580;K02580;K02580;K02580;K02580;K02580;K02580;K02580;K02580;K02580;K02580;K02580;K02580;K02580;K02580;K02580;K02580;K02580;K02580;K02580;K02580;K02580;K02580;K02580;K02580;K02580;K02580;K02580;K02580;K02580;K02580;K02580;K02580;K02580;K02580;K02580;K02580;K02580;K02580;K02580;K02580;K02580;K02580;…	-	-	-
MSTRG.11340.3	MSTRG.11340	--	ncbi_101108314	0.951634	5	4	2	miR-132-y|miR-146-z	0.000498742	ARSB	PREDICTED: arylsulfatase B isoform X1 [Ovis aries musimon]	Metabolism;Cellular Processes;Metabolism	Global and overview maps;Transport and catabolism;Glycan biosynthesis and metabolism	ko01100//Metabolic pathways;ko04142//Lysosome;ko00531//Glycosaminoglycan degradation	K01135;K01135;K01135	GO:0000323//lytic vacuole;GO:0005775//vacuolar lumen;GO:0031988//membrane-bounded vesicle;GO:0044432//endoplasmic reticulum part	GO:0008484//sulfuric ester hydrolase activity;GO:0043169//cation binding	GO:0006027//glycosaminoglycan catabolic process;GO:0006464//cellular protein modification process;GO:0006664//glycolipid metabolic process;GO:0006790//sulfur compound metabolic process;GO:0007033//vacuole organization;GO:0007034//vacuolar transport;GO:0009628//response to abiotic stimulus;GO:0010975//regulation of neuron projection development;GO:0030334//regulation of cell migration;GO:0031667//…
MSTRG.11340.3	MSTRG.11340	--	ncbi_101108800	0.91872	5	1	1	novel-m0090-3p	0.010225	KDM8	PREDICTED: lysine-specific demethylase 8 [Ovis aries]	-	-	-	-	GO:0043231//intracellular membrane-bounded organelle	GO:0016706//oxidoreductase activity, acting on paired donors, with incorporation or reduction of molecular oxygen, 2-oxoglutarate as one donor, and incorporation of one atom each of oxygen into both donors;GO:0043169//cation binding	GO:0006355//regulation of transcription, DNA-templated;GO:0044772//mitotic cell cycle phase transition;GO:0070076//histone lysine demethylation
MSTRG.11340.3	MSTRG.11340	--	ncbi_101108880	0.902665	5	5	3	miR-132-y|miR-212-y|novel-m0164-3p	5.13106e-06	PBX1	pre-B-cell leukemia transcription factor 1 isoform 1 [Homo sapiens]	Human Diseases;Human Diseases;Organismal Systems	Cancers;Endocrine and metabolic diseases;Endocrine system	ko05202//Transcriptional misregulation in cancers;ko04934//Cushing syndrome;ko04927//Cortisol synthesis and secretion	K09355;K09355;K09355	GO:0031981//nuclear lumen;GO:0043234//protein complex	GO:0000977//RNA polymerase II regulatory region sequence-specific DNA binding;GO:0000982//transcription factor activity, RNA polymerase II core promoter proximal region sequence-specific binding;GO:0046983//protein dimerization activity	GO:0001501//skeletal system development;GO:0001503//ossification;GO:0003002//regionalization;GO:0003006//developmental process involved in reproduction;GO:0006357//regulation of transcription from RNA polymerase II promoter;GO:0008202//steroid metabolic process;GO:0009790//embryo development;GO:0010389//regulation of G2/M transition of mitotic cell cycle;GO:0019827//stem cell population maintenan…
MSTRG.11340.3	MSTRG.11340	--	ncbi_101108990	0.98113	5	2	2	miR-132-y|miR-212-y	8.38111e-05	ACTR3	PREDICTED: actin-related protein 3 isoform X1 [Colobus angolensis palliatus]	Cellular Processes	Cellular community - eukaryotes	ko04530//Tight junction	K18584	GO:0005924//cell-substrate adherens junction;GO:0015629//actin cytoskeleton;GO:0031252//cell leading edge;GO:0031988//membrane-bounded vesicle;GO:0043234//protein complex;GO:0044444//cytoplasmic part;GO:0045202//synapse	GO:0003779//actin binding;GO:0005198//structural molecule activity;GO:0032550//purine ribonucleoside binding	GO:0002431//Fc receptor mediated stimulatory signaling pathway;GO:0006952//defense response;GO:0007169//transmembrane receptor protein tyrosine kinase signaling pathway;GO:0009636//response to toxic substance;GO:0010033//response to organic substance;GO:0010591//regulation of lamellipodium assembly;GO:0010770//positive regulation of cell morphogenesis involved in differentiation;GO:0031346//posit…
MSTRG.11340.3	MSTRG.11340	--	ncbi_101109237	0.933756	5	1	1	novel-m0090-3p	0.010225	HDGF	PREDICTED: hepatoma-derived growth factor [Capra hircus]	-	-	-	-	GO:0043231//intracellular membrane-bounded organelle;GO:0043234//protein complex;GO:0044421//extracellular region part	GO:0001104//RNA polymerase II transcription cofactor activity;GO:0001221//transcription cofactor binding;GO:0003723//RNA binding;GO:0005102//receptor binding;GO:0005539//glycosaminoglycan binding;GO:0036094//small molecule binding	GO:0010468//regulation of gene expression;GO:0034645//cellular macromolecule biosynthetic process
MSTRG.11340.3	MSTRG.11340	--	ncbi_101109670	0.966639	5	5	2	miR-146-z|novel-m0090-3p	0.000827817	Uck2	PREDICTED: uridine-cytidine kinase 2 isoform X2 [Ovis aries musimon]	Metabolism;Metabolism;Metabolism	Global and overview maps;Nucleotide metabolism;Xenobiotics biodegradation and metabolism	ko01100//Metabolic pathways;ko00240//Pyrimidine metabolism;ko00983//Drug metabolism - other enzymes	K00876;K00876;K00876	GO:0043227//membrane-bounded organelle;GO:0044444//cytoplasmic part	GO:0019206//nucleoside kinase activity;GO:0032550//purine ribonucleoside binding	GO:0006222//UMP biosynthetic process;GO:0006241//CTP biosynthetic process;GO:0009224//CMP biosynthetic process
MSTRG.11340.3	MSTRG.11340	--	ncbi_101110065	0.930532	5	9	4	miR-132-y|miR-146-z|miR-212-y|novel-m0090-3p	2.65498e-07	Pomt2	PREDICTED: protein O-mannosyl-transferase 2 isoform X5 [Ovis aries musimon]	Metabolism;Metabolism;Metabolism	Global and overview maps;Glycan biosynthesis and metabolism;Glycan biosynthesis and metabolism	ko01100//Metabolic pathways;ko00514//Other types of O-glycan biosynthesis;ko00515//Mannose type O-glycan biosyntheis	K00728;K00728;K00728	-	-	GO:0006486//protein glycosylation
MSTRG.11340.3	MSTRG.11340	--	ncbi_101110104	0.964969	5	1	1	novel-m0090-3p	0.010225	NT5C2	PREDICTED: cytosolic purine 5'-nucleotidase isoform X1 [Ovis aries]	Metabolism;Metabolism;Metabolism;Metabolism	Global and overview maps;Nucleotide metabolism;Nucleotide metabolism;Metabolism of cofactors and vitamins	ko01100//Metabolic pathways;ko00230//Purine metabolism;ko00240//Pyrimidine metabolism;ko00760//Nicotinate and nicotinamide metabolism	K01081;K01081;K01081;K01081	-	-	-
MSTRG.11340.3	MSTRG.11340	--	ncbi_101110330	0.946676	5	1	1	miR-146-z	0.010225	Synpo2	PREDICTED: synaptopodin-2 isoform X1 [Ovis aries]	-	-	-	-	GO:0005856//cytoskeleton	-	-
MSTRG.11340.3	MSTRG.11340	--	ncbi_101110389	0.944462	5	5	3	miR-132-y|miR-146-z|miR-212-y	5.13106e-06	NAB1	PREDICTED: NGFI-A-binding protein 1 isoform X1 [Ovis aries musimon]	-	-	-	-	GO:0043231//intracellular membrane-bounded organelle	GO:0005515//protein binding	GO:0006355//regulation of transcription, DNA-templated;GO:0008366//axon ensheathment;GO:0010001//glial cell differentiation;GO:2000026//regulation of multicellular organismal development
MSTRG.11340.3	MSTRG.11340	--	ncbi_101110694	0.937571	5	2	1	novel-m0090-3p	0.0203661	SLC17A9	PREDICTED: solute carrier family 17 member 9 isoform X1 [Ovis aries]	-	-	-	-	GO:0031224//intrinsic component of membrane	-	GO:0044763//single-organism cellular process
MSTRG.11340.3	MSTRG.11340	--	ncbi_101110748	0.937323	5	2	2	miR-146-z|novel-m0164-3p	8.38111e-05	Gprc5a	PREDICTED: retinoic acid-induced protein 3 [Ovis aries musimon]	-	-	-	-	GO:0031224//intrinsic component of membrane;GO:0031988//membrane-bounded vesicle	-	GO:0007166//cell surface receptor signaling pathway
MSTRG.11340.3	MSTRG.11340	--	ncbi_101110991	0.905794	5	3	1	novel-m0164-3p	0.0304239	ABCC1	PREDICTED: multidrug resistance-associated protein 1 isoform X2 [Ovis aries musimon]	Human Diseases;Environmental Information Processing;Environmental Information Processing;Human Diseases;Organismal Systems	Cancers;Signal transduction;Membrane transport;Drug resistance;Digestive system	ko05206//MicroRNAs in cancer;ko04071//Sphingolipid signaling pathway;ko02010//ABC transporters;ko01523//Antifolate resistance;ko04977//Vitamin digestion and absorption	K05665;K05665;K05665;K05665;K05665	GO:0016021//integral component of membrane;GO:0031988//membrane-bounded vesicle	GO:0015405//P-P-bond-hydrolysis-driven transmembrane transporter activity;GO:0017111//nucleoside-triphosphatase activity;GO:0032550//purine ribonucleoside binding	GO:0044763//single-organism cellular process;GO:0051234//establishment of localization
MSTRG.11340.3	MSTRG.11340	--	ncbi_101111065	0.920237	5	3	1	novel-m0090-3p	0.0304239	MASP1	PREDICTED: mannan-binding lectin serine protease 1 isoform X4 [Ovis aries musimon]	Organismal Systems;Human Diseases	Immune system;Infectious diseases	ko04610//Complement and coagulation cascades;ko05150//Staphylococcus aureus infection	K03992;K03992	GO:0044421//extracellular region part	GO:0004175//endopeptidase activity;GO:0046872//metal ion binding;GO:0046983//protein dimerization activity	GO:0002698//negative regulation of immune effector process;GO:0006956//complement activation
MSTRG.11340.3	MSTRG.11340	--	ncbi_101111284	0.921357	5	2	1	novel-m0090-3p	0.0203661	CCDC69	PREDICTED: coiled-coil domain-containing protein 69 [Ovis aries musimon]	-	-	-	-	-	-	-
MSTRG.11340.3	MSTRG.11340	--	ncbi_101111372	0.916033	5	1	1	novel-m0090-3p	0.010225	FUT8	PREDICTED: alpha-(1,6)-fucosyltransferase [Ovis aries]	Metabolism;Human Diseases;Metabolism;Metabolism	Global and overview maps;Cancers;Glycan biosynthesis and metabolism;Glycan biosynthesis and metabolism	ko01100//Metabolic pathways;ko05202//Transcriptional misregulation in cancers;ko00510//N-Glycan biosynthesis;ko00533//Glycosaminoglycan biosynthesis - keratan sulfate	K00717;K00717;K00717;K00717	GO:0000139//Golgi membrane;GO:0031224//intrinsic component of membrane;GO:0031988//membrane-bounded vesicle	GO:0019904//protein domain specific binding;GO:0046921//alpha-(1->6)-fucosyltransferase activity	GO:0006487//protein N-linked glycosylation;GO:0007178//transmembrane receptor protein serine/threonine kinase signaling pathway;GO:0009225//nucleotide-sugar metabolic process;GO:0036065//fucosylation;GO:0044707//single-multicellular organism process;GO:0048870//cell motility
MSTRG.11340.3	MSTRG.11340	--	ncbi_101111402	0.951181	5	3	1	novel-m0090-3p	0.0304239	Srf	serum response factor [Bos taurus]	Environmental Information Processing;Human Diseases;Human Diseases;Environmental Information Processing	Signal transduction;Infectious diseases;Cancers;Signal transduction	ko04010//MAPK signaling pathway;ko05166//HTLV-I infection;ko05203//Viral carcinogenesis;ko04022//cGMP - PKG signaling pathway	K04378;K04378;K04378;K04378	GO:0043231//intracellular membrane-bounded organelle	GO:0000977//RNA polymerase II regulatory region sequence-specific DNA binding;GO:0000982//transcription factor activity, RNA polymerase II core promoter proximal region sequence-specific binding;GO:0000989//transcription factor activity, transcription factor binding;GO:0003682//chromatin binding;GO:0046983//protein dimerization activity	GO:0001704//formation of primary germ layer;GO:0001894//tissue homeostasis;GO:0002244//hematopoietic progenitor cell differentiation;GO:0003143//embryonic heart tube morphogenesis;GO:0003256//regulation of transcription from RNA polymerase II promoter involved in myocardial precursor cell differentiation;GO:0006940//regulation of smooth muscle contraction;GO:0006950//response to stress;GO:0007043…
MSTRG.11340.3	MSTRG.11340	--	ncbi_101111512	0.905955	5	5	3	miR-146-z|novel-m0090-3p|novel-m0164-3p	5.13106e-06	XYLT1	PREDICTED: xylosyltransferase 1 isoform X2 [Ovis aries musimon]	Metabolism;Metabolism;Metabolism	Global and overview maps;Glycan biosynthesis and metabolism;Glycan biosynthesis and metabolism	ko01100//Metabolic pathways;ko00534//Glycosaminoglycan biosynthesis - heparan sulfate / heparin;ko00532//Glycosaminoglycan biosynthesis - chondroitin sulfate / dermatan sulfate	K00771;K00771;K00771	GO:0031090//organelle membrane;GO:0031224//intrinsic component of membrane;GO:0043231//intracellular membrane-bounded organelle	GO:0035252//UDP-xylosyltransferase activity	GO:0006024//glycosaminoglycan biosynthetic process;GO:0009408//response to heat;GO:0030166//proteoglycan biosynthetic process
MSTRG.11340.3	MSTRG.11340	--	ncbi_101111649	0.949004	5	3	1	novel-m0164-3p	0.0304239	Slco4a1	PREDICTED: solute carrier organic anion transporter family member 4A1 isoform X2 [Ovis aries musimon]	-	-	-	-	-	-	GO:0051234//establishment of localization
MSTRG.11340.3	MSTRG.11340	--	ncbi_101111654	0.940393	5	1	1	novel-m0090-3p	0.010225	UBASH3B	ubiquitin-associated and SH3 domain-containing protein B [Bos taurus]	-	-	-	-	-	-	GO:0006470//protein dephosphorylation;GO:0010522//regulation of calcium ion transport into cytosol;GO:0010544//negative regulation of platelet activation
MSTRG.11340.3	MSTRG.11340	--	ncbi_101111705	0.9033	5	2	1	novel-m0090-3p	0.0203661	SLC2A6	PREDICTED: solute carrier family 2, facilitated glucose transporter member 6 isoform X2 [Ovis aries musimon]	-	-	-	-	-	GO:0022857//transmembrane transporter activity	GO:0044763//single-organism cellular process;GO:0044765//single-organism transport
MSTRG.11340.3	MSTRG.11340	--	ncbi_101111969	0.980837	5	2	1	novel-m0164-3p	0.0203661	RAB8B	PREDICTED: ras-related protein Rab-8B [Bos mutus]	Cellular Processes	Cellular community - eukaryotes	ko04530//Tight junction	K07902	-	-	-
MSTRG.11340.3	MSTRG.11340	--	ncbi_101112098	0.97968	5	4	3	miR-132-y|miR-146-z|miR-212-y	2.05879e-06	NOTCH2	PREDICTED: neurogenic locus notch homolog protein 2 [Ovis aries musimon]	Human Diseases;Human Diseases;Human Diseases;Human Diseases;Organismal Systems;Organismal Systems;Human Diseases;Environmental Information Processing	Cancers;Infectious diseases;Cancers;Cancers;Endocrine system;Immune system;Drug resistance;Signal transduction	ko05200//Pathways in cancer;ko05165//Human papillomavirus infection;ko05206//MicroRNAs in cancer;ko05224//Breast cancer;ko04919//Thyroid hormone signaling pathway;ko04658//Th1 and Th2 cell differentiation;ko01522//Endocrine resistance;ko04330//Notch signaling pathway	K20994;K20994;K20994;K20994;K20994;K20994;K20994;K20994	GO:0016021//integral component of membrane;GO:0042995//cell projection;GO:0043231//intracellular membrane-bounded organelle;GO:0043234//protein complex	GO:0046872//metal ion binding	GO:0001568//blood vessel development;GO:0001773//myeloid dendritic cell activation;GO:0002009//morphogenesis of an epithelium;GO:0003177//pulmonary valve development;GO:0006954//inflammatory response;GO:0006955//immune response;GO:0009617//response to bacterium;GO:0009855//determination of bilateral symmetry;GO:0022402//cell cycle process;GO:0030510//regulation of BMP signaling pathway;GO:0035108…
MSTRG.11340.3	MSTRG.11340	--	ncbi_101112387	0.912699	5	6	5	miR-132-y|miR-146-z|miR-212-y|novel-m0090-3p|novel-m0164-3p	2.62843e-11	OLFML2A	PREDICTED: olfactomedin-like protein 2A isoform X2 [Ovis aries musimon]	-	-	-	-	-	GO:0046983//protein dimerization activity	-
MSTRG.11340.3	MSTRG.11340	--	ncbi_101112424	0.982899	5	1	1	novel-m0164-3p	0.010225	LOXL1	PREDICTED: lysyl oxidase homolog 1 isoform X1 [Capra hircus]	-	-	-	-	GO:0044421//extracellular region part	GO:0016638//oxidoreductase activity, acting on the CH-NH2 group of donors;GO:0043169//cation binding	GO:0044710//single-organism metabolic process
MSTRG.11340.3	MSTRG.11340	--	ncbi_101112594	0.927871	5	1	1	miR-146-z	0.010225	Sik3	PREDICTED: serine/threonine-protein kinase SIK3 isoform X6 [Ovis aries musimon]	-	-	-	-	GO:0044424//intracellular part	GO:0004672//protein kinase activity;GO:0032550//purine ribonucleoside binding;GO:0046872//metal ion binding	GO:0006464//cellular protein modification process;GO:0006796//phosphate-containing compound metabolic process;GO:0008104//protein localization;GO:0009887//organ morphogenesis;GO:0035107//appendage morphogenesis;GO:0036075//replacement ossification;GO:0040007//growth
MSTRG.11340.3	MSTRG.11340	--	ncbi_101112625	0.92781	5	5	2	miR-146-z|novel-m0164-3p	0.000827817	VSIR	PREDICTED: platelet receptor Gi24 [Ovis aries]	-	-	-	-	-	-	-
MSTRG.11340.3	MSTRG.11340	--	ncbi_101112636	0.902437	5	5	2	miR-132-y|miR-212-y	0.000827817	NCAPH	PREDICTED: inositol 1,4,5-trisphosphate receptor-interacting protein-like 1 isoform X1 [Ovis aries musimon]	-	-	-	-	GO:0005856//cytoskeleton	-	GO:0000280//nuclear division;GO:0022402//cell cycle process;GO:0051276//chromosome organization
MSTRG.11340.3	MSTRG.11340	--	ncbi_101112667	0.957062	5	3	1	novel-m0164-3p	0.0304239	ADCY7	PREDICTED: adenylate cyclase type 7 isoform X6 [Ovis aries musimon]	Human Diseases;Human Diseases;Human Diseases;Environmental Information Processing;Organismal Systems;Environmental Information Processing;Environmental Information Processing;Organismal Systems;Metabolism;Environmental Information Processing;Human Diseases;Organismal Systems;Organismal Systems;Environmental Information Processing;Organismal Systems;Environmental Information Processing;Organismal …	Cancers;Infectious diseases;Infectious diseases;Signal transduction;Environmental adaptation;Signal transduction;Signal transduction;Immune system;Nucleotide metabolism;Signal transduction;Endocrine and metabolic diseases;Endocrine system;Circulatory system;Signal transduction;Nervous system;Signal transduction;Endocrine system;Endocrine system;Circulatory system;Immune system;Digestive system;Ce…	ko05200//Pathways in cancer;ko05166//HTLV-I infection;ko05163//Human cytomegalovirus infection;ko04024//cAMP signaling pathway;ko04714//Thermogenesis;ko04015//Rap1 signaling pathway;ko04020//Calcium signaling pathway;ko04062//Chemokine signaling pathway;ko00230//Purine metabolism;ko04022//cGMP - PKG signaling pathway;ko04934//Cushing syndrome;ko04921//Oxytocin signaling pathway;ko04261//Adrenergi…	K08047;K08047;K08047;K08047;K08047;K08047;K08047;K08047;K08047;K08047;K08047;K08047;K08047;K08047;K08047;K08047;K08047;K08047;K08047;K08047;K08047;K08047;K08047;K08047;K08047;K08047;K08047;K08047;K08047;K08047;K08047;K08047;K08047;K08047;K08047;K08047;K08047;K08047;K08047;K08047;K08047;K08047;K08047;K08047;K08047;K08047	GO:0031224//intrinsic component of membrane	GO:0009975//cyclase activity;GO:0016829//lyase activity;GO:0032550//purine ribonucleoside binding;GO:0043169//cation binding	GO:0007165//signal transduction;GO:0030804//positive regulation of cyclic nucleotide biosynthetic process;GO:0045471//response to ethanol;GO:0046058//cAMP metabolic process
MSTRG.11340.3	MSTRG.11340	--	ncbi_101113222	0.901989	5	2	1	novel-m0164-3p	0.0203661	NR4A1	PREDICTED: nuclear receptor subfamily 4 group A member 1 isoform X2 [Capra hircus]	Environmental Information Processing;Environmental Information Processing;Human Diseases;Organismal Systems;Organismal Systems	Signal transduction;Signal transduction;Endocrine and metabolic diseases;Endocrine system;Endocrine system	ko04151//PI3K-Akt signaling pathway;ko04010//MAPK signaling pathway;ko04934//Cushing syndrome;ko04925//Aldosterone synthesis and secretion;ko04927//Cortisol synthesis and secretion	K04465;K04465;K04465;K04465;K04465	GO:0043231//intracellular membrane-bounded organelle;GO:0043234//protein complex	GO:0000981//RNA polymerase II transcription factor activity, sequence-specific DNA binding;GO:0003677//DNA binding;GO:0038023//signaling receptor activity;GO:0046914//transition metal ion binding;GO:0046983//protein dimerization activity	GO:0001936//regulation of endothelial cell proliferation;GO:0006357//regulation of transcription from RNA polymerase II promoter;GO:0007519//skeletal muscle tissue development;GO:0009755//hormone-mediated signaling pathway;GO:0043066//negative regulation of apoptotic process;GO:0043534//blood vessel endothelial cell migration;GO:0071363//cellular response to growth factor stimulus
MSTRG.11340.3	MSTRG.11340	--	ncbi_101113388	0.957197	5	5	3	miR-146-z|novel-m0090-3p|novel-m0164-3p	5.13106e-06	--	PREDICTED: uncharacterized protein C1orf198 homolog isoform X1 [Ovis aries musimon]	-	-	-	-	-	-	-
MSTRG.11340.3	MSTRG.11340	--	ncbi_101113590	0.955129	5	6	4	miR-132-y|miR-146-z|miR-212-y|novel-m0090-3p	3.17646e-08	ADAM19	PREDICTED: disintegrin and metalloproteinase domain-containing protein 19 isoform X3 [Ovis aries musimon]	-	-	-	-	-	GO:0046914//transition metal ion binding;GO:0070011//peptidase activity, acting on L-amino acid peptides	GO:0033619//membrane protein proteolysis;GO:0044767//single-organism developmental process
MSTRG.11340.3	MSTRG.11340	--	ncbi_101113987	0.927731	5	1	1	novel-m0164-3p	0.010225	GBA2	PREDICTED: non-lysosomal glucosylceramidase [Ovis aries]	Metabolism;Metabolism;Metabolism	Global and overview maps;Lipid metabolism;Glycan biosynthesis and metabolism	ko01100//Metabolic pathways;ko00600//Sphingolipid metabolism;ko00511//Other glycan degradation	K17108;K17108;K17108	GO:0031224//intrinsic component of membrane	GO:0015926//glucosidase activity	GO:0006678//glucosylceramide metabolic process;GO:0048666//neuron development
MSTRG.11340.3	MSTRG.11340	--	ncbi_101114101	0.925188	5	3	1	miR-146-z	0.0304239	AHCYL2	PREDICTED: adenosylhomocysteinase 3 [Tupaia chinensis]	Metabolism;Metabolism	Global and overview maps;Amino acid metabolism	ko01100//Metabolic pathways;ko00270//Cysteine and methionine metabolism	K01251;K01251	-	-	-
MSTRG.11340.3	MSTRG.11340	--	ncbi_101114288	0.906953	5	5	4	miR-132-y|miR-212-y|novel-m0090-3p|novel-m0164-3p	1.06057e-08	SLC39A11	PREDICTED: zinc transporter ZIP11 isoform X2 [Ovis aries musimon]	-	-	-	-	GO:0031224//intrinsic component of membrane	GO:0022890//inorganic cation transmembrane transporter activity	GO:0006812//cation transport;GO:0044763//single-organism cellular process
MSTRG.11340.3	MSTRG.11340	--	ncbi_101114337	0.942742	5	2	1	novel-m0090-3p	0.0203661	TRPM6	PREDICTED: transient receptor potential cation channel subfamily M member 6 isoform X1 [Ovis aries]	Organismal Systems	Digestive system	ko04978//Mineral absorption	K04981	GO:0005886//plasma membrane;GO:0005903//brush border;GO:0031224//intrinsic component of membrane	GO:0005216//ion channel activity;GO:0016740//transferase activity;GO:0032550//purine ribonucleoside binding	GO:0006464//cellular protein modification process;GO:0006812//cation transport;GO:0042221//response to chemical;GO:0044763//single-organism cellular process
MSTRG.11340.3	MSTRG.11340	--	ncbi_101114717	0.94672	5	4	1	novel-m0164-3p	0.040399	PLEKHA6	PREDICTED: pleckstrin homology domain-containing family A member 6 isoform X14 [Ovis aries musimon]	-	-	-	-	-	-	-
MSTRG.11340.3	MSTRG.11340	--	ncbi_101114859	0.935957	5	4	1	novel-m0090-3p	0.040399	GALNT6	PREDICTED: polypeptide N-acetylgalactosaminyltransferase 6 isoform X2 [Ovis aries musimon]	Metabolism;Metabolism	Global and overview maps;Glycan biosynthesis and metabolism	ko01100//Metabolic pathways;ko00512//Mucin type O-glycan biosynthesis	K00710;K00710	GO:0031224//intrinsic component of membrane;GO:0043231//intracellular membrane-bounded organelle;GO:0044444//cytoplasmic part	GO:0008376//acetylgalactosaminyltransferase activity;GO:0043169//cation binding	GO:0006464//cellular protein modification process
MSTRG.11340.3	MSTRG.11340	--	ncbi_101115084	0.948378	5	2	1	miR-146-z	0.0203661	RCSD1	PREDICTED: capZ-interacting protein isoform X1 [Ovis aries musimon]	-	-	-	-	-	-	GO:0006972//hyperosmotic response
MSTRG.11340.3	MSTRG.11340	--	ncbi_101115216	0.944302	5	6	4	miR-132-y|miR-212-y|novel-m0090-3p|novel-m0164-3p	3.17646e-08	Calm2	PREDICTED: calmodulin [Camelus dromedarius]	Organismal Systems;Human Diseases;Human Diseases;Environmental Information Processing;Environmental Information Processing;Human Diseases;Human Diseases;Environmental Information Processing;Human Diseases;Environmental Information Processing;Human Diseases;Environmental Information Processing;Cellular Processes;Organismal Systems;Organismal Systems;Organismal Systems;Human Diseases;Environmental …	Sensory system;Cancers;Infectious diseases;Signal transduction;Signal transduction;Infectious diseases;Infectious diseases;Signal transduction;Substance dependence;Signal transduction;Neurodegenerative diseases;Signal transduction;Cell growth and death;Endocrine system;Endocrine system;Circulatory system;Cardiovascular diseases;Signal transduction;Endocrine system;Circulatory system;Nervous syste…	ko04740//Olfactory transduction;ko05200//Pathways in cancer;ko05163//Human cytomegalovirus infection;ko04014//Ras signaling pathway;ko04024//cAMP signaling pathway;ko05167//Kaposi sarcoma-associated herpesvirus infection;ko05152//Tuberculosis;ko04015//Rap1 signaling pathway;ko05034//Alcoholism;ko04020//Calcium signaling pathway;ko05010//Alzheimer disease;ko04022//cGMP - PKG signaling pathway;ko04…	K02183;K02183;K02183;K02183;K02183;K02183;K02183;K02183;K02183;K02183;K02183;K02183;K02183;K02183;K02183;K02183;K02183;K02183;K02183;K02183;K02183;K02183;K02183;K02183;K02183;K02183;K02183;K02183;K02183;K02183;K02183;K02183;K02183;K02183;K02183;K02183;K02183;K02183;K02183;K02183	GO:0005815//microtubule organizing center;GO:0005819//spindle;GO:0031988//membrane-bounded vesicle;GO:0034703//cation channel complex;GO:0043231//intracellular membrane-bounded organelle;GO:0044449//contractile fiber part	GO:0008092//cytoskeletal protein binding;GO:0019211//phosphatase activator activity;GO:0019900//kinase binding;GO:0046872//metal ion binding;GO:0047485//protein N-terminus binding	GO:0000910//cytokinesis;GO:0006942//regulation of striated muscle contraction;GO:0008016//regulation of heart contraction;GO:0009593//detection of chemical stimulus;GO:0010038//response to metal ion;GO:0010922//positive regulation of phosphatase activity;GO:0030799//regulation of cyclic nucleotide metabolic process;GO:0031401//positive regulation of protein modification process;GO:0048856//anatom…
MSTRG.11340.3	MSTRG.11340	--	ncbi_101115241	0.955254	5	5	2	novel-m0090-3p|novel-m0164-3p	0.000827817	DPP3	PREDICTED: dipeptidyl peptidase 3 isoform X1 [Ovis aries]	-	-	-	-	GO:0016020//membrane;GO:0031988//membrane-bounded vesicle;GO:0044424//intracellular part	GO:0004177//aminopeptidase activity;GO:0046914//transition metal ion binding	GO:0019538//protein metabolic process
MSTRG.11340.3	MSTRG.11340	--	ncbi_101115246	0.975354	5	2	1	miR-146-z	0.0203661	TRIM8	PREDICTED: probable E3 ubiquitin-protein ligase TRIM8 isoform X2 [Ovis aries musimon]	-	-	-	-	GO:0016604//nuclear body	GO:0003824//catalytic activity;GO:0046914//transition metal ion binding;GO:0046983//protein dimerization activity	GO:0006952//defense response;GO:0010629//negative regulation of gene expression;GO:0040013//negative regulation of locomotion;GO:0043122//regulation of I-kappaB kinase/NF-kappaB signaling;GO:0051091//positive regulation of sequence-specific DNA binding transcription factor activity;GO:1902186//regulation of viral release from host cell
MSTRG.11340.3	MSTRG.11340	--	ncbi_101115469	0.92141	5	3	2	miR-146-z|novel-m0090-3p	0.000250401	EFNB2	PREDICTED: ephrin-B2 [Ovis aries]	Organismal Systems	Development	ko04360//Axon guidance	K05463	-	-	-
MSTRG.11340.3	MSTRG.11340	--	ncbi_101115623	0.927321	5	3	1	miR-146-z	0.0304239	ANK2	PREDICTED: ankyrin-2 isoform X3 [Ovis aries musimon]	Human Diseases;Organismal Systems	Cancers;Immune system	ko05205//Proteoglycans in cancer;ko04624//Toll and Imd signaling pathway	K10380;K10380	GO:0016021//integral component of membrane;GO:0031674//I band;GO:0044291//cell-cell contact zone;GO:0044459//plasma membrane part	GO:0008092//cytoskeletal protein binding;GO:0016247//channel regulator activity;GO:0019900//kinase binding	GO:0002027//regulation of heart rate;GO:0003230//cardiac atrium development;GO:0006612//protein targeting to membrane;GO:0006813//potassium ion transport;GO:0010880//regulation of release of sequestered calcium ion into cytosol by sarcoplasmic reticulum;GO:0019722//calcium-mediated signaling;GO:0031647//regulation of protein stability;GO:0032414//positive regulation of ion transmembrane transport…
MSTRG.11340.3	MSTRG.11340	--	ncbi_101115886	0.946671	5	5	3	miR-132-y|miR-212-y|novel-m0164-3p	5.13106e-06	SNX11	PREDICTED: sorting nexin-11 isoform X1 [Ovis aries]	-	-	-	-	-	-	-
MSTRG.11340.3	MSTRG.11340	--	ncbi_101116509	0.940674	5	3	2	miR-146-z|novel-m0164-3p	0.000250401	MAP1B	PREDICTED: microtubule-associated protein 1B isoform X1 [Ovis aries musimon]	-	-	-	-	GO:0015630//microtubule cytoskeleton;GO:0016020//membrane;GO:0044444//cytoplasmic part;GO:0044456//synapse part	GO:0015631//tubulin binding	GO:0000226//microtubule cytoskeleton organization;GO:0030010//establishment of cell polarity;GO:0030307//positive regulation of cell growth;GO:0032386//regulation of intracellular transport;GO:0034643//establishment of mitochondrion localization, microtubule-mediated;GO:1990138//neuron projection extension
MSTRG.11340.3	MSTRG.11340	--	ncbi_101116785	0.965544	5	2	1	novel-m0090-3p	0.0203661	TAGLN2	transgelin-2 [Bos taurus]	-	-	-	-	GO:0031988//membrane-bounded vesicle	GO:0003779//actin binding	GO:0030154//cell differentiation
MSTRG.11340.3	MSTRG.11340	--	ncbi_101116899	0.97112	5	3	1	miR-146-z	0.0304239	DIP2B	PREDICTED: disco-interacting protein 2 homolog B isoform X5 [Ovis aries musimon]	-	-	-	-	GO:0031988//membrane-bounded vesicle;GO:0043231//intracellular membrane-bounded organelle	GO:0005515//protein binding	-
MSTRG.11340.3	MSTRG.11340	--	ncbi_101117698	0.913658	5	1	1	novel-m0164-3p	0.010225	DGKZ	PREDICTED: diacylglycerol kinase zeta isoform X2 [Ovis aries musimon]	Metabolism;Environmental Information Processing;Metabolism;Environmental Information Processing;Human Diseases;Metabolism	Global and overview maps;Signal transduction;Lipid metabolism;Signal transduction;Cancers;Lipid metabolism	ko01100//Metabolic pathways;ko04072//Phospholipase D signaling pathway;ko00564//Glycerophospholipid metabolism;ko04070//Phosphatidylinositol signaling system;ko05231//Choline metabolism in cancer;ko00561//Glycerolipid metabolism	K00901;K00901;K00901;K00901;K00901;K00901	GO:0016020//membrane;GO:0031252//cell leading edge;GO:0031981//nuclear lumen	GO:0005515//protein binding;GO:0016301//kinase activity;GO:0030234//enzyme regulator activity;GO:0032550//purine ribonucleoside binding;GO:0043169//cation binding	GO:0001775//cell activation;GO:0007186//G-protein coupled receptor signaling pathway;GO:0007599//hemostasis;GO:0009892//negative regulation of metabolic process;GO:0016310//phosphorylation;GO:0044773//mitotic DNA damage checkpoint;GO:0046578//regulation of Ras protein signal transduction;GO:0048870//cell motility
MSTRG.11340.3	MSTRG.11340	--	ncbi_101117768	0.935781	5	3	2	miR-132-y|miR-212-y	0.000250401	NCOA7	PREDICTED: nuclear receptor coactivator 7 isoform X1 [Ovis aries]	-	-	-	-	-	GO:0003713//transcription coactivator activity;GO:0051427//hormone receptor binding	GO:0006357//regulation of transcription from RNA polymerase II promoter
MSTRG.11340.3	MSTRG.11340	--	ncbi_101117845	0.936162	5	1	1	miR-146-z	0.010225	LIMCH1	PREDICTED: LIM and calponin homology domains-containing protein 1 isoform X17 [Ovis aries musimon]	-	-	-	-	-	GO:0043169//cation binding	-
MSTRG.11340.3	MSTRG.11340	--	ncbi_101118274	0.972387	5	5	2	novel-m0090-3p|novel-m0164-3p	0.000827817	ELOVL6	elongation of very long chain fatty acids protein 6 [Capra hircus]	Metabolism;Metabolism;Metabolism;Metabolism	Global and overview maps;Global and overview maps;Lipid metabolism;Lipid metabolism	ko01100//Metabolic pathways;ko01212//Fatty acid metabolism;ko00062//Fatty acid elongation;ko01040//Biosynthesis of unsaturated fatty acids	K10203;K10203;K10203;K10203	GO:0031227//intrinsic component of endoplasmic reticulum membrane	GO:0005488//binding;GO:0016746//transferase activity, transferring acyl groups	GO:0001676//long-chain fatty acid metabolic process;GO:0006641//triglyceride metabolic process;GO:0030497//fatty acid elongation;GO:0035336//long-chain fatty-acyl-CoA metabolic process
MSTRG.11340.3	MSTRG.11340	--	ncbi_101118728	0.98708	5	3	2	novel-m0090-3p|novel-m0164-3p	0.000250401	LRP4	PREDICTED: low-density lipoprotein receptor-related protein 4 isoform X2 [Ovis aries musimon]	-	-	-	-	GO:0031224//intrinsic component of membrane;GO:0045202//synapse	GO:0005102//receptor binding;GO:0046872//metal ion binding;GO:0046983//protein dimerization activity	GO:0001941//postsynaptic membrane organization;GO:0003002//regionalization;GO:0007416//synapse assembly;GO:0010771//negative regulation of cell morphogenesis involved in differentiation;GO:0022405//hair cycle process;GO:0030178//negative regulation of Wnt signaling pathway;GO:0030278//regulation of ossification;GO:0030326//embryonic limb morphogenesis;GO:0031399//regulation of protein modificatio…
MSTRG.11340.3	MSTRG.11340	--	ncbi_101118766	0.929091	5	4	4	miR-132-y|miR-212-y|novel-m0090-3p|novel-m0164-3p	2.12465e-09	STEAP3	PREDICTED: metalloreductase STEAP3 isoform X1 [Ovis aries musimon]	Cellular Processes;Cellular Processes	Cell growth and death;Cell growth and death	ko04115//p53 signaling pathway;ko04216//Ferroptosis	K10142;K10142	-	-	-
MSTRG.11340.3	MSTRG.11340	--	ncbi_101118802	0.956129	5	1	1	novel-m0090-3p	0.010225	FAM117A	PREDICTED: protein FAM117A [Ovis aries musimon]	-	-	-	-	-	-	-
MSTRG.11340.3	MSTRG.11340	--	ncbi_101119234	0.941777	5	3	1	miR-146-z	0.0304239	RASAL2	PREDICTED: ras GTPase-activating protein nGAP isoform X2 [Ovis aries musimon]	Environmental Information Processing	Signal transduction	ko04014//Ras signaling pathway	K17633	GO:0044464//cell part	-	GO:0043087//regulation of GTPase activity
MSTRG.11340.3	MSTRG.11340	--	ncbi_101119480	0.945277	5	5	2	novel-m0090-3p|novel-m0164-3p	0.000827817	SUSD6	PREDICTED: sushi domain-containing protein 6 isoform X2 [Ovis aries]	-	-	-	-	-	-	-
MSTRG.11340.3	MSTRG.11340	--	ncbi_101119512	0.904919	5	4	2	miR-132-y|miR-212-y	0.000498742	LARS2	PREDICTED: probable leucine--tRNA ligase, mitochondrial isoform X1 [Ovis aries]	Genetic Information Processing	Translation	ko00970//Aminoacyl-tRNA biosynthesis	K01869	-	-	-
MSTRG.11340.3	MSTRG.11340	--	ncbi_101120002	0.933502	5	1	1	novel-m0090-3p	0.010225	MAP1LC3C	PREDICTED: microtubule-associated proteins 1A/1B light chain 3C-like [Pantholops hodgsonii]	Cellular Processes	Cell growth and death	ko04216//Ferroptosis	K10435	-	-	-
MSTRG.11340.3	MSTRG.11340	--	ncbi_101120155	0.90677	5	5	2	miR-132-y|miR-212-y	0.000827817	LARGE1	PREDICTED: glycosyltransferase-like protein LARGE1 isoform X2 [Ovis aries musimon]	Metabolism;Metabolism	Global and overview maps;Glycan biosynthesis and metabolism	ko01100//Metabolic pathways;ko00515//Mannose type O-glycan biosyntheis	K09668;K09668	-	GO:0016740//transferase activity	GO:0019725//cellular homeostasis
MSTRG.11340.3	MSTRG.11340	--	ncbi_101120527	0.937381	5	2	1	miR-146-z	0.0203661	STRA6	PREDICTED: stimulated by retinoic acid gene 6 protein homolog isoform X2 [Ovis aries musimon]	-	-	-	-	GO:0031224//intrinsic component of membrane;GO:0032991//macromolecular complex	GO:0005215//transporter activity;GO:0060089//molecular transducer activity	GO:0003177//pulmonary valve development;GO:0003231//cardiac ventricle development;GO:0007611//learning or memory;GO:0009887//organ morphogenesis;GO:0015850//organic hydroxy compound transport;GO:0031223//auditory behavior;GO:0035270//endocrine system development;GO:0040007//growth;GO:0043010//camera-type eye development;GO:0046425//regulation of JAK-STAT cascade;GO:0048565//digestive tract develo…
MSTRG.11340.3	MSTRG.11340	--	ncbi_101120630	0.980952	5	2	1	novel-m0090-3p	0.0203661	Kalrn	PREDICTED: kalirin isoform X4 [Capra hircus]	-	-	-	-	-	-	-
MSTRG.11340.3	MSTRG.11340	--	ncbi_101121021	0.975387	5	1	1	novel-m0090-3p	0.010225	SRSF1	serine/arginine-rich splicing factor 1 isoform 1 [Homo sapiens]	Human Diseases;Genetic Information Processing;Organismal Systems	Infectious diseases;Transcription;Immune system	ko05168//Herpes simplex infection;ko03040//Spliceosome;ko04657//IL-17 signaling pathway	K12890;K12890;K12890	GO:0005681//spliceosomal complex;GO:0016604//nuclear body;GO:0031988//membrane-bounded vesicle;GO:0043234//protein complex	GO:0019904//protein domain specific binding;GO:0044822//poly(A) RNA binding	GO:0006353//DNA-templated transcription, termination;GO:0006376//mRNA splice site selection;GO:0006405//RNA export from nucleus;GO:0006941//striated muscle contraction;GO:0043009//chordate embryonic development;GO:0043484//regulation of RNA splicing;GO:0043487//regulation of RNA stability
MSTRG.11340.3	MSTRG.11340	--	ncbi_101121110	0.930699	5	6	4	miR-132-y|miR-146-z|miR-212-y|novel-m0164-3p	3.17646e-08	ABL2	PREDICTED: Abelson tyrosine-protein kinase 2 isoform X5 [Ovis aries musimon]	Environmental Information Processing;Environmental Information Processing;Human Diseases	Signal transduction;Signal transduction;Cardiovascular diseases	ko04014//Ras signaling pathway;ko04012//ErbB signaling pathway;ko05416//Viral myocarditis	K08887;K08887;K08887	-	-	-
MSTRG.11340.3	MSTRG.11340	--	ncbi_101121164	0.970229	5	3	1	novel-m0090-3p	0.0304239	RAPGEF1	PREDICTED: rap guanine nucleotide exchange factor 1 isoform X7 [Ovis aries musimon]	Cellular Processes;Environmental Information Processing;Organismal Systems;Organismal Systems;Human Diseases	Cellular community - eukaryotes;Signal transduction;Endocrine system;Nervous system;Cancers	ko04510//Focal adhesion;ko04015//Rap1 signaling pathway;ko04910//Insulin signaling pathway;ko04722//Neurotrophin signaling pathway;ko05211//Renal cell carcinoma	K06277;K06277;K06277;K06277;K06277	GO:0005768//endosome	GO:0005088//Ras guanyl-nucleotide exchange factor activity	GO:0001885//endothelial cell development;GO:0007169//transmembrane receptor protein tyrosine kinase signaling pathway;GO:0008285//negative regulation of cell proliferation;GO:0010975//regulation of neuron projection development;GO:0030178//negative regulation of Wnt signaling pathway;GO:0038179//neurotrophin signaling pathway;GO:0043087//regulation of GTPase activity;GO:0043409//negative regulati…
MSTRG.11340.3	MSTRG.11340	--	ncbi_101121370	0.991178	5	4	3	miR-132-y|miR-146-z|miR-212-y	2.05879e-06	ARHGAP42	PREDICTED: rho GTPase-activating protein 42 isoform X1 [Ovis aries musimon]	-	-	-	-	GO:0044464//cell part	-	GO:0043087//regulation of GTPase activity
MSTRG.11340.3	MSTRG.11340	--	ncbi_101121405	0.945199	5	3	1	miR-146-z	0.0304239	IRAK1	PREDICTED: interleukin-1 receptor-associated kinase 1 isoform X3 [Ovis aries musimon]	Environmental Information Processing;Human Diseases;Human Diseases;Human Diseases;Human Diseases;Organismal Systems;Organismal Systems;Human Diseases;Environmental Information Processing;Human Diseases;Human Diseases;Organismal Systems	Signal transduction;Infectious diseases;Infectious diseases;Infectious diseases;Infectious diseases;Nervous system;Immune system;Infectious diseases;Signal transduction;Infectious diseases;Infectious diseases;Immune system	ko04010//MAPK signaling pathway;ko05169//Epstein-Barr virus infection;ko05152//Tuberculosis;ko05162//Measles;ko05145//Toxoplasmosis;ko04722//Neurotrophin signaling pathway;ko04620//Toll-like receptor signaling pathway;ko05142//Chagas disease (American trypanosomiasis);ko04064//NF-kappa B signaling pathway;ko05133//Pertussis;ko05140//Leishmaniasis;ko04624//Toll and Imd signaling pathway	K04730;K04730;K04730;K04730;K04730;K04730;K04730;K04730;K04730;K04730;K04730;K04730	-	-	-
MSTRG.11340.3	MSTRG.11340	--	ncbi_101121592	0.956474	5	2	2	miR-132-y|miR-212-y	8.38111e-05	LGR5	PREDICTED: leucine-rich repeat-containing G-protein coupled receptor 5 [Ovis aries]	-	-	-	-	GO:0000139//Golgi membrane;GO:0016021//integral component of membrane	GO:0004930//G-protein coupled receptor activity	GO:0030177//positive regulation of Wnt signaling pathway;GO:0043583//ear development
MSTRG.11340.3	MSTRG.11340	--	ncbi_101121625	0.961812	5	3	2	miR-146-z|novel-m0090-3p	0.000250401	PARVA	PREDICTED: alpha-parvin [Camelus dromedarius]	Cellular Processes	Cellular community - eukaryotes	ko04510//Focal adhesion	K06275	GO:0005856//cytoskeleton;GO:0005924//cell-substrate adherens junction;GO:0031252//cell leading edge;GO:0043231//intracellular membrane-bounded organelle	GO:0008092//cytoskeletal protein binding	GO:0000904//cell morphogenesis involved in differentiation;GO:0014909//smooth muscle cell migration;GO:0016337//single organismal cell-cell adhesion;GO:0030036//actin cytoskeleton organization;GO:0030048//actin filament-based movement;GO:0048858//cell projection morphogenesis;GO:0060411//cardiac septum morphogenesis
MSTRG.11340.3	MSTRG.11340	--	ncbi_101121813	0.958066	5	2	1	novel-m0164-3p	0.0203661	TMEM109	PREDICTED: transmembrane protein 109 isoform X4 [Ovis aries musimon]	-	-	-	-	GO:0031988//membrane-bounded vesicle	-	GO:0008630//intrinsic apoptotic signaling pathway in response to DNA damage;GO:0010332//response to gamma radiation
MSTRG.11340.3	MSTRG.11340	--	ncbi_101121866	0.970469	5	2	1	miR-146-z	0.0203661	DACH1	PREDICTED: dachshund homolog 1 isoform X1 [Capra hircus]	-	-	-	-	GO:0031981//nuclear lumen;GO:0043232//intracellular non-membrane-bounded organelle;GO:0043234//protein complex	GO:0000982//transcription factor activity, RNA polymerase II core promoter proximal region sequence-specific binding;GO:0000983//transcription factor activity, RNA polymerase II core promoter sequence-specific;GO:0003676//nucleic acid binding	GO:0006357//regulation of transcription from RNA polymerase II promoter;GO:0007631//feeding behavior;GO:0008285//negative regulation of cell proliferation;GO:0030334//regulation of cell migration;GO:0045137//development of primary sexual characteristics;GO:0045892//negative regulation of transcription, DNA-templated;GO:0051053//negative regulation of DNA metabolic process;GO:0070897//DNA-template…
MSTRG.11340.3	MSTRG.11340	--	ncbi_101122121	0.914886	5	1	1	novel-m0090-3p	0.010225	COPZ2	PREDICTED: coatomer subunit zeta-2 isoform X3 [Ovis aries musimon]	-	-	-	-	-	-	GO:0008104//protein localization;GO:0051234//establishment of localization
MSTRG.11340.3	MSTRG.11340	--	ncbi_101122520	0.95383	5	1	1	miR-146-z	0.010225	HMGXB3	PREDICTED: HMG domain-containing protein 3 isoform X1 [Ovis aries]	-	-	-	-	-	-	-
MSTRG.11340.3	MSTRG.11340	--	ncbi_101122713	0.931705	5	4	3	miR-132-y|miR-212-y|novel-m0090-3p	2.05879e-06	FAM129A	PREDICTED: protein Niban isoform X2 [Ovis aries musimon]	-	-	-	-	GO:0016020//membrane;GO:0031988//membrane-bounded vesicle;GO:0044424//intracellular part	-	GO:0001932//regulation of protein phosphorylation;GO:0006417//regulation of translation;GO:0033554//cellular response to stress
MSTRG.11340.3	MSTRG.11340	--	ncbi_101122759	0.917528	5	3	1	novel-m0164-3p	0.0304239	Nr4a3	PREDICTED: nuclear receptor subfamily 4 group A member 3 [Ovis aries musimon]	Human Diseases	Cancers	ko05202//Transcriptional misregulation in cancers	K08559	GO:0043231//intracellular membrane-bounded organelle;GO:0043234//protein complex	GO:0000981//RNA polymerase II transcription factor activity, sequence-specific DNA binding;GO:0003677//DNA binding;GO:0038023//signaling receptor activity;GO:0046914//transition metal ion binding	GO:0000302//response to reactive oxygen species;GO:0001704//formation of primary germ layer;GO:0006357//regulation of transcription from RNA polymerase II promoter;GO:0009755//hormone-mediated signaling pathway;GO:0021543//pallium development;GO:0035239//tube morphogenesis;GO:0043065//positive regulation of apoptotic process;GO:0043066//negative regulation of apoptotic process;GO:0050905//neuromu…
MSTRG.11340.3	MSTRG.11340	--	ncbi_101122772	0.947427	5	4	2	miR-132-y|miR-212-y	0.000498742	CNOT2	PREDICTED: CCR4-NOT transcription complex subunit 2 isoform X1 [Capra hircus]	Genetic Information Processing	Folding, sorting and degradation	ko03018//RNA degradation	K12605	GO:0043231//intracellular membrane-bounded organelle;GO:0043234//protein complex	GO:0000175//3'-5'-exoribonuclease activity;GO:0001222//transcription corepressor binding	GO:0010468//regulation of gene expression;GO:0010603//regulation of cytoplasmic mRNA processing body assembly;GO:0019827//stem cell population maintenance;GO:0033144//negative regulation of intracellular steroid hormone receptor signaling pathway;GO:0090501//RNA phosphodiester bond hydrolysis
MSTRG.11340.3	MSTRG.11340	--	ncbi_101122773	0.94334	5	4	1	novel-m0090-3p	0.040399	CDC42EP1	PREDICTED: cdc42 effector protein 1 [Ovis aries musimon]	-	-	-	-	-	-	-
MSTRG.11340.3	MSTRG.11340	--	ncbi_101122863	0.93425	5	2	1	miR-146-z	0.0203661	ATP10D	PREDICTED: probable phospholipid-transporting ATPase VD isoform X1 [Ovis aries musimon]	-	-	-	-	-	-	-
MSTRG.11340.3	MSTRG.11340	--	ncbi_101123121	0.938169	5	4	2	miR-132-y|miR-212-y	0.000498742	SGMS2	PREDICTED: phosphatidylcholine:ceramide cholinephosphotransferase 2 [Ovis aries]	Metabolism;Environmental Information Processing;Metabolism	Global and overview maps;Signal transduction;Lipid metabolism	ko01100//Metabolic pathways;ko04071//Sphingolipid signaling pathway;ko00600//Sphingolipid metabolism	K04714;K04714;K04714	GO:0016021//integral component of membrane;GO:0031228//intrinsic component of Golgi membrane	GO:0016780//phosphotransferase activity, for other substituted phosphate groups	GO:0006684//sphingomyelin metabolic process
MSTRG.11340.3	MSTRG.11340	--	ncbi_101123364	0.968443	5	1	1	novel-m0090-3p	0.010225	MCRS1	PREDICTED: microspherule protein 1 isoform X1 [Ovis aries]	Human Diseases	Infectious diseases	ko05168//Herpes simplex infection	K11674	GO:0005856//cytoskeleton;GO:0031248//protein acetyltransferase complex;GO:0033202//DNA helicase complex;GO:0044665//MLL1/2 complex	GO:0005488//binding;GO:0010485//H4 histone acetyltransferase activity	GO:0006259//DNA metabolic process;GO:0010468//regulation of gene expression;GO:0033554//cellular response to stress;GO:0034645//cellular macromolecule biosynthetic process;GO:0043967//histone H4 acetylation
MSTRG.11340.3	MSTRG.11340	--	ncbi_105607467	0.928437	5	6	2	miR-146-z|novel-m0164-3p	0.00123661	CYS1	PREDICTED: cystin-1-like [Ovis aries musimon]	-	-	-	-	GO:0005815//microtubule organizing center;GO:0044441//ciliary part;GO:0098589//membrane region	-	GO:0043583//ear development
MSTRG.11340.3	MSTRG.11340	--	ncbi_105609977	0.9395	5	3	3	miR-132-y|miR-146-z|miR-212-y	5.1629e-07	XXYLT1	PREDICTED: xyloside xylosyltransferase 1 [Ovis aries musimon]	-	-	-	-	-	GO:0016740//transferase activity	-
MSTRG.11340.3	MSTRG.11340	--	ncbi_105612224	0.946812	5	3	1	novel-m0164-3p	0.0304239	--	PREDICTED: uncharacterized protein KIAA0040 homolog [Capra hircus]	-	-	-	-	-	-	-
MSTRG.11340.3	MSTRG.11340	--	ncbi_105615614	0.925978	5	7	4	miR-132-y|miR-212-y|novel-m0090-3p|novel-m0164-3p	7.39948e-08	LHFPL2	PREDICTED: lipoma HMGIC fusion partner-like 2 protein [Ovis aries musimon]	-	-	-	-	-	-	-
[truncated: 11,829 more rows]
